# Supplementary material for: A cell-free strategy for host-specific profiling of intracellular antibiotic sensitivity and resistance
Source: NPJ Antimicrob Resist. 2023 Dec 18;1:16. doi: 10.1038/s44259-023-00018-z (PMC11721408; doi:10.1038/s44259-023-00018-z)
Supplement: Supplementary file 2 — Supplementary File S1 [file 44259_2023_18_MOESM2_ESM.xlsx]

## Sheet: QuantProteins
Protein description	Gene name	Mass	K. pneumoniae ATCC 13882							E. coli MG1655							Percent Identify from BlastP	p-value	Relative Fold Change	Log2(RFC)	minus_Log10(pvalue)
			Accession	Peptide count	Unique peptides	Confidence score	BR1	BR2	BR3	Accession	Peptide count	Unique peptides	Confidence score	BR1	BR2	BR3
Protein QmcA	qmcA	33800.2	A0A0H3GKM5	10	7	61.0093	91.9656	34.4364	36.0977	P0AA53	4	1	15.9207	0.917075	0.537729	0.0572619	0.888	0.104916	0.00930504	-6.74777	0.979157	107.469
Regulator of nucleoside diphosphate kinase	rnk	14984.1	A0A0H3GTV2	6	6	54.3517	101.03	84.1361	95.7819	P0AFW4	2	2	11.9186	4.2447	0.500666	2.84759	0.769	0.0020549	0.0270262	-5.2095	2.68721	37.0011
Ribosomal RNA small subunit methyltransferase A	rsmA	30534.3	A0A0H3GJ37	9	7	66.0527	145.455	129.754	109.753	P06992	3	2	26.7536	4.96888	6.93589	2.90896	0.945	0.00640531	0.038481	-4.69971	2.19346	25.9869
Inducible lysine decarboxylase	cadA	81659.5	A0A0H3GPD9	42	32	345.926	370.429	488.319	188.616	P0A9H3	7	5	51.0058	8.13974	9.25796	25.0981	0.95	0.0609969	0.0405741	-4.6233	1.21469	24.6463
Protein Syd	syd	20936.6	A0A0H3GXI3	2	2	12.8876	258.369	222.01	226.868	P0A8U0	2	2	11.9107	9.68107	3.81401	16.408	0.68	0.00113756	0.0422809	-4.56385	2.94403	23.6514
50S ribosomal protein L29	rpmC	7273.46	A0A0H3GWL2	6	6	51.3545	595.005	806.698	658.979	P0A7M6	5	2	40.2626	31.208	30.2357	28.398	0.937	0.00897295	0.0435981	-4.51959	2.04706	22.9368
NADPH:quinone oxidoreductase MdaB	mdaB	21891	A0A0H3GXR4	4	2	23.8684	156.673	154.898	162.14	P0AEY5	1	1	13.4643	10.8429	10.9733	0.209403	0.907	2.06769e-05	0.0464959	-4.42675	4.68451	21.5073
Protein HemX	hemX	42963.1	A0A0H3GPV6	8	7	45.3632	141.9	117.799	167.969	P09127	2	1	16.8311	9.83738	11.3473	1.76153	0.807	0.00909064	0.0536544	-4.22016	2.04141	18.6378
PEP-dependent dihydroxyacetone kinase_ ADP-binding subunit DhaL	dhaL	22745.9	A0A0H3GYP2	19	15	140.632	645.369	209.49	295.52	P76014	7	4	44.5711	21.7132	23.7104	24.1623	0.829	0.113951	0.0604895	-4.04717	0.943284	16.5318
Ancillary SecYEG translocon subunit	yfgM	22176.1	A0A0H3GTK6	4	4	24.4223	152.66	51.6923	116.881	P76576	2	2	11.932	7.94611	10.5679	2.27459	0.752	0.0761717	0.0647151	-3.94975	1.11821	15.4523
Uncharacterized protein YiaF	yiaF	25777.2	A0A0H3GX70	4	3	31.4498	204.756	247.175	201.742	P0ADK0	3	3	18.2464	21.0979	20.2447	15.1659	0.864	0.00483311	0.0864477	-3.53203	2.31577	11.5677
Uncharacterized protein YqjD	yqjD	11051.5	A0A0H3GXX3	5	5	35.5204	52.782	44.3937	36.3433	P64581	2	1	13.862	1.01749	0.743856	10.3385	0.752	0.00346147	0.090623	-3.46398	2.46074	11.0347
Cell shape-determining protein MreB	mreB	37123.6	A0A0H3GWB3	10	10	84.0029	96.7502	88.0665	90.4243	P0A9X4	4	2	24.5912	14.0871	8.44719	3.10987	0.994	4.64981e-05	0.0931697	-3.424	4.33256	10.7331
Glycerol dehydrogenase	gldA	39111.4	A0A0H3GVV5	22	18	174.802	2333.88	1133.45	1168.49	P0A9S5	11	9	109.717	75.7905	74.7805	304.769	0.587	0.0667024	0.0982222	-3.34781	1.17586	10.181
PTS system glucose-specific EIICB component	ptsG	50847.7	A0A0H3GRI2	14	10	97.2247	88.7061	109.303	90.9648	P69786	1	1	6.8783	14.9611	13.3021	0.899909	0.975	0.000752457	0.10092	-3.30872	3.12352	9.90887
Orotate phosphoribosyltransferase	pyrE	23681.1	A0A0H3GXD7	11	9	73.7746	39.1818	22.871	32.0255	P0A7E3	2	1	10.589	3.87869	3.76015	1.86702	0.939	0.0250877	0.101042	-3.30697	1.60054	9.89687
UDP-3-O-(3-hydroxymyristoyl)glucosamine N-acyltransferase	lpxD	36437.8	A0A0H3GS43	2	1	11.3369	11.7055	16.9409	10.8475	P21645	6	3	28.3034	2.89303	1.03395	0.54113	0.924	0.0160742	0.113134	-3.14389	1.79387	8.83904
Sulfite reductase [NADPH] hemoprotein beta-component	cysI	64340.4	A0A0H3GXH1	15	9	99.8393	137.184	173.956	167.209	P17846	9	6	54.6486	20.4402	20.2276	13.7412	0.935	0.00497599	0.113743	-3.13614	2.30312	8.79171
dTDP-glucose 4_6-dehydratase 2	rffG	40039	A0A0H3GVT8	10	10	71.5767	81.3119	55.9713	72.2638	P27830	6	4	33.4396	7.72637	7.59647	10.9048	0.761	0.0129899	0.125164	-2.99811	1.88639	7.98954
Tol-Pal system protein TolB	tolB	45955.6	A0A0H3GK53	16	12	114.922	56.9147	51.6901	53.5051	P0A855	3	3	19.7649	6.84055	7.50387	7.15673	0.912	0.000911348	0.132633	-2.91449	3.04032	7.5396
Protein-export membrane protein SecG	secG	11365.2	A0A0H3GY13	1	1	8.458	142.906	140.163	116.306	P0AG99	1	1	6.2959	24.7319	26.8925	2.90226	0.891	0.000571416	0.13653	-2.87271	3.24305	7.3244
NADH-quinone oxidoreductase subunit C/D	nuoC	68464.4	A0A0H3GWB2	24	18	169.576	789.559	411.216	320.669	P33599	17	12	110.591	86.1833	86.0654	41.2941	0.955	0.0919715	0.140355	-2.83284	1.03635	7.12477
Carbamoyl-phosphate synthase small chain	carA	41659.2	A0A0H3GI28	12	7	93.2195	62.0644	45.5504	77.7787	P0A6F1	3	1	23.577	14.3354	14.0252	1.2358	0.932	0.0172053	0.159641	-2.6471	1.76434	6.26406
PEP-dependent dihydroxyacetone kinase_ dihydroxyacetone-binding subunit DhaK	dhaK	38614.5	A0A0H3GVW0	26	23	225.062	1025.6	553.91	601.369	P76015	10	9	78.3795	120.868	99.8231	134.484	0.322	0.0550813	0.162859	-2.61831	1.259	6.14029
Respiratory nitrate reductase 1 alpha chain	narG	141174	A0A0H3GUA4	36	32	275.903	48.7926	77.064	56.81	P09152	11	6	77.5018	13.4894	13.6761	3.24033	0.936	0.015612	0.166455	-2.58679	1.80654	6.00761
UDP-N-acetyl-D-mannosamine dehydrogenase	wecC	46352.1	A0A0H3GLK6	8	7	51.7193	21.2166	20.1017	19.7886	P27829	3	1	11.1958	4.50342	3.5119	2.62044	0.883	2.59119e-05	0.174051	-2.52241	4.5865	5.74543
Inner membrane protein YhcB	yhcB	14960.9	A0A0H3GTU9	8	6	66.7644	66.5909	51.6935	45.0028	P0ADW3	5	3	36.1552	11.0539	13.6935	3.76286	0.924	0.00928	0.174602	-2.51786	2.03245	5.72732
Major outer membrane lipoprotein Lpp	lpp	8380.53	A0A0H3GU43	5	4	24.1197	674.663	669.72	630.428	P69776	3	3	18.2548	158.216	173.37	16.1461	0.936	0.0054138	0.176084	-2.50567	2.2665	5.67911
Protein FdhE	fdhE	35203	A0A0H3GG77	2	1	11.4563	49.3108	41.7799	46.0474	P13024	4	3	29.0253	9.33388	8.10448	7.27835	0.916	0.00192562	0.180232	-2.47207	2.71543	5.5484
ATP-dependent RNA helicase DeaD	deaD	70603.3	A0A0H3GTN8	23	21	191.114	84.9463	131.018	113.588	P0A9P6	10	8	60.4247	29.478	28.287	4.4498	0.927	0.00836461	0.188786	-2.40518	2.07755	5.297
Peptidoglycan-associated lipoprotein	pal	18881.3	A0A0H3GQC1	4	3	31.8786	34.0287	27.9507	30.6248	P0A912	1	1	6.2016	8.19481	8.6322	1.00208	0.96	0.00183964	0.19253	-2.37684	2.73527	5.194
Membrane protein insertase YidC	yidC	61583.1	A0A0H3H4V7	12	6	101.872	28.8864	45.9049	36.3611	P25714	3	2	18.3638	9.59841	10.9336	2.11258	0.857	0.0121729	0.203725	-2.2953	1.91461	4.90857
Pyridoxine/pyridoxal/pyridoxamine kinase	pdxK	30961.5	A0A0H3GVX6	4	2	23.749	44.6734	93.4755	109.717	P40191	4	3	24.5284	16.0497	16.1343	18.8443	0.706	0.0781168	0.205871	-2.28019	1.10726	4.85742
Protein YciE	yciE	19018.5	A0A0H3GVP5	1	1	4.5852	15.4371	7.69029	8.74836	P21363	2	1	11.2093	1.02968	4.39984	1.28355	0.857	0.0568696	0.210601	-2.24741	1.24512	4.74831
Small-conductance mechanosensitive channel	mscS	30896.1	A0A0H3GXD9	10	8	74.2747	72.478	88.4535	70.1559	P0C0S1	5	5	30.731	9.09684	16.4441	24.1799	0.862	0.00150364	0.21516	-2.21652	2.82286	4.6477
Metalloprotease TldD	tldD	51478.2	A0A0H3GY71	8	7	49.1952	41.505	41.2712	43.8807	P0AGG8	5	3	30.0578	11.7162	6.94519	9.39163	0.919	0.000139893	0.221489	-2.1747	3.8542	4.51491
PEP-dependent dihydroxyacetone kinase_ phosphoryl donor subunit DhaM	dhaM	51904.9	A0A0H3GXV1	20	19	149.172	311.131	141.372	177.191	P37349	4	4	23.2374	49.4764	46.4346	47.6546	0.653	0.0883337	0.227992	-2.13294	1.05387	4.38611
Ecotin	eco	18306.1	A0A0H3GW64	13	12	119.78	268.044	279.437	260.958	P23827	5	5	34.6365	55.8211	54.8278	74.3091	0.753	1.89028e-05	0.228784	-2.12794	4.72347	4.37093
Periplasmic murein peptide-binding protein	mppA	60014.3	A0A0H3GS79	8	6	53.6912	258.034	236.533	258.484	P77348	8	7	59.6244	48.9269	68.756	55.647	0.87	4.4776e-05	0.23017	-2.11923	4.34895	4.34461
Multidrug efflux pump subunit AcrA	acrA	42253.8	A0A0H3GP47	8	7	56.2455	30.27	41.9996	35.964	P0AE06	4	3	24.2722	11.3412	12.2026	1.48175	0.849	0.00454865	0.231218	-2.11267	2.34212	4.32492
Glucokinase	glk	35065.3	A0A0H3GT96	7	5	47.9881	39.8948	21.0853	23.3562	P0A6V8	2	2	11.7606	9.03914	9.16639	1.42217	0.903	0.0511995	0.232731	-2.10326	1.29073	4.2968
Sulfate adenylyltransferase subunit 2	cysD	35302.5	A0A0H3GWT9	5	4	33.3408	19.6663	13.7987	13.5252	P21156	5	4	30.2526	4.13652	6.04429	0.846305	0.974	0.0105091	0.234669	-2.0913	1.97843	4.26133
Amidophosphoribosyltransferase	purF	56887.3	A0A0H3H133	11	9	72.1032	63.6329	40.1244	40.4491	P0AG16	3	2	16.5191	13.2786	8.82951	13.7189	0.966	0.0388873	0.248443	-2.00901	1.41019	4.02507
Phosphoribosylformylglycinamidine synthase	purL	142201	A0A0H3GWU2	32	26	210.162	52.8019	52.4578	46.0708	P15254	7	7	40.4678	14.4842	14.9211	11.2091	0.914	0.000594103	0.268382	-1.89764	3.22614	3.72603
UDP-N-acetylmuramoyl-L-alanyl-D-glutamate--2_6-diaminopimelate ligase	murE	53799.9	A0A0H3GJ91	14	13	94.1099	210.722	69.8204	80.0881	P22188	6	5	35.8951	36.7194	31.3676	30.8862	0.917	0.194189	0.274445	-1.86541	0.711776	3.64372
Aromatic-amino-acid aminotransferase	tyrB	43823	A0A0H3GKZ3	18	15	140.832	59.3736	57.2783	66.7539	P04693	5	4	28.3996	19.2971	23.8881	7.91972	0.846	0.00294435	0.278644	-1.8435	2.53101	3.58881
Cytochrome bo(3) ubiquinol oxidase subunit 2	cyoA	34968.4	A0A0H3GP15	6	6	63.1305	164.051	166.782	150.186	P0ABJ1	5	4	43.1495	64.2821	68.8698	0.939162	0.897	0.0287439	0.278765	-1.84288	1.54145	3.58726
L-asparaginase 1	ansA	37184.4	A0A0H3GN50	2	1	10.7316	112.231	37.949	27.486	P0A962	3	3	18.6292	19.2483	19.7056	13.2784	0.905	0.257109	0.293991	-1.76615	0.589883	3.40146
30S ribosomal protein S6	rpsF	15703.5	A0A0H3GQP2	18	18	89.206	1178.24	1404.77	1295.69	P02358	10	9	58.5898	469.455	408.411	320.042	0.938	0.000714579	0.308842	-1.69506	3.14595	3.2379
Inorganic triphosphatase	ygiF	48560.1	A0A0H3GTF8	6	5	47.5306	31.9252	21.689	20.8363	P30871	3	2	16.642	9.10221	10.7706	3.28772	0.635	0.0214528	0.311086	-1.68461	1.66852	3.21455
Purine nucleoside phosphoramidase	hinT	13241.3	A0A0H3GR76	3	1	20.3707	81.0163	106.082	98.5069	P0ACE7	4	4	27.7707	23.658	20.7668	45.6263	0.898	0.00384089	0.315299	-1.66521	2.41557	3.17159
UDP-N-acetylmuramate--L-alanyl-gamma-D-glutamyl-meso-2_6-diaminoheptandioate ligase	mpl	50330.4	A0A0H3GI91	11	8	79.5674	75.5131	78.5891	93.5675	P37773	7	4	45.6383	28.8452	22.037	27.3254	0.932	0.00476548	0.315774	-1.66304	2.32189	3.16682
Tryptophan synthase alpha chain	trpA	28895.3	A0A0H3GRN0	6	5	37.5317	15.1579	13.797	16.1632	P0A877	6	4	39.5821	3.282	5.70104	5.28884	0.873	0.000552816	0.316323	-1.66053	3.25742	3.16133
NAD(P)H-flavin reductase	fre	26413.1	A0A0H3GLN9	12	11	101.234	78.5056	76.8567	79.2461	P0AEN1	4	2	18.8076	31.805	27.0568	17.765	0.871	0.00501967	0.326616	-1.61433	2.29932	3.0617
Cold shock-like protein CspE	cspE	7463.46	A0A0H3GLC5	11	11	41.3295	819.563	1002.31	880.098	P0A972	9	9	57.9672	360.497	358.384	171.597	0.986	0.00202577	0.329566	-1.60136	2.69341	3.03429
RutC family protein YoaB	yoaB	12550.3	A0A0H3GUP5	3	3	22.3485	23.0892	47.6419	34.9442	P0AEB7	2	2	14.6192	8.86139	20.8565	6.19722	0.912	0.0607174	0.339863	-1.55698	1.21669	2.94236
tRNA uridine 5-carboxymethylaminomethyl modification enzyme MnmG	mnmG	69749.5	A0A0H3H4Y7	12	8	73.2167	25.218	21.1128	19.8095	P0A6U3	7	7	40.0783	4.46485	9.84038	8.18749	0.951	0.0030838	0.340076	-1.55607	2.51091	2.94052
ADP compounds hydrolase NudE	nudE	21153.2	A0A0H3GYF3	3	2	23.0425	6.23896	7.0578	8.82384	P45799	4	2	33.5572	3.101	1.25521	3.17952	0.892	0.00869715	0.340665	-1.55357	2.06062	2.93543
Probable transcriptional regulatory protein YebC	yebC	26593.7	A0A0H3GUU7	3	3	20.718	29.5742	29.7588	27.4003	P0A8A0	4	2	24.4242	6.286	17.0452	6.90907	0.947	0.0280301	0.348658	-1.52012	1.55237	2.86814
Succinyl-diaminopimelate desuccinylase	dapE	41554.2	A0A0H3H1C2	13	8	88.3583	16.9406	28.6751	19.0661	P0AED7	2	2	10.3917	10.9228	8.49413	3.97413	0.917	0.041794	0.361633	-1.4674	1.37889	2.76524
Ribonuclease E	rne	118425	A0A0H3GLF7	25	22	203.328	68.9403	87.0035	70.9682	P21513	8	8	56.7116	28.9023	33.9655	21.5801	0.809	0.00399162	0.372162	-1.426	2.39885	2.68701
N-ethylmaleimide reductase	nemA	39516.5	A0A0H3GQS4	12	10	73.179	28.2687	23.8343	26.0892	P77258	8	4	46.9238	11.4257	7.49215	10.2917	0.866	0.000736618	0.37356	-1.42059	3.13276	2.67695
Outer membrane protein A	ompA	37314.9	A0A0H3GMF7	29	22	131.311	520.376	507.1	488.675	P0A910	13	10	78.9382	268.987	279.771	19.8095	0.86	0.0636674	0.375007	-1.41501	1.19608	2.66662
DNA-binding protein Fis	fis	11240	A0A0H3GTW9	3	1	22.4962	103.513	104.996	110.392	P0A6R3	3	3	27.6342	51.1804	65.4022	3.50165	1	0.0696119	0.376558	-1.40906	1.15732	2.65564
PTS system N-acetylglucosamine-specific EIICBA component	nagE	68632.2	A0A0H3GQ78	3	3	19.8912	47.9716	45.3762	41.6012	P09323	5	5	31.6976	26.1013	23.8969	1.15298	0.889	0.065953	0.379041	-1.39958	1.18077	2.63824
Guanylate kinase	gmk	23592.8	A0A0H3GUV0	6	6	42.2019	19.8972	36.7063	29.5951	P60546	6	3	23.3126	11.1754	11.3967	11.1094	0.928	0.0694215	0.390743	-1.35571	1.15851	2.55923
Cell division protein DamX	damX	46161.9	A0A0H3H403	6	3	46.0973	34.6113	36.1513	36.6679	P11557	4	3	23.4378	12.88	12.5397	17.211	0.6	0.00166815	0.39682	-1.33344	2.77777	2.52003
Nicotinate-nucleotide pyrophosphorylase [carboxylating]	nadC	32876.2	A0A0H3GJC5	8	6	70.2981	29.331	24.8134	22.5269	P30011	3	2	12.5109	9.82938	9.93848	10.8743	0.832	0.014602	0.399656	-1.32317	1.83559	2.50215
Cold shock protein CspA	cspA	7403.29	A0A0H3GZZ5	7	7	32.6982	72.2405	216.191	87.5413	P0A9X9	7	3	53.1916	58.9753	71.1662	21.9616	1	0.238827	0.404559	-1.30558	0.621917	2.47183
Ribonucleotide monophosphatase NagD	nagD	27334.2	A0A0H3GPY0	4	3	32.2338	87.7843	97.7809	77.6037	P0AF24	4	3	41.8272	40.4282	36.2374	30.9617	0.932	0.00484773	0.408966	-1.28995	2.31446	2.44519
Protein YdgA	ydgA	54689.1	A0A0H3GSS9	9	6	60.6685	23.4629	22.3696	26.6667	P77804	3	3	17.0289	12.8538	13.9671	3.96348	0.66	0.0338748	0.424617	-1.23577	1.47012	2.35506
Formate dehydrogenase-O major subunit	fdoG	113198	A0A0H3GGV4	19	14	121.59	14.6164	17.9558	15.3632	P32176	9	5	48.0132	6.89983	11.5637	2.61707	0.917	0.0590578	0.439771	-1.18518	1.22872	2.27391
Arginine--tRNA ligase	argS	64911.2	A0A0H3GUV6	25	20	201.585	245.117	250.806	276.67	P11875	17	17	138.458	159.828	149.791	31.2313	0.922	0.0664476	0.441177	-1.18057	1.17752	2.26666
Outer-membrane lipoprotein carrier protein	lolA	22554.1	A0A0H3GKZ2	12	9	87.0756	70.2377	65.0166	67.112	P61316	8	6	49.1345	30.6722	27.7472	32.8387	0.936	6.29122e-05	0.450955	-1.14894	4.20126	2.21751
Hexitol phosphatase A	hxpA	23178.6	A0A0H3H117	5	5	40.1213	13.8731	14.7615	11.9496	P77625	3	2	17.0316	4.65333	9.25742	4.51822	0.704	0.0240722	0.454091	-1.13895	1.61848	2.2022
3_4-dihydroxy-2-butanone 4-phosphate synthase	ribB	23581.6	A0A0H3H374	4	4	30.6649	15.8031	46.6025	40.5116	P0A7J0	5	3	31.1764	23.1992	20.2544	3.75889	0.931	0.184642	0.458742	-1.12425	0.733668	2.17987
HTH-type transcriptional regulator YjdC	yjdC	22216.3	A0A0H3GHW9	4	3	23.2748	25.4309	20.6086	24.0591	P0ACU7	2	2	10.0428	12.7634	12.32	7.31047	0.783	0.00572809	0.462119	-1.11366	2.24199	2.16394
Transcriptional regulatory protein PhoP	phoP	25535.3	A0A0H3GRL4	12	10	65.1276	79.5926	81.2288	85.8363	P23836	14	11	97.7683	40.4416	36.7084	37.5721	0.919	0.000147668	0.465107	-1.10437	3.83071	2.15004
Phosphoglucomutase	pgm	58646.2	A0A0H3GPZ1	25	20	168.099	202.185	161.921	170.159	P36938	17	13	122.203	87.3163	81.8208	90.3938	0.962	0.0145782	0.485771	-1.04165	1.8363	2.05858
UPF0307 protein YjgA	yjgA	21359.3	A0A0H3GMG2	4	3	24.5353	26.5883	21.8488	23.0873	P0A8X0	4	3	24.08	11.8618	8.97986	14.1007	0.929	0.00404605	0.488537	-1.03346	2.39297	2.04693
Modulator of FtsH protease HflC	hflC	37650	A0A0H3GMA7	8	6	59.4038	29.5741	25.2165	25.2048	P0ABC3	3	3	19.4119	17.788	20.1167	1.23317	0.925	0.142346	0.489252	-1.03135	0.846656	2.04394
Probable L_D-transpeptidase YbiS	ybiS	33439.4	A0A0H3GQM2	9	5	69.8895	35.4528	32.7255	36.0596	P0AAX8	5	4	23.216	17.9778	20.2158	12.8236	0.908	0.00629382	0.48943	-1.03083	2.20109	2.04319
1-deoxyxylulose-5-phosphate synthase YajO	yajO	36591.3	A0A0H3GJM3	11	6	67.4334	12.1134	12.8757	10.1225	P77735	4	3	24.0209	2.52382	2.8193	11.8461	0.351	0.183774	0.48956	-1.03044	0.735716	2.04265
NMN amidohydrolase-like protein YfaY	yfaY	44510.9	A0A0H3GT01	9	6	43.9914	359.961	393.057	410.32	P77808	4	2	28.82	161.179	148.508	269.477	0.829	0.0248863	0.497847	-1.00623	1.60404	2.00865
N5-carboxyaminoimidazole ribonucleotide mutase	purE	17780.4	A0A0H3GJC7	3	3	19.9084	27.2978	14.0888	13.4602	P0AG18	3	3	18.4155	11.9211	11.8515	3.60234	0.905	0.173087	0.499115	-1.00256	0.761735	2.00355
D-glycero-beta-D-manno-heptose-1_7-bisphosphate 7-phosphatase	gmhB	21465.4	A0A0H3GIP4	5	4	29.7028	3.77313	4.57401	5.04933	P63228	1	1	5.7312	1.88309	2.75984	2.06666	0.92	0.010542	0.500847	-0.997557	1.97708	1.99662
Protein RecA	recA	38144.5	A0A0H3GS46	12	10	83.5948	53.3229	58.5585	57.5239	P0A7G6	6	4	37.8499	24.9369	32.1719	28.3225	0.932	0.000621149	0.504302	-0.98764	3.2068	1.98294
Enterobactin synthase component B	entB	32725.5	A0A0H3GPR5	9	7	53.153	14.6787	8.63301	13.8349	P0ADI4	1	1	6.4485	9.68326	8.92262	0.597748	0.87	0.171592	0.516968	-0.951854	0.765504	1.93436
Ribosome-associated inhibitor A	raiA	12784.6	A0A0H3GWB1	6	6	62.1338	198.202	186.476	161.701	P0AD49	6	4	49.558	100.071	92.1105	93.6021	0.91	0.0117982	0.52305	-0.934978	1.92818	1.91186
50S ribosomal protein L28	rpmB	9063.53	A0A0H3GXD3	7	6	19.2943	532.743	579.439	506.153	P0A7M2	7	7	8.147	321.155	326.058	200.163	0.985	0.0115206	0.52361	-0.933434	1.93852	1.90982
Ribonucleoside-diphosphate reductase 1 subunit beta	nrdB	43802.5	A0A0H3GVM6	14	12	87.5016	77.2006	86.4858	63.8634	P69924	11	7	75.1813	38.6566	47.555	33.1833	0.971	0.0143725	0.524698	-0.93044	1.84247	1.90586
Nitrate reductase molybdenum cofactor assembly chaperone NarJ	narJ	26505.9	A0A0H3GPN0	9	7	66.676	26.6464	35.7184	25.4717	P0AF26	4	3	22.3621	14.4537	11.1636	20.6191	0.864	0.0323519	0.526392	-0.92579	1.4901	1.89972
UDP-glucose 4-epimerase	galE	37436.3	A0A0H3GLM5	16	14	131.873	73.5137	107.404	102.304	P09147	11	6	88.7182	57.8942	55.0423	36.5798	0.929	0.0309151	0.527913	-0.921629	1.50983	1.89425
Osmotically-inducible protein Y	osmY	21073.7	A0A0H3GIU5	4	4	22.6046	34.2846	42.5322	28.1783	P0AFH8	4	3	15.637	3.476	2.46981	49.9895	0.592	0.408068	0.532742	-0.908492	0.389268	1.87708
Phosphoribosylaminoimidazole-succinocarboxamide synthase	purC	27166.1	A0A0H3GRJ1	10	8	71.9069	60.3852	32.8043	29.4744	P0A7D7	5	3	35.9742	24.384	23.1639	17.8869	0.949	0.186779	0.533448	-0.906581	0.728673	1.8746
1-phosphofructokinase	fruK	33983.9	A0A0H3GVH8	11	7	79.0253	89.5808	59.8619	88.2734	P0AEW9	4	3	31.9482	43.3717	51.6739	32.1476	0.974	0.0418362	0.535064	-0.902218	1.37845	1.86894
D-alanine--D-alanine ligase A	ddlA	39544	A0A0H3GSI5	9	8	61.2857	90.7374	79.173	87.3222	P0A6J8	11	8	73.1042	51.4253	47.6265	38.9053	0.86	0.00144193	0.536312	-0.898854	2.84106	1.86458
ATP synthase subunit alpha	atpA	55450.3	A0A0H3GZ37	33	25	241.207	341.773	308.743	306.356	P0ABB0	25	24	204.332	229.811	232.175	60.509	0.981	0.120505	0.546044	-0.87291	0.918994	1.83135
Glutaredoxin 1	grxA	9798.92	A0A0H3GUS3	4	3	23.1717	7.52066	22.3635	14.0977	P68688	1	1	5.4017	9.9508	6.56054	7.64829	0.795	0.26092	0.54931	-0.864308	0.583493	1.82047
Cell division protein ZapB	zapB	9634.83	A0A0H3GXG4	3	2	33.4898	56.8808	109.55	57.3605	P0AF36	4	3	40.6655	41.7346	40.2006	41.7601	0.899	0.196359	0.552726	-0.855363	0.70695	1.80921
Outer membrane lipoprotein DolP	dolP	20085	A0A0H3GW29	4	4	35.9337	17.2884	20.3646	24.654	P64596	3	3	19.4732	15.5777	16.8308	2.33089	0.859	0.1759	0.557553	-0.842819	0.754734	1.79355
UPF0234 protein YajQ	yajQ	18343.9	A0A0H3GP06	10	10	68.9496	108.716	97.1317	101.967	P0A8E7	7	5	45.8218	65.1978	43.2795	63.1469	0.939	0.0111534	0.557557	-0.842808	1.95259	1.79354
UDP-N-acetylglucosamine 1-carboxyvinyltransferase	murA	45159.9	A0A0H3GYZ6	12	10	109.642	126.438	182.764	166.602	P0A749	8	7	60.6672	96.8088	98.859	71.0884	0.921	0.0339434	0.560643	-0.834846	1.46924	1.78367
Phosphate acetyltransferase	pta	77514.4	A0A0H3GT36	26	22	236.427	790.676	758.409	577.402	P0A9M8	24	22	206.304	413.667	391.975	388.892	0.959	0.0410907	0.561741	-0.832024	1.38626	1.78018
Nucleoid-associated protein YbaB	ybaB	12071.9	A0A0H3GP51	2	1	12.0123	8.09419	10.0401	10.3346	P0A8B5	4	2	24.899	3.50574	7.21379	5.51084	0.982	0.0411038	0.570109	-0.81069	1.38612	1.75405
50S ribosomal protein L27	rpmA	9181.51	A0A0H3GY20	9	8	30.9674	376.275	348.778	345.801	P0A7L8	3	3	21.9458	221.223	263.377	133.792	0.941	0.0509239	0.577476	-0.792167	1.29308	1.73167
Periplasmic chaperone PpiD	ppiD	68150	A0A0H3GKI1	12	10	85.9141	52.6448	55.8746	49.5944	P0ADY1	15	12	84.8854	30.2349	49.1016	12.2872	0.791	0.169094	0.579479	-0.787171	0.771871	1.72569
Pyrroline-5-carboxylate reductase	proC	28373.1	A0A0H3GIZ4	1	1	5.6595	38.9995	45.853	43.9345	P0A9L8	8	5	70.4185	24.6178	21.7115	28.6398	0.9	0.00331669	0.582117	-0.78062	2.4793	1.71787
50S ribosomal subunit assembly factor BipA	bipA	67583.7	A0A0H3GLB7	25	20	183.932	117.907	143.713	129.409	P0DTT0	14	13	127.758	80.3642	77.8048	70.0274	0.952	0.0096055	0.583579	-0.777	2.01748	1.71356
Probable lipoprotein YiaD	yiaD	22254.3	A0A0H3GZY5	2	1	13.2859	6.93976	14.5833	9.53153	P37665	2	1	20.8087	6.77481	8.99135	2.36772	0.895	0.222106	0.583935	-0.77612	0.653441	1.71252
Acetate kinase	ackA	43632.7	A0A0H3GVR4	24	19	209.221	1080.08	1349.4	1164.11	P0A6A3	23	18	215.762	743.038	695.065	676.887	0.963	0.020041	0.588546	-0.764774	1.69808	1.6991
UTP--glucose-1-phosphate uridylyltransferase	galU	33227.5	A0A0H3GU98	18	17	152.119	256.175	258.825	284.18	P0AEP3	8	8	62.3889	153.732	181.536	135.445	0.949	0.0039747	0.588995	-0.763672	2.4007	1.69781
Phosphocarrier protein HPr	ptsH	9119.39	A0A0H3GTB7	6	5	57.4779	168.774	264.771	217.966	P0AA04	4	2	47.0073	122.777	132.778	134.219	0.988	0.085442	0.598262	-0.741152	1.06833	1.67151
D-alanine--D-alanine ligase B	ddlB	32953.8	A0A0H3GML6	6	6	46.1282	16.678	16.1703	17.8915	P07862	7	4	38.5072	10.4683	8.40348	11.4953	0.823	0.00633593	0.598485	-0.740613	2.19819	1.67089
Uncharacterized protein YccJ	yccJ	8524.51	A0A0H3GR87	3	2	40.0466	61.5914	50.6365	22.9481	P0AB14	4	3	38.4211	8.52575	5.86027	67.0542	0.92	0.490449	0.602476	-0.731024	0.309406	1.65982
Ubiquinone biosynthesis accessory factor UbiJ	ubiJ	22209.7	A0A0H3GH75	3	2	18.4438	16.3491	9.50887	5.98773	P0ADP7	1	1	6.5065	8.00886	6.97732	4.27546	0.761	0.300972	0.604843	-0.725368	0.521474	1.65332
Ribosome maturation factor RimM	rimM	20719.5	A0A0H3H1R7	4	3	26.1815	58.1875	57.0799	55.4441	P0A7X6	5	3	35.2964	45.3958	42.6296	15.5375	0.928	0.142258	0.606654	-0.721054	0.846923	1.64839
Stringent starvation protein B	sspB	18262.5	A0A0H3GTU5	2	2	13.9132	18.1989	12.4501	16.8754	P0AFZ3	2	1	11.5353	12.772	7.52294	9.39206	0.874	0.063343	0.624668	-0.678838	1.1983	1.60085
3-oxoacyl-[acyl-carrier-protein] reductase FabG	fabG	25560.4	A0A0H3GMT2	9	8	72.8392	184.541	217.258	185.113	P0AEK2	10	7	90.9993	130.84	140.271	96.0494	0.934	0.014535	0.62558	-0.676734	1.83759	1.59852
Uncharacterized tRNA/rRNA methyltransferase YfiF	yfiF	38012.5	A0A0H3H1M1	2	2	11.8191	79.7718	43.3034	81.3032	P0AGJ5	3	3	17.9221	26.8782	42.9599	59.502	0.784	0.188942	0.632846	-0.660073	0.723671	1.58016
RNA polymerase-binding transcription factor DksA	dksA	17755.9	A0A0H3GIE5	6	6	55.9355	64.0078	62.6041	66.6695	P0ABS1	5	4	44.1393	44.0852	44.3191	34.0213	0.987	0.012528	0.633406	-0.658797	1.90212	1.57877
Peptidyl-prolyl cis-trans isomerase A	ppiA	20431.4	A0A0H3GWQ5	6	5	40.7771	70.6688	73.3846	73.007	P0AFL3	6	6	41.6093	52.4573	46.8836	39.8898	0.911	0.0151835	0.641438	-0.640618	1.81863	1.559
Ribosomal protein L11 methyltransferase	prmA	32162.3	A0A0H3GWC1	6	5	39.4127	53.2776	41.8282	43.5777	P0A8T1	2	1	12.4103	27.7162	42.9831	18.9692	0.959	0.130491	0.646569	-0.629125	0.884421	1.54663
tRNA-2-methylthio-N(6)-dimethylallyladenosine synthase	miaB	54005.2	A0A0H3GTZ6	16	14	119.335	68.278	60.8722	71.278	P0AEI1	11	10	87.5431	57.3907	49.8528	23.023	0.958	0.145338	0.649941	-0.621619	0.837622	1.5386
Aerobic glycerol-3-phosphate dehydrogenase	glpD	56921.7	A0A0H3GYH6	26	22	196.159	328.151	265.467	311.24	P13035	25	21	208.571	269.705	260.426	65.5029	0.892	0.258124	0.658262	-0.603266	0.588171	1.51915
FKBP-type 16 kDa peptidyl-prolyl cis-trans isomerase	fkpB	16081	A0A0H3GMC8	3	2	23.5168	20.826	20.9357	21.6704	P0AEM0	3	2	21.4529	14.2539	24.0145	3.66717	0.919	0.346881	0.66111	-0.597038	0.45982	1.51261
Fumarate and nitrate reduction regulatory protein	fnr	28252.4	A0A0H3GMU3	5	5	29.304	40.6404	40.6352	30.2491	P0A9E5	5	3	30.1237	22.4031	27.4445	24.6352	0.976	0.0541019	0.667859	-0.582384	1.26679	1.49732
ATP synthase subunit beta	atpD	50382.6	A0A0H3GVB4	30	25	252.39	398.899	355.916	343.178	P0ABB4	28	24	245.812	324.251	296.229	117.578	0.985	0.199482	0.672189	-0.573062	0.700097	1.48768
2Fe-2S ferredoxin	fdx	12730	A0A0H3GWP7	3	2	31.9295	44.2508	54.2325	51.3597	P0A9R4	3	2	29.2739	36.5267	40.7102	23.5329	0.919	0.0664769	0.672503	-0.572388	1.17733	1.48698
33 kDa chaperonin	hslO	32876.7	A0A0H3GZF6	7	5	67.9181	58.193	61.5056	59.3736	P0A6Y5	9	7	63.312	46.9511	43.9581	31.5455	0.873	0.0519662	0.683829	-0.548293	1.28428	1.46235
Deoxyuridine 5'-triphosphate nucleotidohydrolase	dut	16343.7	A0A0H3H054	5	4	44.0742	72.8559	65.4318	55.1561	P06968	1	1	7.7544	46.4973	63.519	23.4791	0.901	0.221231	0.690099	-0.535125	0.655154	1.44907
UTP--glucose-1-phosphate uridylyltransferase	galF	33000.4	A0A0H3GV99	12	11	107.477	101.794	91.9668	79.9665	P0AAB6	10	9	61.6608	75.6202	68.9813	45.2189	0.891	0.0748624	0.693466	-0.528104	1.12574	1.44203
NADP-specific glutamate dehydrogenase	gdhA	48809.6	A0A0H3GSQ3	6	6	50.5364	49.0755	14.717	20.2143	P00370	6	4	34.1485	14.4564	20.5216	23.3138	0.351	0.508732	0.693893	-0.527214	0.293511	1.44114
23S rRNA (guanosine-2'-O-)-methyltransferase RlmB	rlmB	26784.8	A0A0H3GQK6	8	4	47.1734	14.3035	24.2134	17.5271	P63177	4	2	22.6042	16.6647	12.9838	9.3855	0.95	0.197045	0.696487	-0.521831	0.705434	1.43578
6-phospho-beta-glucosidase BglA	bglA	55931.2	A0A0H3GY47	17	16	144.828	56.0069	56.7304	89.1627	Q46829	15	10	96.9119	46.0873	39.9517	55.6394	0.939	0.199681	0.701725	-0.511022	0.699662	1.42506
Uncharacterized protein YggE	yggE	26635.3	A0A0H3H2P7	7	5	47.2784	23.7909	39.7938	30.0087	P0ADS6	4	2	31.136	20.1831	13.8127	32.7201	0.861	0.28598	0.712828	-0.488375	0.543664	1.40286
Outer membrane protein assembly factor BamD	bamD	27886.5	A0A0H3GWW7	3	2	18.4072	2.66054	5.14835	2.93453	P0AC02	5	3	29.2207	4.27627	2.79251	0.790302	0.922	0.496919	0.731525	-0.45102	0.303715	1.36701
Ribosomal large subunit pseudouridine synthase D	rluD	37178.7	A0A0H3GRV8	10	5	60.2694	20.5161	28.4573	24.8563	P33643	3	3	18.5071	14.2536	9.80084	29.996	0.92	0.399393	0.732096	-0.449895	0.3986	1.36594
Phage shock protein A	pspA	25493	A0A0H3GRR1	9	6	51.0254	25.0296	22.7473	25.3189	P0AFM6	6	5	35.1965	21.3755	20.442	11.7245	0.896	0.16101	0.732491	-0.449117	0.793146	1.3652
PTS system mannose-specific EIIAB component	manX	35047.6	A0A0H3GQ16	11	11	75.46	62.8431	69.3929	67.4598	P69797	10	8	58.233	56.7739	55.7175	34.474	0.944	0.128545	0.735946	-0.442328	0.890944	1.35879
Protein GlcG	glcG	13793.8	A0A0H3GVV0	4	4	33.9086	30.0695	12.7805	12.0537	P0AEQ1	2	2	13.3171	7.53658	9.50267	23.4731	0.33	0.569536	0.737881	-0.43854	0.244479	1.35523
Elongation factor 4	lepA	67140.7	A0A0H3H1L4	19	16	153.99	75.0198	88.6053	71.8427	P60785	17	14	103.603	67.9945	67.5353	38.9838	0.952	0.156953	0.741136	-0.43219	0.804229	1.34928
50S ribosomal protein L30	rpmD	6541.81	A0A0H3GWJ3	6	6	35.7071	230.489	227.511	235.866	P0AG51	4	4	15.1542	183.373	192.002	139.699	0.966	0.06346	0.742325	-0.429877	1.1975	1.34712
Multiphosphoryl transfer protein	fruB	39647.9	A0A0H3GSU9	11	6	109.455	47.8936	37.5878	45.4635	P69811	9	6	53.0307	33.5407	26.2292	37.5753	0.856	0.0698376	0.743405	-0.427779	1.15591	1.34516
Ribonucleoside-diphosphate reductase 1 subunit alpha	nrdA	86402.7	A0A0H3GW79	29	23	196.071	83.2389	83.259	81.9867	P00452	14	9	99.0359	73.3492	76.1206	35.3738	0.945	0.247823	0.743883	-0.426851	0.605858	1.3443
GTPase ObgE/CgtA	obgE	43514	A0A0H3GTR5	10	8	91.7532	83.8823	72.1268	80.3044	P42641	9	7	67.4922	61.0933	71.7099	43.1049	0.913	0.123188	0.744384	-0.42588	0.90943	1.34339
50S ribosomal protein L3 glutamine methyltransferase	prmB	35286.9	A0A0H3GVU0	2	2	19.1814	26.2683	27.3589	27.5404	P39199	7	6	46.9284	21.6625	22.9702	16.5574	0.916	0.0711402	0.753872	-0.407609	1.14789	1.32649
Octanoyltransferase	lipB	24053.7	A0A0H3GTW0	3	3	10.4565	25.1816	15.6351	19.295	P60720	3	2	24.5429	17.1244	16.4593	11.9927	0.82	0.223035	0.758196	-0.399358	0.651627	1.31892
HTH-type transcriptional regulator KdgR	kdgR	30086.4	A0A0H3GUR4	10	7	53.419	40.7659	42.1528	55.044	P76268	5	3	31.9139	34.5739	35.6114	34.4916	0.947	0.133885	0.758733	-0.398336	0.873268	1.31799
Respiratory nitrate reductase 1 beta chain	narH	59036	A0A0H3GV03	10	8	77.5072	67.26	80.8506	40.1697	P11349	9	6	57.4828	66.3469	56.1209	20.541	0.93	0.457362	0.759553	-0.396778	0.33974	1.31656
Thiamine-binding periplasmic protein	thiB	36391.6	A0A0H3GRM5	2	2	11.6236	0.355551	4.57112	2.14058	P31550	2	2	12.1339	1.1783	3.43006	0.769453	0.85	0.724617	0.760948	-0.39413	0.139892	1.31415
Probable quinol monooxygenase YgiN	ygiN	11646.5	A0A0H3GVQ3	1	1	6.8277	41.1001	53.1719	34.9301	P0ADU2	1	1	6.1244	17.0793	40.5849	40.6572	0.865	0.347005	0.760989	-0.394053	0.459664	1.31408
RNA polymerase-associated protein RapA	rapA	110111	A0A0H3GRL2	25	19	175.494	62.2952	70.5284	72.4784	P60240	24	20	150.11	77.4608	49.1937	31.5309	0.903	0.361253	0.770501	-0.376131	0.442189	1.29786
Inner membrane lipoprotein DcrB	dcrB	19844.6	A0A0H3GUE1	5	5	43.4191	23.7506	2.21104	19.3891	P0AEE1	3	3	30.059	15.057	18.7074	1.27285	0.784	0.705838	0.772584	-0.372236	0.151295	1.29436
Energy-dependent translational throttle protein EttA	ettA	62557	A0A0H3GMX9	20	18	169.286	185.886	234.647	217.687	P0A9W3	24	19	182.86	174.124	178.09	141.249	0.964	0.0615109	0.773186	-0.371112	1.21105	1.29335
tRNA sulfurtransferase	thiI	55258.3	A0A0H3GKE9	14	13	86.1649	125.811	154.681	137.025	P77718	6	6	41.2667	110.464	119.133	94.8648	0.919	0.0493889	0.777126	-0.363779	1.30637	1.28679
FKBP-type peptidyl-prolyl cis-trans isomerase FkpA	fkpA	28882	A0A0H3GU42	12	11	101.652	252.106	288.045	228.423	P45523	10	7	71.6895	212.549	205.85	191.977	0.865	0.0800732	0.794167	-0.332485	1.09651	1.25918
FKBP-type peptidyl-prolyl cis-trans isomerase SlyD	slyD	21195	A0A0H3GYC9	6	6	35.3244	128.359	155.119	146.621	P0A9K9	6	5	34.7479	98.0853	120.451	123.608	0.973	0.0598767	0.795504	-0.330059	1.22274	1.25707
dTDP-4-dehydrorhamnose reductase	rfbD	32865.3	A0A0H3H0K8	9	8	67.0641	58.5926	48.5424	47.6297	P37760	7	6	50.0959	33.9157	45.2503	44.2756	0.609	0.107528	0.797608	-0.326248	0.968477	1.25375
tRNA hydroxylation protein P	trhP	51478.4	A0A0H3GQR9	6	5	40.5315	16.722	19.8556	23.4797	P76403	13	9	74.056	20.0096	18.9776	9.29975	0.958	0.387857	0.804014	-0.314708	0.411328	1.24376
NADH-quinone oxidoreductase subunit H	nuoH	36390.3	A0A0H3GVQ2	3	2	17.3078	15.3262	14.0985	10.5828	P0AFD4	2	2	11.6841	15.2072	15.2136	1.86393	0.948	0.628495	0.806966	-0.309421	0.201698	1.23921
tRNA pseudouridine synthase A	truA	30570.7	A0A0H3GR85	2	2	10.6628	5.65193	8.4878	8.65209	P07649	1	1	6.0741	7.83321	7.06519	3.79812	0.911	0.437329	0.820317	-0.285746	0.359192	1.21904
Cell division protein FtsZ	ftsZ	40324	A0A0H3GRR0	14	11	105.095	111.176	105.703	101.831	P0A9A6	12	8	89.345	102.876	93.0235	67.9555	0.987	0.215736	0.827883	-0.272502	0.666077	1.2079
Triosephosphate isomerase	tpiA	27142.9	A0A0H3H4K9	16	12	100.065	185.679	309.921	239.126	P0A858	10	8	69.5924	161.91	165.193	288.04	0.937	0.508994	0.83724	-0.256287	0.293287	1.1944
Flavin prenyltransferase UbiX	ubiX	20809.1	A0A0H3GT51	3	2	22.2955	81.9189	90.2593	122.26	P0AG03	1	1	5.7919	100.364	102.876	43.8986	0.884	0.534302	0.839358	-0.252642	0.272213	1.19139
D-alanyl-D-alanine carboxypeptidase DacA	dacA	44558.1	A0A0H3GQ17	21	16	114.413	42.3227	60.4293	54.5243	P0AEB2	16	12	109.458	44.9082	53.3777	33.9774	0.916	0.342333	0.840961	-0.24989	0.465552	1.18912
Putative acid--amine ligase YgiC	ygiC	45311.2	A0A0H3GYK1	12	12	75.1873	33.0265	23.8048	34.1639	P0ADT5	4	2	24.6376	38.316	28.1804	10.0819	0.902	0.631224	0.841565	-0.248854	0.199816	1.18826
Modulator of FtsH protease HflK	hflK	45545	A0A0H3GLC9	8	7	50.7992	39.2335	41.709	30.8937	P0ABC7	7	5	45.7968	40.9841	37.2254	15.9136	0.888	0.54105	0.841616	-0.248767	0.266762	1.18819
Phosphoserine aminotransferase	serC	40011.5	A0A0H3GMA6	17	13	134.271	143.643	125.628	116.431	P23721	14	10	115.595	103.332	99.0926	123.142	0.873	0.140153	0.84409	-0.24453	0.853398	1.18471
PTS system mannose-specific EIID component	manZ	31126.6	A0A0H3GUQ4	6	6	37.4813	22.2964	16.2961	21.235	P69805	5	3	30.9364	18.668	23.989	8.13944	0.922	0.596	0.849049	-0.23608	0.224753	1.17779
50S ribosomal protein L18	rplR	12769.6	A0A0H3GU14	9	8	57.2841	169.451	160.773	154.071	P0C018	8	6	54.2583	155.493	183.253	74.5045	1	0.54433	0.853305	-0.228867	0.264138	1.17191
Tryptophan--tRNA ligase	trpS	37666	A0A0H3GU65	11	9	78.63	83.8052	66.6069	72.5603	P00954	11	9	85.7321	66.7834	55.252	69.3079	0.94	0.189371	0.858149	-0.220701	0.722687	1.1653
Glutathione synthetase	gshB	35789.1	A0A0H3GXI6	15	15	124.754	87.8577	76.2952	74.103	P04425	14	13	125.198	68.0703	68.702	70.9145	0.905	0.13453	0.871697	-0.198102	0.871181	1.14719
50S ribosomal protein L25	rplY	10693.5	A0A0H3GVK0	9	8	89.4847	385.397	422.852	412.361	P68919	19	19	82.9237	394.101	437.35	233.554	0.872	0.492238	0.872519	-0.196741	0.307825	1.14611
Leucine-responsive regulatory protein	lrp	19000.9	A0A0H3GM90	3	2	17.7099	22.1623	24.0458	22.8317	P0ACJ0	4	4	21.499	19.8753	21.9343	18.7848	0.994	0.0725414	0.877676	-0.188239	1.13941	1.13937
50S ribosomal protein L16	rplP	15281.2	A0A0H3H3W4	9	7	61.6075	942.315	859.311	858.865	P0ADY7	9	8	67.7888	871.393	879.618	593.064	0.971	0.380692	0.881069	-0.182673	0.419426	1.13498
4-hydroxy-3-methylbut-2-enyl diphosphate reductase	ispH	35002.7	A0A0H3GN13	5	4	28.5794	10.3391	8.35588	8.64218	P62623	5	2	29.0022	9.26725	9.10322	5.82071	0.918	0.471233	0.884918	-0.176385	0.326764	1.13005
Queuine tRNA-ribosyltransferase	tgt	43050	A0A0H3GJ23	9	7	70.1927	21.4287	34.1756	30.0552	P0A847	7	6	42.1083	15.7442	14.6675	45.5171	0.976	0.78646	0.886403	-0.173965	0.104323	1.12815
Trehalose-6-phosphate synthase	otsA	53782.3	A0A0H3GVI4	5	4	28.8267	11.6854	7.37664	8.6422	P31677	3	3	19.3068	1.39519	1.17415	22.325	0.821	0.906831	0.898574	-0.15429	0.0424735	1.11287
Gamma-glutamylcyclotransferase family protein YtfP	ytfP	12866.4	A0A0H3GI83	1	1	8.0609	26.9981	30.1087	16.66	P0AE48	1	1	6.1898	22.6898	15.5741	28.5714	0.811	0.697947	0.906034	-0.142362	0.156177	1.10371
Transcription antitermination protein NusB	nusB	15746.1	A0A0H3GNG9	5	5	23.6386	59.3246	64.4368	63.3408	P0A780	7	5	47.9689	61.8836	61.257	49.4622	0.942	0.357322	0.922506	-0.11637	0.44694	1.084
Isoleucine--tRNA ligase	ileS	105095	A0A0H3GRH0	32	24	231.605	141.602	209.207	165.945	P00956	31	24	265.798	180.436	139.167	157.847	0.921	0.606909	0.923939	-0.11413	0.216877	1.08232
DNA gyrase subunit B	gyrB	90235.2	A0A0H3GXR6	30	27	216.884	51.6048	52.4362	58.6831	P0AES6	23	16	188.171	52.4008	50.9471	47.8145	0.95	0.228641	0.928948	-0.10633	0.640845	1.07649
Ribosomal RNA small subunit methyltransferase C	rsmC	37852.9	A0A0H3GIT7	11	9	71.2867	42.9321	48.2428	43.4072	P39406	6	3	33.7756	39.1516	37.3488	52.8941	0.901	0.765375	0.961454	-0.0567101	0.116126	1.04009
FKBP-type 22 kDa peptidyl-prolyl cis-trans isomerase	fklB	22216.2	A0A0H3GI67	7	7	46.0759	265.069	229.235	245.44	P0A9L3	8	7	72.8743	275.525	264.473	172.288	0.888	0.810997	0.962884	-0.0545661	0.0909807	1.03855
6_7-dimethyl-8-ribityllumazine synthase	ribE	16156.5	A0A0H3GJ29	7	7	87.3604	299.055	331.298	307.691	P61714	10	6	83.1436	335.563	329.169	240.683	1	0.762203	0.965215	-0.0510773	0.117929	1.03604
Hydroxyacylglutathione hydrolase GloC	gloC	24012.2	A0A0H3GMC6	3	2	18.0117	17.5248	14.4035	18.6258	P75849	3	3	18.9712	19.2081	15.8479	13.939	0.865	0.807598	0.969161	-0.0451921	0.092805	1.03182
Elongation factor P	efp	20648.4	A0A0H3GH69	2	2	15.4293	334.796	369.678	325.399	P0A6N4	3	3	21.2983	387.833	336.866	274.294	0.984	0.792932	0.970016	-0.04392	0.100764	1.03091
Thioredoxin 2	trxC	15897	A0A0H3GRV0	1	1	7.2402	13.819	7.84277	9.34332	P0AGG4	2	2	13.234	9.1512	11.8139	9.1689	0.862	0.894075	0.971905	-0.0411135	0.048626	1.02891
RNA polymerase sigma factor RpoD	rpoD	70434.5	A0A0H3H395	16	13	108.655	48.9377	46.813	49.3754	P00579	18	14	99.9439	45.4036	43.5238	52.3759	0.959	0.688455	0.973659	-0.0385121	0.162125	1.02705
Pyruvate kinase I	pykF	51071.7	A0A0H3GUU1	28	23	233.559	353.551	414.484	362.381	P0AD61	25	18	168.291	311.796	289.542	505.055	0.949	0.919297	0.97875	-0.030988	0.0365441	1.02171
Translation initiation factor IF-1	infA	8249.6	A0A0H3GQL9	4	4	48.655	84.2989	100.674	97.1777	P69222	5	4	38.7802	101.02	100.25	75.5799	1	0.866543	0.981212	-0.0273636	0.0622101	1.01915
Sec translocon accessory complex subunit YajC	yajC	11887.2	A0A0H3GNG0	4	4	15.4955	48.2721	62.1525	54.7637	P0ADZ7	7	6	25.8784	63.4113	76.2523	22.5007	0.973	0.956811	0.981694	-0.0266546	0.0191738	1.01865
Ribosomal RNA large subunit methyltransferase J	rlmJ	31941.8	A0A0H3GX18	7	4	41.8006	51.0317	32.4427	15.0195	P37634	2	2	11.224	34.9564	29.985	32.5284	0.918	0.976911	0.989602	-0.0150799	0.0101449	1.01051
ATP synthase subunit delta	atpH	19446.3	A0A0H3GXU5	5	5	30.7564	138.072	111.053	118.953	P0ABA4	8	8	47.8697	163.576	146.259	55.3999	0.881	0.980339	0.992273	-0.011191	0.00862368	1.00779
30S ribosomal protein S9	rpsI	14856.2	A0A0H3GY63	17	16	75.7584	681.107	672.583	639.289	P0A7X3	17	15	67.7785	749.409	774.483	456.041	1	0.970061	0.993454	-0.00947488	0.0132007	1.00659
ATP-dependent 6-phosphofructokinase isozyme 1	pfkA	35184.3	A0A0H3GGY4	23	17	163.424	189.017	277.139	164.478	P0A796	13	10	83.6174	224.272	210.923	191.685	0.941	0.974688	0.994046	-0.00861595	0.0111346	1.00599
ATP synthase subunit b	atpF	17321	A0A0H3H4Y3	21	17	128.755	111.357	90.8335	85.3751	P0ABA0	8	7	55.5086	101.276	111.258	73.5074	0.949	0.97257	0.9947	-0.007666	0.012079	1.00533
Bifunctional protein HldE	hldE	51278.8	A0A0H3GVR8	15	12	104.455	52.9712	41.2462	40.1721	P76658	18	14	109.899	41.9761	45.7442	46.1954	0.922	0.97358	0.996474	-0.00509605	0.0116281	1.00354
NAD(P) transhydrogenase subunit alpha	pntA	54908.7	A0A0H3GSU8	2	2	11.0948	8.57535	7.78249	7.62593	P07001	2	1	10.1794	9.71079	11.7383	2.49792	0.888	0.996915	0.998465	-0.00221593	0.00134184	1.00154
30S ribosomal protein S2	rpsB	26800.7	A0A0H3GS30	17	16	119.504	1053.33	1081.39	1119.14	P0A7V0	15	13	132.333	1269.08	1248.91	746.354	0.987	0.98561	1.00322	0.00463706	0.00629488	0.996791
Pyridoxal phosphate homeostasis protein	yggS	25901.5	A0A0H3GVD8	4	4	25.6947	18.4878	13.5109	13.8598	P67080	5	4	39.83	16.9791	15.9425	13.2041	0.863	0.966163	1.00583	0.00838241	0.0149494	0.994207
30S ribosomal protein S7	rpsG	20019.1	A0A0H3H3X4	24	23	140.259	1455.8	1531.54	1517.38	P02359	34	29	135.896	1795	1679.53	1071.8	0.981	0.956434	1.00924	0.0132689	0.019345	0.990845
Sugar phosphatase YidA	yidA	29835.3	A0A0H3GZ11	6	4	36.8522	17.1323	17.9003	14.5725	P0A8Y5	7	6	38.8491	16.4953	19.877	13.7269	0.941	0.940587	1.00996	0.0142991	0.0266012	0.990138
ATP-dependent protease ATPase subunit HslU	hslU	49708	A0A0H3GK74	12	11	77.5937	77.6708	69.1228	74.324	P0A6H5	13	13	92.5475	87.6782	89.4865	47.3344	0.93	0.942687	1.01529	0.021896	0.0256325	0.984937
2-C-methyl-D-erythritol 2_4-cyclodiphosphate synthase	ispF	17011.6	A0A0H3GXG5	3	3	19.6173	6.02639	10.3921	7.5731	P62617	2	2	12.9373	8.77638	10.7153	4.91565	0.981	0.951497	1.01733	0.0247821	0.0215926	0.982969
Glycine--tRNA ligase alpha subunit	glyQ	35059.6	A0A0H3GUM8	8	7	61.3241	66.1891	55.1627	58.3758	P00960	9	7	77.2364	66.2938	72.5942	44.9338	0.987	0.890317	1.02278	0.032495	0.0504552	0.977728
Nus factor SuhB	suhB	29229.2	A0A0H3H1J3	13	8	93.5424	62.6434	52.3483	65.2651	P0ADG4	14	10	85.541	73.0122	75.9991	35.5001	0.895	0.925218	1.0236	0.0336554	0.0337558	0.976942
Agmatinase	speB	33785.2	A0A0H3H2T8	8	7	63.6281	73.0355	74.4744	72.9396	P60651	8	7	60.6226	71.8587	73.8933	79.9855	0.987	0.547682	1.02399	0.0341976	0.261472	0.976575
Acetyl-coenzyme A carboxylase carboxyl transferase subunit alpha	accA	35355.7	A0A0H3GIK3	14	12	119.329	123.595	107.951	114.09	P0ABD5	12	9	117.555	128.176	133.144	94.8576	0.962	0.805065	1.0305	0.0433448	0.0941693	0.970402
Ubiquinone/menaquinone biosynthesis C-methyltransferase UbiE	ubiE	28187.3	A0A0H3GLM9	6	5	50.1517	42.3229	42.8654	39.7934	P0A887	7	5	50.1057	50.9238	48.5492	29.5787	0.92	0.860091	1.03257	0.0462334	0.0654555	0.968461
ATP-dependent RNA helicase RhlB	rhlB	47354.1	A0A0H3GKC0	17	15	126.809	35.6368	39.9655	31.8746	P0A8J8	9	7	65.7396	39.9827	52.6627	19.292	0.964	0.8942	1.0415	0.0586665	0.0485656	0.960151
Bifunctional protein FolD	folD	31328.9	A0A0H3GNU6	6	5	53.4244	46.1691	42.9036	44.0614	P24186	8	8	67.4191	41.9246	43.7358	53.5549	0.937	0.635966	1.04568	0.0644375	0.196566	0.956318
2_3-bisphosphoglycerate-independent phosphoglycerate mutase	gpmI	56308.1	A0A0H3H4H0	19	15	146.528	121.486	264.042	87.7875	P37689	16	12	110.565	144.609	144.401	206.804	0.926	0.906322	1.04753	0.0669981	0.0427174	0.954622
Ribosomal protein S12 methylthiotransferase accessory factor YcaO	ycaO	66050.9	A0A0H3GQZ4	9	9	60.3537	41.4857	41.4323	42.6401	P75838	7	5	48.2002	45.9247	48.8363	36.9915	0.908	0.621624	1.04933	0.0694745	0.206472	0.952985
Chaperone protein Skp	skp	17688.3	A0A0H3GJP1	6	5	53.3013	201.142	191.507	196.634	P0AEU7	5	5	25.0694	203.161	220.557	199.093	0.907	0.225872	1.0569	0.0798373	0.646137	0.946164
Glucose-6-phosphate 1-dehydrogenase	zwf	56046.7	A0A0H3GQ55	21	18	147.029	55.1439	50.582	58.5788	P0AC53	12	8	89.8625	64.27	60.3082	49.2251	0.957	0.576234	1.05781	0.0810815	0.239401	0.945349
Biotin carboxylase	accC	49777.1	A0A0H3GTW5	21	17	147.403	116.499	106.055	107.018	P24182	20	14	128.438	137.255	135.762	76.4151	0.967	0.773982	1.06026	0.0844153	0.111269	0.943167
50S ribosomal protein L9	rplI	15769.1	A0A0H3GLI4	21	17	113.003	857.624	909.473	937.397	P0A7R1	20	16	104.163	1028.06	1169.54	684.997	0.933	0.721445	1.06586	0.092014	0.141797	0.938212
Glyoxylate/hydroxypyruvate reductase B	ghrB	35623.7	A0A0H3GYP5	8	7	66.5487	104.098	23.6794	41.3794	P37666	9	9	74.5838	73.0632	44.8548	62.662	0.86	0.893739	1.06753	0.0942815	0.0487894	0.936739
50S ribosomal protein L15	rplO	14980.4	A0A0H3GYA6	22	20	94.7389	787.246	826.772	848.412	P02413	22	20	71.9725	982.385	1078.82	571.145	0.951	0.751569	1.069	0.0962667	0.124031	0.935451
D-lactate dehydrogenase	ldhA	36877	A0A0H3GWL1	16	13	111.356	86.4442	95.237	71.9836	P52643	12	10	81.3809	79.9523	92.076	99.5295	0.894	0.53873	1.07054	0.0983366	0.268629	0.934109
Mannose-6-phosphate isomerase	manA	42964.1	A0A0H3GS87	11	10	95.011	120.309	109.82	100.08	P00946	11	9	85.5692	109.193	113.777	131.352	0.803	0.419908	1.07302	0.101681	0.376846	0.931947
Biopolymer transport protein ExbB	exbB	26344.5	A0A0H3GYI0	3	2	26.8978	8.13185	5.19118	6.47648	P0ABU7	1	1	6.6028	9.84431	11.2734	0.131508	0.84	0.904399	1.07322	0.101948	0.0436398	0.931774
Transcription termination factor Rho	rho	47061.4	A0A0H3GH32	20	15	151.859	165.068	197.764	189.557	P0AG30	25	22	178.027	212.998	241.899	139.432	0.993	0.698677	1.07592	0.105576	0.155723	0.929433
Fumarate reductase flavoprotein subunit	frdA	66542	A0A0H3GI02	8	6	49.2647	43.0559	51.3617	32.3893	P00363	17	15	99.5439	45.3527	54.0167	37.0744	0.95	0.685057	1.076	0.105675	0.164274	0.92937
30S ribosomal protein S10	rpsJ	11735.6	A0A0H3GWM4	12	9	49.3688	449.959	567.917	499.873	P0A7R5	9	8	49.8456	565.26	678.806	411.527	0.981	0.628154	1.09082	0.125415	0.201934	0.91674
ATP-dependent Clp protease proteolytic subunit	clpP	23300.8	A0A0H3GKH6	7	5	61.1773	317.462	337.868	336.481	P0A6G7	5	5	53.2284	354.156	344.765	382.978	0.99	0.10313	1.09083	0.125429	0.986617	0.916732
50S ribosomal protein L5	rplE	20358.6	A0A0H3H3W1	30	24	176.469	411.178	217.169	338.993	P62399	23	18	152.327	415.029	432.512	208.231	1	0.76459	1.09142	0.126205	0.116571	0.916239
RNA chaperone ProQ	proQ	26006.6	A0A0H3GVD5	13	11	75.8252	122.402	118.107	109.431	P45577	11	10	89.0654	142.861	155.778	84.4912	0.833	0.66593	1.09484	0.130725	0.176572	0.913372
4-hydroxy-tetrahydrodipicolinate reductase	dapB	28870.7	A0A0H3GN28	9	9	63.4025	35.9309	41.8467	32.4776	P04036	10	8	45.1273	38.5031	56.296	26.7331	0.923	0.71117	1.10228	0.140492	0.148027	0.90721
Transcription elongation factor GreA	greA	17698	A0A0H3GW62	10	10	58.2217	40.4282	37.089	40.7993	P0A6W5	9	9	51.8369	49.6606	53.8576	27.3454	0.93	0.663038	1.10605	0.145411	0.178461	0.904122
Pyridoxal phosphate phosphatase YigL	yigL	29935.9	A0A0H3GKF8	1	1	6.0497	12.0187	12.3758	12.1989	P27848	1	1	5.882	10.4428	7.66651	22.5405	0.864	0.795082	1.11085	0.151664	0.0995881	0.900211
30S ribosomal protein S1	rpsA	61272.2	A0A0H3GQZ9	52	43	332.258	1051.74	1033.13	1105.99	P0AG67	43	40	342.156	1326.7	1430.16	797.568	0.989	0.599996	1.11394	0.155669	0.221851	0.897716
Outer membrane lipoprotein SlyB	slyB	15658.7	A0A0H3GUH2	6	6	51.9295	28.1483	55.1144	36.7317	P0A905	3	3	18.3458	45.3519	46.4073	43.2087	0.826	0.59525	1.12478	0.169648	0.225301	0.889059
CTP synthase	pyrG	60830.5	A0A0H3H225	28	23	211.712	153.164	160.117	151.843	P0A7E5	24	19	165.288	183.65	190.793	149.909	0.952	0.255367	1.12734	0.172922	0.592835	0.887044
Methionine aminopeptidase	map	29730.1	A0A0H3GJN3	7	6	59.4599	56.3932	58.9325	58.6676	P0AE18	10	8	62.2352	79.5126	72.034	49.5398	0.962	0.42174	1.15571	0.208784	0.374955	0.865266
Ribose-phosphate pyrophosphokinase	prs	34446.5	A0A0H3GPQ6	17	14	124.865	133.679	169.522	171.867	P0A717	17	13	136.302	193.551	207.177	150.362	0.962	0.302415	1.16002	0.214154	0.519397	0.862052
Probable Fe(2+)-trafficking protein	yggX	11009.6	A0A0H3GXJ6	8	8	54.9435	57.2316	72.6626	64.9256	P0A8P3	6	5	39.5527	79.3201	73.2251	73.9705	0.912	0.126821	1.16269	0.217472	0.89681	0.860071
Periplasmic pH-dependent serine endoprotease DegQ	degQ	47205.1	A0A0H3GZ27	8	7	59.6629	12.6362	14.3291	12.4713	P39099	6	3	46.1102	11.2025	12.2865	22.4168	0.815	0.609034	1.16404	0.219145	0.215359	0.859075
Cysteine desulfurase IscS	iscS	45260.7	A0A0H3GWQ1	16	15	138.676	226.441	202.456	192.143	P0A6B7	25	20	162.293	298.747	310.876	115.416	0.948	0.640166	1.16746	0.223372	0.193707	0.856561
30S ribosomal protein S19	rpsS	10430.3	A0A0H3GYB7	10	8	55.7375	166.315	207.706	212.355	P0A7U3	8	8	58.5291	263.63	265.44	160.082	0.989	0.43831	1.17527	0.232996	0.358219	0.850866
Thiol peroxidase	tpx	18006.4	A0A0H3GRR9	6	5	54.6324	366.662	370.916	357.822	P0A862	9	7	69.8726	398.068	465.467	425.061	0.839	0.0762136	1.17637	0.234343	1.11797	0.850072
50S ribosomal protein L6	rplF	18960.8	A0A0H3GZ96	28	26	104.508	1074.74	1197.43	1095.79	P0AG55	25	23	103.192	1475.29	1573.74	933.311	0.983	0.412462	1.18242	0.241742	0.384616	0.845724
RNA-binding protein YhbY	yhbY	10840.7	A0A0H3GY16	7	6	38.0121	72.1551	36.9232	72.8534	P0AGK4	3	3	16.2593	86.7255	69.1272	59.5446	0.938	0.48431	1.18395	0.243604	0.314876	0.844633
Glutamate--cysteine ligase	gshA	58782.6	A0A0H3GWK8	9	7	61.6159	24.4605	24.968	30.9538	P0A6W9	9	8	56.2438	29.2559	29.6929	36.282	0.873	0.184335	1.18472	0.244549	0.734393	0.84408
UPF0265 protein YeeX	yeeX	12777.8	A0A0H3GSF5	6	4	62.8691	404.445	355.011	281.323	P0A8M6	3	3	41.9053	352.296	355.672	525.449	0.979	0.40436	1.18509	0.244997	0.393231	0.843818
30S ribosomal protein S15	rpsO	10268.8	A0A0H3H3H3	7	5	58.0694	106.098	145.119	200.292	P0ADZ4	11	7	82.8551	192.604	193.935	148.778	0.921	0.433477	1.18562	0.245641	0.363034	0.843441
Intermembrane phospholipid transport system binding protein MlaC	mlaC	23962.7	A0A0H3H3K2	9	7	49.6098	20.5716	36.9686	20.3552	P0ADV7	9	7	55.364	23.4875	28.7711	40.1651	0.891	0.548027	1.18651	0.246725	0.261198	0.842807
Inorganic pyrophosphatase	ppa	19817.6	A0A0H3GLK2	14	12	61.4383	245.823	284.875	282.943	P0A7A9	12	10	90.3107	325.708	313.609	328.564	0.955	0.0432347	1.18957	0.250435	1.36417	0.840643
50S ribosomal protein L16 3-hydroxylase	roxA	42636	A0A0H3GVM4	7	4	43.0231	14.2383	12.481	12.3717	P27431	5	3	28.5501	13.4678	13.3884	19.6693	0.871	0.356344	1.19018	0.251185	0.448131	0.840206
Dihydrofolate synthase/folylpolyglutamate synthase	folC	45576.8	A0A0H3GVS7	5	5	28.5639	13.3503	16.1054	17.6183	P08192	5	4	30.2311	23.1968	21.4377	11.4137	0.81	0.50764	1.19064	0.251738	0.294444	0.839884
1-deoxy-D-xylulose-5-phosphate synthase	dxs	67959.3	A0A0H3GJ34	7	6	43.4469	15.2108	14.6625	12.8726	P77488	8	6	44.7132	18.7549	18.832	13.3608	0.91	0.26742	1.19188	0.253235	0.572807	0.839013
Signal recognition particle receptor FtsY	ftsY	54513.4	A0A0H3GYJ7	13	10	89.7203	33.1285	34.885	39.0169	P10121	9	8	51.177	32.5178	30.8553	64.3609	0.768	0.593002	1.19344	0.255123	0.226944	0.837916
30S ribosomal protein S21	rpsU	8556.99	A0A0H3GXT4	8	8	36.5986	218.72	186.686	199.643	P68679	9	9	30.9191	235.554	294.678	194.545	1	0.301889	1.19788	0.260485	0.520152	0.834807
Pyruvate dehydrogenase E1 component	aceE	100011	A0A0H3GMN6	70	56	404.181	899.478	842.578	718.006	P0AFG8	65	56	428.385	927.172	882.994	1137.07	0.945	0.171704	1.19803	0.260667	0.76522	0.834702
PTS system glucose-specific EIIA component	crr	18251.1	A0A0H3GRD8	8	8	79.7521	509.24	596.452	511.47	P69783	7	6	74.782	548.667	527.58	878.851	0.982	0.428301	1.20897	0.273776	0.368251	0.827152
Uncharacterized oxidoreductase YciK	yciK	28161.1	A0A0H3GNC7	6	3	35.7415	5.07203	3.51828	3.71982	P31808	3	2	17.0268	5.83999	4.7118	4.40902	0.83	0.248812	1.21533	0.281343	0.604129	0.822825
5'-methylthioadenosine/S-adenosylhomocysteine nucleosidase	mtnN	24639.1	A0A0H3GMU4	10	9	59.5967	51.478	53.284	51.8104	P0AF12	9	6	59.6366	64.1566	63.0067	64.4564	0.901	0.000111132	1.22384	0.291415	3.95416	0.8171
DNA topoisomerase 4 subunit A	parC	83945.5	A0A0H3GXR1	11	9	62.2932	47.5382	53.9931	46.5206	P0AFI2	8	5	44.7612	70.9563	57.4772	52.8956	0.944	0.166262	1.22477	0.292507	0.779208	0.816482
30S ribosomal protein S16	rpsP	9190.57	A0A0H3GS04	13	10	59.108	170.704	152.185	184.596	P0A7T3	8	7	42.3438	198.803	271.039	154.213	0.902	0.372771	1.2297	0.298306	0.428558	0.813207
ATP-dependent Clp protease ATP-binding subunit ClpA	clpA	84378.1	A0A0H3GQX4	23	20	149.75	43.534	33.7354	32.0947	P0ABH9	24	17	152.629	38.3893	46.5073	50.4252	0.967	0.160612	1.23735	0.307254	0.794221	0.808179
Glucose-6-phosphate isomerase	pgi	61643.9	A0A0H3GGT9	21	19	201.023	162.785	198.532	144.319	P0A6T1	20	18	175.274	171.232	179.893	275.889	0.951	0.359017	1.24005	0.3104	0.444885	0.806418
tRNA pseudouridine synthase D	truD	39319.6	A0A0H3GSA7	4	2	30.6498	57.3673	42.3286	35.7706	Q57261	10	10	61.5038	66.6995	61.1837	40.6681	0.857	0.342011	1.24423	0.315251	0.46596	0.803711
Glutathione reductase	gor	49114.8	A0A0H3H498	8	7	68.6861	26.6934	44.7086	37.4213	P06715	9	9	62.0262	43.2119	40.9445	51.7922	0.927	0.230282	1.24926	0.321074	0.63774	0.800474
S-adenosylmethionine:tRNA ribosyltransferase-isomerase	queA	39487.9	A0A0H3GSL9	5	3	28.6962	12.7714	15.863	14.2102	P0A7F9	3	2	18.0978	20.6071	20.9418	12.3235	0.932	0.321524	1.25739	0.330435	0.492787	0.795296
GTP cyclohydrolase 1	folE	24944.7	A0A0H3GVG9	8	4	51.7244	13.9203	15.5568	14.6087	P0A6T5	5	5	32.6523	18.3576	19.3233	17.8704	0.941	0.00404912	1.26007	0.333507	2.39264	0.793605
Nucleoid-associated protein YejK	yejK	37936.6	A0A0H3GVK3	8	7	59.4871	20.2148	18.3027	19.4524	P33920	7	6	51.9994	25.5548	26.5235	21.0697	0.922	0.0827017	1.26183	0.335514	1.08249	0.792502
50S ribosomal protein L11	rplK	14932.4	A0A0H3GGN5	15	15	54.7639	668.166	725.791	662.068	P0A7J7	12	8	72.4971	982.998	990.218	628.134	0.993	0.265962	1.26523	0.339403	0.57518	0.790368
Chaperone SurA	surA	47283.8	A0A0H3GI34	18	15	117.13	60.1791	63.483	47.6045	P0ABZ6	11	9	82.5021	77.5678	73.6962	66.5705	0.895	0.0645209	1.2719	0.346989	1.1903	0.786223
Polyribonucleotide nucleotidyltransferase	pnp	77158.2	A0A0H3GY04	33	28	224.652	216.084	250.044	238.354	P05055	33	25	242.669	417.878	395.946	84.9287	0.959	0.608674	1.27576	0.351361	0.215615	0.783844
Lipopolysaccharide export system ATP-binding protein LptB	lptB	26857.7	A0A0H3GW78	7	6	43.9373	17.8561	13.8518	14.6035	P0A9V1	3	2	11.1897	18.0534	18.6397	22.5841	0.959	0.084422	1.27997	0.356107	1.07354	0.78127
30S ribosomal protein S20	rpsT	9684.42	A0A0H3GN07	17	14	42.4906	266.689	272.757	273.028	P0A7U7	16	12	40.9273	382.319	406.424	254.686	1	0.243464	1.28426	0.36094	0.613564	0.778657
NADH-quinone oxidoreductase subunit F	nuoF	49805.8	A0A0H3H110	16	13	85.427	18.0551	19.5711	18.638	P31979	10	7	59.8879	32.3552	31.0457	8.86275	0.96	0.556717	1.28436	0.361053	0.254365	0.778596
Uncharacterized protein YggT	yggT	21224.2	A0A0H3H2V3	3	3	19.7948	30.9567	28.293	23.5974	P64564	1	1	7.2949	52.4057	50.9286	3.1248	0.866	0.675953	1.28501	0.361776	0.170084	0.778206
Fructose-bisphosphate aldolase class 2	fbaA	39375.4	A0A0H3GV85	35	30	158.089	1246.45	1339.58	1128.46	P0AB71	21	19	155.123	1495.22	1441.5	1865.04	0.953	0.0955854	1.29271	0.370397	1.01961	0.77357
dTDP-4-amino-4_6-dideoxygalactose transaminase	wecE	42300.3	A0A0H3GKD0	4	4	25.5878	10.0623	8.8072	6.28887	P27833	8	5	45.9297	9.90783	11.4139	11.261	0.904	0.142345	1.2951	0.373067	0.846659	0.772139
Biotin carboxyl carrier protein of acetyl-CoA carboxylase	accB	16744.3	A0A0H3H3Q3	5	5	26.5458	44.8586	58.9341	52.4977	P0ABD8	6	3	36.6323	82.5064	72.5788	47.7645	0.878	0.26932	1.2979	0.376182	0.569732	0.770474
Probable GTP-binding protein EngB	engB	23560.9	A0A0H3GG62	6	5	38.5409	60.2448	41.5473	46.9569	P0A6P7	8	6	51.2877	75.7267	63.4204	54.0363	0.876	0.153122	1.29872	0.377092	0.814961	0.769988
Coenzyme A biosynthesis bifunctional protein CoaBC	coaBC	43666.3	A0A0H3GUS9	7	6	50.3775	28.8269	27.017	27.1094	P0ABQ0	5	5	30.8012	36.4367	37.139	34.9312	0.899	0.000663377	1.30805	0.387416	3.17824	0.764498
Class B acid phosphatase	aphA	26160.6	A0A0H3GLY0	3	2	18.2618	11.7716	7.3744	9.4279	P0AE22	3	3	19.5491	12.5156	15.0263	9.8881	0.827	0.206824	1.30994	0.389499	0.6844	0.763395
Quinone reductase	chrR	20432.6	A0A0H3GV94	9	8	59.1955	54.6291	49.8861	44.5926	P0AGE6	6	5	41.6789	47.7225	41.7499	106.242	0.85	0.529999	1.31257	0.392393	0.275725	0.761865
Enolase	eno	45712.1	A0A0H3GUG9	28	24	188.321	858.502	897.147	764.207	P0A6P9	29	23	197.257	1034.38	1071.16	1219.07	0.968	0.0217233	1.31937	0.399845	1.66307	0.75794
50S ribosomal protein L19	rplS	13133.3	A0A0H3GWE5	8	6	39.3047	803.079	838.357	830.516	P0A7K6	6	4	46.1942	1250.34	1281.17	735.464	0.983	0.272768	1.32162	0.402307	0.564207	0.756647
Ribonuclease R	rnr	92622.6	A0A0H3GI27	15	12	113.928	54.1933	50.5047	45.697	P21499	24	19	143.608	52.3135	41.1674	105.796	0.917	0.500467	1.32502	0.406017	0.300624	0.754704
Glycerol-3-phosphate acyltransferase	plsB	91666.8	A0A0H3GLW5	18	12	119.302	13.2543	12.59	11.8238	P0A7A7	6	4	34.5641	12.8324	13.7434	23.7109	0.905	0.350516	1.33499	0.416831	0.455292	0.749068
dITP/XTP pyrophosphatase	rdgB	21152.9	A0A0H3GYB8	6	6	37.4494	5.37899	2.12474	6.41237	P52061	2	2	12.7269	5.92672	5.95499	6.70809	0.898	0.350813	1.33585	0.417756	0.454925	0.748588
4-hydroxy-tetrahydrodipicolinate synthase	dapA	31555.2	A0A0H3GW13	12	10	86.4649	45.492	69.1115	69.9304	P0A6L2	9	7	69.1796	72.9307	89.547	84.9477	0.877	0.103536	1.34081	0.423108	0.984907	0.745816
Aspartate carbamoyltransferase catalytic subunit	pyrB	34484.5	A0A0H3GMI1	12	10	89.4503	33.2478	39.4208	45.1058	P0A786	4	2	22.0209	61.2574	55.5228	41.9627	0.939	0.125416	1.34786	0.430666	0.901647	0.741919
Alanine--tRNA ligase	alaS	96374.7	A0A0H3GUA1	37	34	266.992	98.2815	104.425	95.7378	P00957	35	27	268.831	138.161	137.738	126.858	0.91	0.00238106	1.34952	0.432449	2.62323	0.741003
30S ribosomal protein S3	rpsC	25983.3	A0A0H3GU21	18	17	82.2987	886.124	794.532	743.12	P0A7V3	21	19	91.9422	1289.77	1305.49	687.476	0.991	0.292983	1.35439	0.437645	0.533158	0.738339
NADH-quinone oxidoreductase subunit B	nuoB	25341	A0A0H3GVQ5	7	6	40.0705	35.797	36.1828	31.7387	P0AFC7	9	7	65.7636	47.1887	48.1473	45.5137	0.969	0.00421684	1.358	0.441482	2.37501	0.736378
Aminopeptidase N	pepN	99375.3	A0A0H3GR26	22	20	190.611	110.909	110.212	101.127	P04825	32	26	256.656	140.933	137.276	161.048	0.894	0.021132	1.3631	0.446896	1.67506	0.733619
Glutamate-1-semialdehyde 2_1-aminomutase	hemL	45936.5	A0A0H3GMT9	13	13	85.7311	83.8373	72.4703	88.0114	P23893	12	9	85.5324	124.403	119.66	89.0729	0.941	0.10044	1.36353	0.447342	0.998094	0.733393
Transcription termination/antitermination protein NusG	nusG	20531.6	A0A0H3GPZ5	9	9	78.2962	95.339	106.615	108.687	P0AFG0	9	8	57.4645	71.7338	69.4085	283.297	0.994	0.64642	1.36633	0.45031	0.189485	0.731886
Histidine biosynthesis bifunctional protein HisB	hisB	40620.2	A0A0H3GV71	5	3	31.6174	14.1183	19.9827	19.7966	P06987	6	4	34.2274	22.7216	22.595	28.3809	0.862	0.0715605	1.36736	0.451395	1.14533	0.731335
50S ribosomal protein L10	rplJ	17768.7	A0A0H3GLQ2	15	13	102.038	1079.4	1068.8	1012.2	P0A7J3	12	8	101.892	1670.5	1688.39	980.526	0.982	0.233054	1.37306	0.45739	0.632543	0.728302
Adenosine deaminase	add	36625.6	A0A0H3GP55	11	10	87.5444	71.0386	81.7021	77.1805	P22333	12	9	88.2697	138.201	125.709	52.012	0.816	0.398126	1.37404	0.458426	0.399979	0.72778
S-(hydroxymethyl)glutathione dehydrogenase	frmA	39929.3	A0A0H3GQL7	8	6	70.9135	41.7685	39.2111	51.7831	P25437	5	4	39.708	69.7484	74.0028	38.7428	0.81	0.27127	1.37459	0.458997	0.566598	0.727492
Cytidylate kinase	cmk	24803.4	A0A0H3GL15	8	4	50.9375	18.0184	17.5667	19.8982	P0A6I0	9	8	60.6962	24.5682	28.1312	24.2193	0.907	0.0136625	1.38634	0.47128	1.86447	0.721324
30S ribosomal protein S13	rpsM	13156.4	A0A0H3GU10	16	14	85.4765	412.563	518.531	467.622	P0A7S9	17	15	70.4766	835.412	810.434	294.904	0.873	0.413396	1.38752	0.472511	0.383634	0.720709
Lysine--tRNA ligase	lysS	57660.6	A0A0H3H2L3	28	12	264.807	178.439	176.047	149.739	P0A8N3	34	23	235.952	273.114	269.78	157.529	0.947	0.22307	1.38911	0.47416	0.651559	0.719886
Nucleoside diphosphate kinase	ndk	15520.5	A0A0H3GTL0	10	10	77.6595	193.761	207.094	215.428	P0A763	7	6	57.3233	387.82	403.003	71.3301	0.951	0.527731	1.39896	0.48435	0.277588	0.714819
UPF0381 protein YiiS	yiiS	11004.3	A0A0H3GNZ6	2	1	14.2113	5.49117	11.5142	3.61228	P32162	2	2	14.8591	1.46349	1.91936	25.664	0.571	0.763916	1.40883	0.494502	0.116954	0.709806
Thioredoxin 1	trxA	11920.7	A0A0H3GLK1	8	8	39.1771	374.051	307.183	338.788	P0AA25	7	5	38.7197	447.488	438.269	561.864	0.972	0.0508942	1.41921	0.505085	1.29333	0.704619
UPF0701 protein YicC	yicC	33232	A0A0H3GXE6	17	14	104.234	29.6765	40.289	34.7234	P23839	11	9	74.0081	48.5575	56.6435	43.438	0.941	0.0433126	1.41982	0.505704	1.36339	0.704317
Stringent starvation protein A	sspA	24362	A0A0H3GZ22	11	10	88.5899	115.012	118.173	110.939	P0ACA3	14	11	89.1532	153.1	147.342	188.18	0.934	0.0600499	1.4199	0.505792	1.22149	0.704274
3-oxoacyl-[acyl-carrier-protein] synthase 2	fabF	43274	A0A0H3GLG4	16	15	134.698	160.372	157.629	145.365	P0AAI5	13	8	109.798	257.123	255.297	145.624	0.953	0.219001	1.42014	0.506029	0.659553	0.704158
Ribosome-binding ATPase YchF	ychF	40009.5	A0A0H3GPR0	10	8	81.356	49.9705	44.8117	40.9074	P0ABU2	17	15	143.037	70.7028	79.9694	43.8394	0.945	0.207341	1.4335	0.519546	0.683316	0.697591
Uncharacterized lipoprotein YajG	yajG	21007.1	A0A0H3GSR0	5	5	33.075	27.1993	23.8097	24.6849	P0ADA5	2	2	20.5478	55.9467	50.8191	1.91577	0.911	0.588668	1.4358	0.521857	0.230129	0.696475
Thioredoxin reductase	trxB	34851.2	A0A0H3GQX9	11	10	106.385	103.624	122.721	121.016	P0A9P4	13	12	108.251	182.503	192.41	126.58	0.95	0.119267	1.44372	0.529794	0.923479	0.692654
ATP synthase epsilon chain	atpC	15068.3	A0A0H3H4X9	8	6	33.303	83.6809	61.8449	70.2269	P0A6E6	4	4	43.7607	143.461	124.27	44.5113	0.971	0.400302	1.44723	0.53329	0.397612	0.690977
Peroxiredoxin Bcp	bcp	17805	A0A0H3H1D2	11	10	84.3723	18.3414	59.5089	52.4295	P0AE52	10	10	79.5397	66.4907	59.2798	64.0418	0.962	0.25701	1.45696	0.542961	0.590051	0.686361
Universal stress protein A	uspA	16123.4	A0A0H3GX13	4	4	37.0477	354.983	303.144	256.647	P0AED0	7	5	75.3305	324.411	318.425	699.29	0.993	0.375801	1.46717	0.553034	0.425042	0.681585
dTDP-4-dehydrorhamnose 3_5-epimerase	rfbC	21441.2	A0A0H3GSI9	3	3	26.0485	15.3643	17.47	18.9147	P37745	2	2	12.4408	26.2819	27.0687	22.7113	0.621	0.010184	1.46982	0.555643	1.99208	0.680354
Inhibitor of vertebrate lysozyme	ivy	16986.4	A0A0H3GPM4	4	4	32.018	51.4417	44.6297	36.1833	P0AD59	5	3	34.8273	51.4907	47.4773	95.5374	0.676	0.308685	1.47069	0.556492	0.510485	0.679954
Elongation factor G	fusA	77752.6	A0A0H3GWM9	61	45	378.391	1534.45	1376.27	1393.31	P0A6M8	56	46	357.154	2356.68	2247.9	1728.37	0.98	0.0651102	1.4714	0.557188	1.18635	0.679626
DNA-directed RNA polymerase subunit alpha	rpoA	36739.9	A0A0H3GYA3	28	24	209.973	519.923	534.324	514.867	P0A7Z4	27	22	180.396	854.613	860.002	598.347	0.994	0.102204	1.47406	0.559792	0.990531	0.6784
50S ribosomal protein L14	rplN	13655.1	A0A0H3GZA2	10	7	31.7487	542.084	506.344	486.573	P0ADY3	9	8	42.4042	870.247	839.675	558.568	0.983	0.129118	1.47784	0.563493	0.889013	0.676662
50S ribosomal protein L24	rplX	11316.2	A0A0H3GU18	5	3	21.7213	217.504	240.044	227.873	P60624	6	5	36.6804	366.899	422.746	225.141	1	0.201648	1.48053	0.566115	0.695407	0.675433
Ribosome-recycling factor	frr	20695.6	A0A0H3GNJ3	10	8	62.2398	224.497	259.969	265.472	P0A805	10	9	53.978	401.112	390.6	319.993	0.951	0.0249417	1.4824	0.56793	1.60307	0.674584
S-adenosylmethionine synthase	metK	42179.8	A0A0H3GXI4	12	10	102.412	179.27	151.096	172.149	P0A817	13	12	113.933	318.641	292.766	134.215	0.977	0.294065	1.48378	0.569275	0.531556	0.673956
Asparagine--tRNA ligase	asnS	52798.6	A0A0H3GQQ0	18	16	133.113	182.227	193.169	184.974	P0A8M0	22	19	149.127	326.656	299.806	207.93	0.962	0.125042	1.489	0.574346	0.902944	0.67159
DNA-directed RNA polymerase subunit beta	rpoB	151032	A0A0H3GPZ9	69	53	519.9	260.522	268.149	232.201	P0A8V2	73	59	533.864	403.789	420.625	309.56	0.982	0.0581647	1.49036	0.575664	1.23534	0.670977
Serine--tRNA ligase	serS	48699.3	A0A0H3GQM5	26	22	198.757	120.974	122.675	107.187	P0A8L1	20	20	142.367	202.2	184.199	138.265	0.937	0.0848515	1.49547	0.580598	1.07134	0.668686
30S ribosomal protein S8	rpsH	14183.6	A0A0H3GYB0	13	13	66.8115	255.388	265.384	236.955	P0A7W7	9	8	72.5907	419.944	452.956	261.973	0.992	0.164151	1.49773	0.582781	0.784758	0.667676
Translation initiation factor IF-3	infC	20621	A0A0H3GZG5	8	6	69.1269	84.3308	88.7246	89.8619	P0A707	7	6	56.0608	138.975	148.542	111.12	0.982	0.053502	1.51621	0.600469	1.27163	0.659539
Glutamine--fructose-6-phosphate aminotransferase [isomerizing]	glmS	67122.6	A0A0H3H4X5	29	23	183.56	96.2861	126.407	98.4822	P17169	20	14	162.444	173.642	171.512	143.508	0.92	0.0152367	1.52148	0.605476	1.81711	0.657254
Ribonuclease 3	rnc	25664.1	A0A0H3GWU8	2	1	12.5471	24.9729	17.1372	10.9924	P0A7Y0	4	2	22.3844	30.5229	31.0161	19.2943	0.966	0.172531	1.52221	0.606169	0.763134	0.656939
Phosphoenolpyruvate-protein phosphotransferase	ptsI	63790.1	A0A0H3H186	32	24	226.59	133.518	219.146	189.133	P08839	25	23	204.558	249.477	260.087	317.527	0.958	0.0456955	1.52657	0.610294	1.34013	0.655063
Cysteine--tRNA ligase	cysS	52487.4	A0A0H3GT08	13	11	89.371	26.2103	29.653	24.8459	P21888	12	12	69.0182	49.0707	48.9195	25.7335	0.957	0.202514	1.53295	0.616315	0.693545	0.652335
Protein GrpE	grpE	21797.9	A0A0H3GWG3	6	5	51.5078	146.65	145.934	134.068	P09372	13	9	46.4875	241.853	221.873	190.324	0.867	0.0298722	1.53298	0.616337	1.52473	0.652325
Aspartate--tRNA ligase	aspS	66198.7	A0A0H3H058	32	26	257.689	129.074	162.371	145.558	P21889	31	27	234.669	231.809	227.127	213.299	0.939	0.00469297	1.53828	0.62132	2.32855	0.650076
ATP-dependent Clp protease ATP-binding subunit ClpX	clpX	46755.3	A0A0H3GSR4	15	12	108.893	147.615	131.216	104.65	P0A6H1	14	12	98.8055	232.053	228.387	134.834	0.988	0.144548	1.5523	0.634403	0.839987	0.644207
30S ribosomal protein S4	rpsD	23526.2	A0A0H3GWI6	24	22	104.182	496.19	661.611	650.883	P0A7V8	19	18	93.0234	992.954	1122.01	694.931	0.981	0.103041	1.55356	0.635577	0.986991	0.643683
Valine--tRNA ligase	valS	108649	A0A0H3GQW8	38	35	303.019	73.2014	77.9421	83.4949	P07118	42	32	297.599	126.576	126.821	111.555	0.963	0.00388654	1.55538	0.637269	2.41044	0.642929
Protein translocase subunit SecA	secA	102251	A0A0H3GJB0	33	24	248.006	84.4561	76.5396	65.4601	P10408	38	31	256.536	111.065	93.4636	150.251	0.946	0.114282	1.56666	0.647692	0.942021	0.6383
Glutamine--tRNA ligase	glnS	64048.3	A0A0H3GPY5	18	13	148.997	166.136	159.016	136.236	P00962	19	18	152.818	259.025	257.546	209.404	0.939	0.0163478	1.57346	0.65394	1.78654	0.635542
DNA-directed RNA polymerase subunit omega	rpoZ	10236.6	A0A0H3H073	10	9	68.5849	52.6424	45.9692	53.0893	P0A800	6	6	45.9677	80.2507	100.125	60.1871	1	0.11883	1.58577	0.665185	0.925074	0.630608
DNA-directed RNA polymerase subunit beta'	rpoC	156016	A0A0H3GGP0	70	61	512.742	264.658	260.177	257.804	P0A8T7	71	64	528.038	473.355	460.193	309.458	0.976	0.0998585	1.58822	0.667415	1.00061	0.629634
Aerobic respiration control protein ArcA	arcA	27406.1	A0A0H3GMY8	7	6	56.0051	79.0112	88.7976	64.9965	P0A9Q1	6	4	52.8673	116.86	113.983	140.633	0.971	0.0144292	1.59565	0.674142	1.84076	0.626705
Proline--tRNA ligase	proS	63749.8	A0A0H3GS78	25	24	205.162	126.363	139.485	135.167	P16659	26	21	211.477	218.738	228.45	192.762	0.946	0.0102635	1.59582	0.674298	1.9887	0.626637
Trehalose-6-phosphate hydrolase	treC	64122.9	A0A0H3GLQ0	15	14	106.519	52.8715	68.9771	75.7199	P28904	23	20	177.153	130.72	133.113	51.5277	0.816	0.2781	1.59621	0.674648	0.5558	0.626485
Phosphoheptose isomerase	gmhA	20985.9	A0A0H3GIQ6	5	4	46.0387	126.623	117.38	113.829	P63224	11	8	83.477	175.65	150.347	246.4	0.906	0.128237	1.59962	0.67773	0.891987	0.625148
Uncharacterized protein YibN	yibN	15653.3	A0A0H3GXB2	5	4	49.2427	12.0267	10.5959	13.4869	P0AG27	4	4	27.0568	19.4107	30.1525	8.29735	0.867	0.369261	1.60236	0.680202	0.432666	0.624078
2_3-bisphosphoglycerate-dependent phosphoglycerate mutase	gpmA	28556.4	A0A0H3GU79	20	18	152.105	686.72	634.776	669.543	P62707	14	14	125.328	1179.73	1113.9	897.174	0.944	0.0390079	1.60258	0.680397	1.40885	0.623994
50S ribosomal protein L13	rplM	16018.6	A0A0H3GW96	11	9	58.0636	368.5	341.727	364.965	P0AA10	15	12	64.7221	643.588	648.978	430.834	0.965	0.0930833	1.60288	0.680663	1.03113	0.623878
Exoribonuclease 2	rnb	72890.1	A0A0H3GW65	20	14	131.442	30.5133	27.3705	21.3203	P30850	15	13	96.6945	48.212	42.6761	36.3233	0.903	0.0236416	1.60612	0.683581	1.62632	0.622618
Xanthine-guanine phosphoribosyltransferase	gpt	17027.7	A0A0H3GSB1	7	6	40.3525	10.5975	11.0766	15.8414	P0A9M5	2	2	13.4804	19.048	25.5221	15.816	0.974	0.0982826	1.60963	0.686726	1.00752	0.621262
L-cystine transporter TcyP	tcyP	48718.8	A0A0H3GRZ8	4	4	20.6478	39.3194	45.8383	38.4648	P77529	2	1	13.0296	100.967	97.2379	0.830265	0.911	0.5235	1.61002	0.687078	0.281083	0.62111
Pyruvate dehydrogenase [ubiquinone]	poxB	62581.8	A0A0H3GUU8	4	1	22.25	4.29057	64.9117	45.2887	P07003	17	15	119.801	35.4678	31.6072	117.993	0.932	0.52613	1.61644	0.69282	0.278907	0.618643
UPF0434 protein YcaR	ycaR	7026.07	A0A0H3GQN8	4	3	28.2964	21.8003	22.3032	20.0446	P0AAZ7	5	3	36.9825	40.0346	27.7686	36.1702	0.85	0.0623637	1.62083	0.696737	1.20507	0.616966
Uracil phosphoribosyltransferase	upp	22590.3	A0A0H3GW17	22	20	133.208	99.3667	113.919	99.5816	P0A8F0	13	10	74.538	178.51	184.136	144.854	0.942	0.022233	1.62209	0.697856	1.653	0.616488
Selenide_ water dikinase	selD	37086.5	A0A0H3GVV9	8	7	47.073	30.5989	33.5031	28.2586	P16456	10	8	98.159	48.7246	38.7056	62.8996	0.882	0.10446	1.62764	0.702781	0.981051	0.614387
ATP synthase gamma chain	atpG	31691.6	A0A0H3H0J6	17	15	117.717	63.0703	62.1503	62.0031	P0ABA6	12	10	74.3955	92.8265	97.1068	115.005	0.962	0.0284349	1.62874	0.703753	1.54615	0.613973
S-adenosylmethionine decarboxylase proenzyme	speD	30726.9	A0A0H3GIB3	4	4	16.6306	16.7259	17.7413	22.3935	P0A7F6	6	2	38.9057	30.9315	40.3227	21.5188	0.955	0.148575	1.63158	0.706272	0.828055	0.612902
50S ribosomal protein L7/L12	rplL	12295.2	A0A0H3GH99	19	15	102.163	462.921	563.754	491.743	P0A7K2	18	16	105.442	912.593	947.568	633.062	0.975	0.0718314	1.64199	0.715443	1.14369	0.609018
7-carboxy-7-deazaguanine synthase	queE	25485.9	A0A0H3GSC0	4	4	24.7013	10.476	14.3412	12.3891	P64554	7	4	37.9502	19.5135	20.3859	21.8684	0.919	0.00605107	1.66015	0.731312	2.21817	0.602356
N-methyl-L-tryptophan oxidase	solA	41244.2	A0A0H3GRF7	6	5	35.8361	11.4433	10.9628	9.08677	P40874	10	5	72.1219	20.4489	15.4537	16.6757	0.76	0.0265918	1.66953	0.739443	1.57525	0.59897
Pyridoxal kinase PdxY	pdxY	31607.4	A0A0H3GUH0	6	5	43.7969	14.0289	12.5402	13.8785	P77150	5	3	37.9616	26.6252	22.7544	18.1831	0.906	0.0609264	1.67038	0.740174	1.21519	0.598667
50S ribosomal protein L35	rpmI	7345.98	A0A0H3GRB3	3	3	7.4033	105.975	127.512	126.482	P0A7Q1	2	2	7.5698	217.212	224.729	161.799	1	0.0424396	1.6772	0.746058	1.37223	0.59623
Iron-sulfur cluster assembly protein CyaY	cyaY	12345.5	A0A0H3GPW0	2	2	14.5372	19.1031	7.31232	16.4056	P27838	3	3	34.7106	25.7436	20.2958	25.9138	0.953	0.0943547	1.68032	0.748738	1.02524	0.595124
Curved DNA-binding protein	cbpA	34455.1	A0A0H3GQD7	6	5	36.0049	23.9877	17.4221	21.7252	P36659	1	1	6.895	2.00829	2.1489	101.974	0.817	0.709037	1.68102	0.74934	0.149331	0.594875
Elongation factor Ts	tsf	30537.1	A0A0H3GIJ5	26	21	192.175	449.321	512.214	537.837	P0A6P1	37	32	215.158	852.277	892.745	776.951	0.961	0.00174518	1.68202	0.750194	2.75816	0.594524
Thioredoxin/glutathione peroxidase BtuE	btuE	20640.7	A0A0H3GRA3	5	5	32.158	18.2986	17.4774	20.1157	P06610	6	6	40.2711	24.5112	26.7522	43.3229	0.76	0.159615	1.69231	0.758997	0.796927	0.590907
S-ribosylhomocysteine lyase	luxS	19587.3	A0A0H3GX56	8	8	68.6254	82.2911	77.5377	75.8356	P45578	11	7	96.0407	129.818	126.903	146.942	0.922	0.00769441	1.71288	0.776421	2.11382	0.583813
Adenylate kinase	adk	23643.1	A0A0H3GJA6	8	7	56.0794	155.35	156.845	152.283	P69441	11	10	67.9507	268.45	260.146	268.614	0.963	6.70595e-05	1.71636	0.77935	4.17354	0.582629
30S ribosomal protein S18	rpsR	9043.47	A0A0H3GHD3	7	6	32.8766	348.256	347.549	332.586	P0A7T7	7	5	31.7522	667.461	674.776	425.593	1	0.0943146	1.71902	0.781589	1.02542	0.581726
Histidine--tRNA ligase	hisS	47314.7	A0A0H3H1G0	11	8	81.5718	63.1065	73.4971	65.6084	P60906	15	13	108.286	99.9995	147.655	101.72	0.913	0.0827062	1.72776	0.788905	1.08246	0.578783
Serine hydroxymethyltransferase	glyA	45487.8	A0A0H3GRS5	17	15	139.174	164.787	116.793	127.778	P0A825	14	11	119.078	234.053	242.187	231.587	0.933	0.0169367	1.72912	0.790034	1.77117	0.57833
Peptide chain release factor RF3	prfC	59916.4	A0A0H3GMW6	7	6	45.2664	34.3412	36.7925	39.3991	P0A7I4	12	10	75.3873	79.1122	79.2743	33.3231	0.951	0.21793	1.73441	0.794448	0.661683	0.576564
Molybdopterin molybdenumtransferase	moeA	44409.5	A0A0H3GQC3	2	2	17.9087	20.9428	23.1381	22.4623	P12281	11	9	95.0779	38.0342	39.1142	38.3013	0.8	0.00021966	1.73496	0.794899	3.65825	0.576383
Uncharacterized protein YciO	yciO	23382.9	A0A0H3GNC2	3	3	16.8296	13.6457	11.7728	13.1051	P0AFR4	6	5	39.9904	18.6802	17.8521	30.3732	0.947	0.14169	1.73674	0.796385	0.848661	0.57579
Bifunctional aldehyde-alcohol dehydrogenase AdhE	adhE	96640.7	A0A0H3GRD3	47	41	413.909	291.028	384.498	213.788	P0A9Q7	37	34	361.337	435.119	404.884	704.931	0.975	0.134709	1.73722	0.796779	0.870605	0.575633
50S ribosomal protein L1	rplA	24729.7	A0A0H3GKI9	20	18	125.663	797.073	766.961	744.886	P0A7L0	29	25	157.731	1502.55	1572.12	950.059	0.983	0.0999424	1.74312	0.801674	1.00025	0.573683
Enterobactin synthase component E	entE	59625.5	A0A0H3GJV2	8	7	48.6462	38.4675	29.5542	28.4127	P10378	6	2	33.9208	53.8953	52.9605	62.3709	0.813	0.00518627	1.75484	0.811338	2.28514	0.569853
Erythronate-4-phosphate dehydrogenase	pdxB	41709.9	A0A0H3GVT0	11	10	80.3906	25.7196	25.0274	24.4229	P05459	12	10	72.6324	54.5018	45.392	32.127	0.854	0.0996764	1.7563	0.81254	1.00141	0.569378
Flavodoxin 1	fldA	19908	A0A0H3GPY8	6	4	63.1671	19.07	40.1748	39.2344	P61949	3	3	34.8071	53.9304	59.0561	60.2455	0.96	0.059308	1.75907	0.814815	1.22689	0.568482
Signal recognition particle protein	ffh	49844.5	A0A0H3GX08	18	14	131.935	80.3034	75.0504	70.4207	P0AGD7	13	9	96.7665	130.04	85.116	182.855	0.965	0.177943	1.76287	0.817923	0.74972	0.567258
Oligopeptidase A	prlC	77509.5	A0A0H3GZT5	22	19	154.446	75.2545	71.8285	69.5105	P27298	17	14	135.309	125.922	122.999	133.718	0.934	0.000587713	1.76662	0.820995	3.23083	0.566051
Glutamine synthetase	glnA	52132	A0A0H3GG67	20	18	178.541	448.052	355.37	286.317	P0A9C5	21	20	188.555	713.5	700.042	521.395	0.94	0.0250628	1.7756	0.828304	1.60097	0.563191
Ribosomal RNA large subunit methyltransferase I	rlmI	44699.2	A0A0H3GQU0	10	6	75.2978	10.2086	6.39754	8.92852	P75876	6	4	38.5638	15.1373	18.8772	11.5898	0.9	0.0662219	1.78597	0.83671	1.179	0.559919
Glycerol-3-phosphate dehydrogenase [NAD(P)+]	gpsA	36589.8	A0A0H3GUQ5	10	9	70.7727	20.6216	18.914	15.8167	P0A6S7	6	5	54.8376	34.2242	30.4083	34.2371	0.926	0.00163554	1.78619	0.836885	2.78634	0.559851
L-cystine-binding protein TcyJ	tcyJ	29039.2	A0A0H3GV06	15	11	120.531	28.7386	42.6448	41.1065	P0AEM9	14	8	73.1022	170.227	11.6929	19.2328	0.895	0.62527	1.78819	0.838498	0.203932	0.559226
50S ribosomal protein L3	rplC	22243.5	A0A0H3GYC0	5	5	25.3131	418.359	412.455	432.358	P60438	14	9	35.4734	885.387	860.165	514.435	0.972	0.108569	1.78914	0.839264	0.964294	0.558929
Pyrimidine/purine nucleotide 5'-monophosphate nucleosidase	ppnN	51314.2	A0A0H3GUH9	16	16	120.681	27.1864	29.5942	21.1233	P0ADR8	21	16	141.713	45.1448	47.0951	47.4056	0.925	0.0102204	1.79254	0.842003	1.99053	0.557868
Transcriptional regulatory protein CpxR	cpxR	26312.2	A0A0H3GGB5	7	4	45.8845	42.5581	43.9096	37.4162	P0AE88	4	2	31.502	65.5066	69.0559	88.7046	0.948	0.0365082	1.80223	0.849781	1.43761	0.554869
Glutamate--tRNA ligase	gltX	54215	A0A0H3GTA8	19	15	162.603	86.7637	89.5784	99.0172	P04805	22	19	189.026	173	169.758	154.398	0.953	0.000913735	1.80548	0.85238	3.03918	0.55387
Shikimate kinase 1	aroK	19538.1	A0A0H3GZE8	7	5	40.0273	35.1668	45.8583	41.4829	P0A6D7	8	7	51.3591	87.2463	77.8412	56.6853	0.963	0.0547008	1.81027	0.856206	1.26201	0.552403
tRNA threonylcarbamoyladenosine biosynthesis protein TsaB	tsaB	25352	A0A0H3GQ05	3	2	21.7412	13.5427	14.7196	8.32912	P76256	2	2	12.8155	26.9688	25.0138	14.3762	0.831	0.109846	1.81351	0.858782	0.959217	0.551418
Superoxide dismutase [Mn]	sodA	23097.1	A0A0H3GLE8	7	3	58.3137	52.3017	31.3143	38.8469	P00448	4	3	32.123	106.245	94.2144	21.8529	0.961	0.333234	1.81534	0.860242	0.477251	0.55086
Oligoribonuclease	orn	20872.7	A0A0H3GQI6	2	2	11.5822	15.181	12.5571	13.2973	P0A784	5	4	29.892	22.8134	25.2054	27.2261	0.934	0.00327286	1.83366	0.874723	2.48507	0.545359
UPF0438 protein YifE	yifE	13190.6	A0A0H3GPR8	7	6	56.6487	52.6005	43.4428	63.9667	P0ADN2	6	5	48.6283	87.5363	80.5616	126.232	0.902	0.0712316	1.83945	0.879273	1.14733	0.543641
UPF0227 protein YcfP	ycfP	21454.3	A0A0H3GR80	5	5	31.0542	17.328	16.4864	7.61655	P0A8E1	6	5	47.0099	21.899	16.298	38.0375	0.911	0.210671	1.84004	0.879734	0.676395	0.543468
50S ribosomal protein L22	rplV	12226.3	A0A0H3GZA8	25	22	74.8285	447.859	389.609	468.697	P61175	20	18	85.6405	868.45	936.722	601.625	0.973	0.0629488	1.84264	0.881777	1.20101	0.542699
Arginine repressor	argR	17051.6	A0A0H3H3N7	2	2	13.0391	6.58777	7.67164	6.41557	P0A6D0	4	4	21.7524	12.2745	10.3805	15.5573	0.942	0.0529618	1.84824	0.88615	1.27604	0.541056
Uracil-DNA glycosylase	ung	25750.3	A0A0H3GTU7	4	4	22.8172	2.77029	0.969605	3.92213	P12295	4	3	28.3108	4.94732	6.18404	3.2504	0.917	0.137519	1.87702	0.908443	0.861637	0.53276
DNA gyrase subunit A	gyrA	97191.8	A0A0H3H0Y6	23	21	142.212	42.0018	40.6653	43.6658	P0AES4	33	28	223.256	74.1594	85.3036	78.4266	0.922	0.00494464	1.88304	0.913061	2.30587	0.531057
4-hydroxy-3-methylbut-2-en-1-yl diphosphate synthase (flavodoxin)	ispG	40968.8	A0A0H3GRM8	15	8	101.633	28.0939	27.6863	25.1007	P62620	12	9	80.5242	50.6264	47.821	54.0955	0.992	0.00135129	1.88602	0.915343	2.86925	0.530218
Uncharacterized protein YgaM	ygaM	11961.4	A0A0H3GWH9	5	3	32.4127	1.67182	8.34995	6.72968	P0ADQ7	2	1	12.1756	0.188098	0.150762	31.2915	0.652	0.682149	1.88822	0.917024	0.166121	0.529601
Dye-decolorizing peroxidase YfeX	yfeX	33280.4	A0A0H3GVY2	16	15	114.681	81.9686	92.3165	67.6322	P76536	9	8	86.0146	154.881	133.909	170.948	0.886	0.00730403	1.90039	0.926297	2.13644	0.526207
Glycine--tRNA ligase beta subunit	glyS	76984.2	A0A0H3H4E2	37	34	289.876	198.859	166.208	164.022	P00961	36	32	293.67	383.895	354.737	269.463	0.919	0.0330597	1.90534	0.93005	1.4807	0.52484
30S ribosomal protein S5	rpsE	17603.4	A0A0H3H3V5	21	18	115.319	698.05	642.555	738.777	P0A7W1	21	19	100.28	1392.79	1561.59	1027.11	0.97	0.0527509	1.91475	0.937153	1.27777	0.522262
tRNA U34 carboxymethyltransferase	cmoB	37177.7	A0A0H3H064	3	2	15.6562	1.31968	4.58765	8.50955	P76291	5	4	29.078	12.0946	11.4267	4.11481	0.842	0.254746	1.91693	0.938797	0.593893	0.521668
Phosphoenolpyruvate carboxylase	ppc	99519	A0A0H3GK93	28	21	202.983	58.0368	65.6335	52.3141	P00864	34	30	227.597	109.66	103.756	129.139	0.918	0.00788131	1.94651	0.96089	2.1034	0.51374
Succinate dehydrogenase iron-sulfur subunit	sdhB	27397.2	A0A0H3GQA9	13	13	74.9959	85.8345	33.689	60.2122	P07014	19	17	134.037	128.203	141.482	80.3294	0.975	0.0792371	1.94738	0.961538	1.10107	0.513509
Formate acetyltransferase 1	pflB	85642.6	A0A0H3GUZ7	59	44	418.902	412.385	773.09	268.158	P09373	65	51	428.181	454.175	453.076	1933.28	0.955	0.451582	1.95409	0.966497	0.345264	0.511747
Zinc uptake regulation protein	zur	19767.5	A0A0H3GHI3	4	4	24.2026	25.713	27.4227	24.5928	P0AC51	4	2	23.2746	25.1512	28.6115	98.3024	0.865	0.407601	1.95636	0.968174	0.389765	0.511153
ATP-dependent RNA helicase SrmB	srmB	50028.3	A0A0H3GWV4	13	13	92.3148	57.1955	56.4857	50.5891	P21507	9	8	52.3212	98.214	93.4587	130.361	0.908	0.0414965	1.96039	0.971139	1.38199	0.510103
Phosphopentomutase	deoB	44712.2	A0A0H3GHY4	16	15	100.501	47.4872	64.757	57.299	P0A6K6	15	12	134.301	78.0152	63.6716	193.023	0.953	0.3103	1.97419	0.981258	0.508218	0.506538
Nitrogen regulatory protein P-II 1	glnB	12482.5	A0A0H3GW77	7	7	23.0024	27.205	16.6694	19.3505	P0A9Z1	6	4	30.1818	40.781	37.5782	46.6019	0.991	0.00814769	1.97646	0.982916	2.08897	0.505956
Biosynthetic arginine decarboxylase	speA	74354.8	A0A0H3GT44	13	11	87.568	45.9245	46.2368	41.1962	P21170	18	12	133.39	92.3187	108.969	62.8146	0.951	0.0819114	1.98041	0.985798	1.08666	0.504946
Tyrosine--tRNA ligase	tyrS	47926.2	A0A0H3GTN6	13	11	115.46	122.996	140.723	123.106	P0AGJ9	13	10	109.017	237.311	218.412	315.273	0.941	0.0449628	1.99314	0.995043	1.34715	0.501721
Uncharacterized oxidoreductase YgjR	ygjR	36613.6	A0A0H3GYR3	1	1	6.2619	18.3768	17.4593	16.1943	P42599	1	1	6.7502	29.8634	34.8878	39.0809	0.802	0.0185308	1.99561	0.996826	1.73211	0.501101
2-dehydro-3-deoxyphosphooctonate aldolase	kdsA	31060.9	A0A0H3GUB6	11	8	120.436	188.48	184.737	125.68	P0A715	9	8	85.9639	332.322	350.937	312.841	0.954	0.00513512	1.9966	0.997549	2.28945	0.50085
Peptidyl-prolyl cis-trans isomerase B	ppiB	18267.6	A0A0H3GKN4	7	6	45.1822	89.5286	79.2155	85.2285	P23869	8	7	45.7929	168.811	135.601	204.093	0.957	0.0474289	2.0022	1.00159	1.32396	0.49945
Acyl carrier protein	acpP	8639.53	A0A0H3GVI1	12	9	42.2248	503.381	531.363	484.392	P0A6A8	6	5	23.7228	1073.03	962.095	1013.89	1	0.00118809	2.00707	1.00509	2.92515	0.498239
Methionyl-tRNA formyltransferase	fmt	34339.6	A0A0H3GU02	10	8	64.516	23.7032	31.9795	32.0731	P23882	9	7	52.37	53.7705	58.4522	65.4122	0.882	0.00272465	2.0242	1.01735	2.56469	0.494023
Threonine--tRNA ligase	thrS	74755.8	A0A0H3GPK3	21	18	135.773	60.4993	63.7532	58.7892	P0A8M3	21	20	205.954	95.4499	99.6709	178.358	0.949	0.142347	2.0404	1.02885	0.846652	0.4901
Orotidine 5'-phosphate decarboxylase	pyrF	26521.4	A0A0H3GNE4	4	4	33.5716	26.2241	23.9235	27.3434	P08244	9	4	51.1993	53.8896	38.1079	66.7423	0.855	0.0800413	2.04849	1.03456	1.09669	0.488164
UPF0352 protein YejL	yejL	8288.48	A0A0H3GSX0	3	2	24.7384	54.3401	47.4353	54.8904	P0AD24	3	3	36.0065	118.309	105.369	97.8468	0.853	0.00549515	2.05229	1.03724	2.26002	0.48726
Trigger factor	tig	48192.8	A0A0H3GP17	30	25	210.695	387.287	398.468	388.851	P0A850	37	27	231.019	928.8	1027.45	475.784	0.944	0.132319	2.07051	1.04999	0.878379	0.482973
3-methyl-2-oxobutanoate hydroxymethyltransferase	panB	28408.6	A0A0H3GMQ9	5	5	37.7404	91.5369	92.4382	85.0661	P31057	9	7	85.5728	176.896	163.758	217.743	0.894	0.0252878	2.07551	1.05347	1.59709	0.481809
Transcriptional regulatory protein RcsB	rcsB	23670.7	A0A0H3GVM1	5	3	31.2711	19.5241	20.3869	15.9995	P0DMC7	5	5	45.8862	38.173	35.8194	42.1732	0.968	0.00140576	2.07771	1.05499	2.85209	0.481299
Glutaredoxin 4	grxD	13049.9	A0A0H3GUI0	6	5	61.4561	78.2361	80.8082	73.1214	P0AC69	5	4	46.3755	178.626	184.113	123.076	0.939	0.0475783	2.09254	1.06525	1.32259	0.477889
Peptidase B	pepB	46465.4	A0A0H3H1H0	13	11	92.2131	56.1805	59.3464	56.119	P37095	24	21	148.757	108.943	111.51	140.279	0.902	0.0234236	2.1016	1.07149	1.63035	0.475827
GTPase HflX	hflX	48498.2	A0A0H3GH92	4	4	31.7096	8.80044	8.6701	5.98312	P25519	7	7	40.6973	16.7189	16.8886	15.8047	0.92	0.00575897	2.1068	1.07505	2.23965	0.474653
Histidine-binding periplasmic protein	hisJ	28597.5	A0A0H3GR77	7	7	34.8088	11.5168	16.263	11.86	P0AEU0	7	5	43.9372	30.8651	32.1751	20.777	0.924	0.0393069	2.11447	1.0803	1.40553	0.472931
Autonomous glycyl radical cofactor	grcA	14341.2	A0A0H3GW99	17	13	157.777	552.405	587.391	360.428	P68066	18	15	100.604	401.751	470.985	2300.62	0.921	0.464777	2.11526	1.08083	0.332755	0.472756
Alkyl hydroperoxide reductase C	ahpC	20875.5	A0A0H3GQ04	10	8	105.441	994.989	653.575	635.072	P0AE08	22	19	154.168	1364.14	1580.22	1906.81	0.989	0.0144202	2.12432	1.087	1.84103	0.470739
Transcription termination/antitermination protein NusA	nusA	55042.1	A0A0H3GW50	20	17	149.691	124.841	127.678	120.044	P0AFF6	24	21	171.614	303.551	281.45	208.552	0.958	0.0386644	2.12998	1.09084	1.41269	0.469487
Uncharacterized protein YecJ	yecJ	9179.63	A0A0H3GQ85	2	2	20.6359	10.0865	8.23127	9.54091	P0AD10	1	1	6.0359	23.0531	25.8818	10.4101	0.807	0.156389	2.13022	1.091	0.805793	0.469436
Cell division coordinator CpoB	cpoB	28231.4	A0A0H3GQ27	4	3	25.3882	10.7633	8.52369	8.38531	P45955	4	4	28.0234	25.2551	23.236	11.5563	0.858	0.123081	2.16995	1.11766	0.909808	0.46084
50S ribosomal protein L33	rpmG	6371.59	A0A0H3GYS8	1	1	8.6314	315.489	241.235	391.429	P0A7N9	1	1	9.1843	837.307	778.923	443.045	0.964	0.0813937	2.17188	1.11895	1.08941	0.46043
3-oxoacyl-[acyl-carrier-protein] synthase 1	fabB	42955.6	A0A0H3GR90	14	14	120.522	102.526	112.198	104.492	P0A953	16	12	137.251	202.961	226.035	265.741	0.965	0.0186731	2.17639	1.12194	1.72878	0.459477
DNA-binding protein HU-alpha	hupA	9535	A0A0H3GLR9	15	14	64.1148	1052.32	617.792	253.803	P0ACF0	11	9	65.1658	1339.16	1327.83	1546.93	0.967	0.0696182	2.19028	1.13111	1.15728	0.456564
NADH-quinone oxidoreductase subunit E	nuoE	18875.2	A0A0H3GR55	1	1	13.0644	3.18983	4.16678	1.82456	P0AFD1	1	1	13.5619	8.71843	11.2338	0.200785	0.952	0.387973	2.19504	1.13424	0.411199	0.455573
Thiol:disulfide interchange protein DsbA	dsbA	23218.6	A0A0H3GLA9	5	4	30.995	17.293	49.2293	30.3351	P0AEG4	9	8	52.9824	78.3323	69.9052	66.337	0.812	0.0380251	2.21537	1.14755	1.41993	0.451393
Bifunctional purine biosynthesis protein PurH	purH	57728.5	A0A0H3GQ24	18	14	114.636	62.2209	39.3351	36.4351	P15639	6	6	35.631	106.152	118.824	81.3211	0.949	0.0176072	2.21969	1.15036	1.75431	0.450513
Phosphoglycerate kinase	pgk	41289.4	A0A0H3H2Q3	33	26	185.799	851.599	978.361	729.007	P0A799	30	26	184.229	1786.44	1665.05	2240.06	0.959	0.0159963	2.22416	1.15326	1.79598	0.449608
Uncharacterized protein YjaG	yjaG	22897.8	A0A0H3GKQ9	5	4	31.5761	8.44996	11.9724	8.06149	P32680	5	5	27.8095	23.9725	23.617	15.8303	0.918	0.031655	2.22652	1.15479	1.49956	0.449132
2_3_4_5-tetrahydropyridine-2_6-dicarboxylate N-succinyltransferase	dapD	30063.2	A0A0H3GMV1	17	15	105.166	136.554	134.143	140.648	P0A9D8	17	14	90.5103	256.234	383.915	284.473	0.967	0.0472855	2.2478	1.16851	1.32527	0.444879
Chaperonin GroEL	groEL	57500.1	A0A0H3GHX9	38	34	286.114	608.056	618.144	599.484	P0A6F5	40	32	269.068	1316.76	1413.66	1375.2	0.962	0.000971065	2.24881	1.16916	3.01275	0.444679
Gamma-glutamyl phosphate reductase	proA	45029.3	A0A0H3GNT9	12	12	76.4966	23.1612	9.82115	19.4557	P07004	12	9	68.0333	41.8548	28.962	47.4313	0.863	0.0359781	2.25501	1.17313	1.44396	0.443458
Phenylalanine--tRNA ligase beta subunit	pheT	88119.6	A0A0H3GUX6	29	20	186.505	64.3523	60.9884	59.2467	P07395	31	29	235.471	151.618	149.504	116.24	0.925	0.0196694	2.26105	1.17699	1.70621	0.442272
Transaldolase B	talB	35390.4	A0A0H3GMB4	30	25	200.799	273.794	313.777	259.747	P0A870	38	32	217.298	574.146	650.43	706.772	0.946	0.00487454	2.27937	1.18863	2.31207	0.438718
L-threonine 3-dehydrogenase	tdh	37581.3	A0A0H3GXB7	7	6	50.7915	50.7019	47.752	45.9442	P07913	12	10	99.5767	125.258	125.735	79.3725	0.971	0.0552841	2.28788	1.19401	1.2574	0.437086
Uncharacterized protein YfgD	yfgD	13455.6	A0A0H3GTI1	3	3	20.291	2.65159	6.03139	3.50798	P76569	5	3	23.1981	8.19975	9.36546	10.5116	0.79	0.0165437	2.30308	1.20357	1.78137	0.434201
Ribosomal RNA large subunit methyltransferase M	rlmM	42418.5	A0A0H3GXK1	7	7	36.7223	12.1739	8.33435	10.8655	P0ADR6	8	7	49.1414	22.9551	26.9511	22.8036	0.921	0.00166379	2.31753	1.21259	2.7789	0.431494
Single-stranded DNA-binding protein	ssb	18975	A0A0H3GL04	5	3	20.8876	14.1255	25.2812	22.7417	P0AGE0	8	6	33.5438	48.3586	57.8013	39.1809	0.938	0.0174369	2.33861	1.22565	1.75853	0.427604
Putative glucose-6-phosphate 1-epimerase	yeaD	32894.2	A0A0H3GRG2	8	7	65.0611	58.5218	56.9794	51.4619	P39173	10	9	78.6421	137.155	131.579	122.681	0.755	0.000581187	2.34431	1.22917	3.23568	0.426564
Chromosome partition protein MukF	mukF	50636	A0A0H3GMC2	10	8	55.7735	31.8512	33.0014	45.3107	P60293	8	7	44.4455	97.9877	98.6129	61.971	0.931	0.042571	2.34717	1.23092	1.37089	0.426046
Superoxide dismutase [Fe]	sodB	21322.8	A0A0H3GYY6	8	4	62.5179	94.3638	126.72	96.9283	P0AGD3	11	9	88.2665	144.817	164.47	438.666	0.902	0.269125	2.35197	1.23387	0.570046	0.425176
Putative NAD(P)H nitroreductase YdjA	ydjA	20230.1	A0A0H3GLR2	7	6	47.5375	32.9649	36.6793	25.0396	P0ACY1	7	6	49.4977	52.0582	49.3643	124.083	0.792	0.214865	2.38166	1.25197	0.667835	0.419874
NH(3)-dependent NAD(+) synthetase	nadE	30808	A0A0H3GVX9	10	9	80.3206	32.5658	33.0582	25.8322	P18843	16	11	96.5654	63.4391	63.988	91.8127	0.902	0.0384406	2.39721	1.26136	1.41521	0.417151
6-phosphogluconate dehydrogenase_ decarboxylating	gnd	51595.4	A0A0H3GV88	27	23	192.727	275.201	289.703	279.188	P00350	27	22	226.4	776.714	732.903	514.361	0.957	0.0396848	2.39782	1.26172	1.40138	0.417046
Xaa-Pro dipeptidase	pepQ	50347.3	A0A0H3GGM3	14	12	109.434	30.1669	32.5943	33.3099	P21165	16	13	123.037	73.2146	69.888	88.397	0.896	0.0136519	2.40967	1.26883	1.86481	0.414995
30S ribosome-binding factor	rbfA	15154.5	A0A0H3GYX1	8	7	57.371	23.5088	20.3847	26.9485	P0A7G2	9	9	70.9154	61.4031	65.6224	44.1649	0.977	0.0286223	2.41651	1.27293	1.54329	0.41382
GMP synthase [glutamine-hydrolyzing]	guaA	59078.5	A0A0H3GRL9	24	21	204.814	135.446	128.968	124.8	P04079	23	19	216.319	345.23	287.792	309.265	0.96	0.00666904	2.421	1.2756	2.17594	0.413052
Periplasmic serine endoprotease DegP	degP	49468.4	A0A0H3GJM8	13	10	80.3589	96.4332	87.5354	79.8384	P0C0V0	16	14	137.724	204.644	183.155	250.926	0.902	0.0199397	2.42118	1.27571	1.70028	0.413021
Pyruvate kinase II	pykA	51585.4	A0A0H3GRZ9	23	17	197.726	113.048	167.633	93.6851	P21599	26	24	215.077	203.471	225.19	481.477	0.956	0.177578	2.43114	1.28164	0.750611	0.411329
Type II NADH:quinone oxidoreductase	ndh	47586.9	A0A0H3GMU6	12	10	81.8416	19.0353	28.8795	24.9286	P00393	10	8	50.6335	65.0546	64.5457	47.5684	0.935	0.013063	2.43219	1.28225	1.88396	0.411153
Adenylosuccinate synthetase	purA	47573.1	A0A0H3GLD4	22	17	143.492	207.199	126.721	148.954	P0A7D4	26	19	187.491	363.94	351.962	458.598	0.956	0.00684853	2.43231	1.28233	2.1644	0.411131
Dihydrolipoyl dehydrogenase	lpdA	50973.7	A0A0H3GJD9	27	18	217.057	445.019	462.4	407.677	P0A9P0	35	30	213.68	1082.6	967.275	1151.43	0.968	0.00424329	2.43428	1.28349	2.3723	0.4108
Chaperone protein DnaK	dnaK	69172.1	A0A0H3GN02	34	28	285.741	304.928	331.263	276.853	P0A6Y8	48	41	383.68	709.458	653.985	866.98	0.956	0.0160266	2.44284	1.28856	1.79516	0.409359
Shikimate dehydrogenase (NADP(+))	aroE	29584.8	A0A0H3H3T6	2	2	11.5616	11.0202	8.92959	6.89473	P15770	5	4	45.7863	25.3142	24.8857	15.5809	0.783	0.041579	2.45044	1.29304	1.38113	0.40809
50S ribosomal protein L4	rplD	22086.6	A0A0H3GU26	18	13	88.8876	353.761	393.263	347.223	P60723	10	8	50.353	1111.77	924.842	649.765	0.99	0.0568456	2.455	1.29572	1.2453	0.407332
D-3-phosphoglycerate dehydrogenase	serA	44404	A0A0H3GSY5	9	9	60.863	14.7023	18.7198	13.4108	P0A9T0	8	7	53.6009	30.8631	61.6306	22.971	0.92	0.189979	2.46547	1.30186	0.721295	0.405603
Pyruvate formate-lyase 1-activating enzyme	pflA	28546.5	A0A0H3GM98	3	3	16.6966	14.851	16.9831	14.0373	P0A9N4	5	3	45.8608	22.5244	31.5631	59.5337	0.967	0.179111	2.47695	1.30856	0.746877	0.403723
Dihydrolipoyllysine-residue succinyltransferase component of 2-oxoglutarate dehydrogenase complex	sucB	44011.5	A0A0H3GLJ0	10	9	88.0499	324.135	257.437	256.863	P0AFG6	16	14	126.857	685.848	777.739	613.339	0.926	0.00520837	2.47715	1.30868	2.2833	0.40369
KHG/KDPG aldolase	eda	22455.1	A0A0H3GVF4	6	5	54.6494	124.617	160.673	121.71	P0A955	9	6	78.3471	348.16	330.955	330.192	0.911	0.00095186	2.47986	1.31026	3.02143	0.403248
50S ribosomal protein L17	rplQ	14421.6	A0A0H3GZ86	12	9	40.148	203.837	362.051	288.958	P0AG44	9	9	44.5662	731.278	900.558	488.86	0.984	0.0570694	2.48079	1.3108	1.2436	0.403097
Recombination-associated protein RdgC	rdgC	34278.6	A0A0H3GNX8	6	4	44.7998	37.2972	25.3386	21.9761	P36767	11	9	68.8962	59.095	56.6815	95.7394	0.908	0.0648204	2.49984	1.32183	1.18829	0.400026
Septum site-determining protein MinD	minD	29728.1	A0A0H3GPZ8	7	7	51.0596	31.4089	25.0814	23.7284	P0AEZ3	6	6	43.5306	68.4752	75.2547	57.9672	0.956	0.00637116	2.51434	1.33018	2.19578	0.397719
Chaperedoxin	cnoX	31905.2	A0A0H3GNS9	12	8	104.769	45.4407	40.8676	22.1069	P77395	13	8	107.727	91.2956	92.7228	90.3201	0.842	0.0155464	2.53044	1.33939	1.80837	0.395188
Chaperone protein HscA	hscA	65766.6	A0A0H3GW40	15	10	110.594	40.5736	38.9341	36.1055	P0A6Z1	9	6	56.2698	90.6201	84.4694	117.717	0.901	0.0269981	2.53264	1.34064	1.56867	0.394845
Outer membrane protein assembly factor BamB	bamB	41944.3	A0A0H3GW27	9	5	55.144	9.4399	12.5545	15.1377	P77774	7	6	45.7192	37.2895	35.5344	21.2754	0.889	0.0530875	2.53417	1.34151	1.27501	0.394607
Glutamate 5-kinase	proB	39227.7	A0A0H3GK38	4	4	24.8356	12.6088	9.57026	9.19775	P0A7B5	7	6	39.8079	27.7287	28.59	23.571	0.926	0.0016646	2.54614	1.34831	2.77869	0.392752
Cytosol non-specific dipeptidase	pepD	53143.6	A0A0H3GJV8	23	19	167.204	101.455	98.5918	103.681	P15288	24	22	161.226	263.63	250.462	262.965	0.909	0.000219818	2.55839	1.35524	3.65794	0.39087
ADP-L-glycero-D-manno-heptose-6-epimerase	hldD	35007.3	A0A0H3GUR3	20	15	140.643	66.0369	58.2744	57.8677	P67910	20	17	137.072	135.843	152.043	179.186	0.974	0.0142102	2.56381	1.35829	1.8474	0.390045
Low specificity L-threonine aldolase	ltaE	36722.9	A0A0H3GM68	8	7	45.8741	12.9348	13.9636	14.2901	P75823	7	7	45.8937	35.7939	44.5986	25.4654	0.85	0.0591907	2.57009	1.36182	1.22775	0.389092
Glyceraldehyde-3-phosphate dehydrogenase A	gapA	35703.6	A0A0H3GN34	21	16	140.047	1154.26	1279.78	1028.87	P0A9B2	29	24	195.174	2883.16	2688.95	3416.27	0.958	0.00821553	2.59562	1.37608	2.08536	0.385265
Cold shock-like protein CspC	cspC	7402.38	A0A0H3GUQ9	9	8	38.2479	303.348	298.048	283	P0A9Y6	7	7	25.8048	885.399	911.264	499.073	1	0.0714483	2.59582	1.37619	1.14601	0.385234
50S ribosomal protein L2	rplB	29974.5	A0A0H3GWL9	19	15	98.2855	266.563	318.194	295.826	P60422	18	14	87.0638	833.607	939.698	516.372	0.989	0.064227	2.60018	1.37861	1.19228	0.384588
Uroporphyrinogen decarboxylase	hemE	39476.3	A0A0H3GQ14	9	8	56.6555	16.0278	14.2728	18.6742	P29680	5	5	29.1876	36.5905	43.6806	47.4144	0.958	0.00717945	2.60717	1.38248	2.14391	0.383558
Ribosomal RNA large subunit methyltransferase K/L	rlmL	79310.5	A0A0H3GL44	5	4	28.0008	14.0585	12.2778	13.0186	P75864	8	7	46.3523	38.9347	44.759	19.7516	0.892	0.104927	2.62853	1.39425	0.979114	0.380441
Lipoyl synthase	lipA	36528	A0A0H3GPV9	11	10	95.635	75.7485	51.3318	66.574	P60716	8	7	45.4279	218.857	184.989	109.789	0.96	0.0741447	2.65233	1.40726	1.12992	0.377027
Phosphoglucosamine mutase	glmM	47828.8	A0A0H3GW58	17	14	104.045	27.9554	32.0957	28.6038	P31120	16	11	113.653	86.5539	87.5858	62.2213	0.915	0.024907	2.66608	1.41472	1.60368	0.375083
Dimethyl sulfoxide reductase DmsA	dmsA	91254.2	A0A0H3GM96	3	3	19.4841	5.04827	10.1228	3.23846	P18775	5	4	32.2289	11.2951	8.31214	29.6394	0.898	0.25942	2.67506	1.41957	0.585997	0.373823
NAD-dependent malic enzyme	maeA	63539.6	A0A0H3GTA5	17	12	153.48	89.1401	70.1619	49.5798	P26616	21	14	180.163	220.01	207.46	132.628	0.883	0.0352901	2.68141	1.42299	1.45235	0.372938
Ribulose-phosphate 3-epimerase	rpe	24611.3	A0A0H3GYE8	4	4	43.7893	27.9632	26.4226	20.9104	P0AG07	7	7	51.3412	69.8405	71.0791	61.0163	0.946	0.000752123	2.68189	1.42325	3.12371	0.372872
Ferric uptake regulation protein	fur	17023	A0A0H3GQ83	5	5	35.0449	41.9309	44.0316	41.3582	P0A9A9	5	5	44.2341	109.726	127.607	105.11	0.966	0.00832442	2.68961	1.4274	2.07965	0.371802
Uncharacterized protein YhhA	yhhA	16623.9	A0A0H3H453	1	1	7.3769	11.8583	6.84677	6.64087	P0ADX7	4	4	32.246	15.4101	1.13694	51.8143	0.577	0.442529	2.69714	1.43143	0.354058	0.370764
DNA-binding transcriptional dual regulator CRP	crp	23811.6	A0A0H3GYD6	8	7	51.9452	64.3615	64.9383	47.4844	P0ACJ8	13	13	87.3381	155.278	156.358	168.837	0.995	0.000226487	2.71786	1.44247	3.64496	0.367937
GMP reductase	guaC	37782.9	A0A0H3GRS0	5	4	24.4426	8.20767	3.71551	6.7099	P60560	2	1	11.2909	18.4518	21.0058	11.3151	0.922	0.0484868	2.72487	1.44619	1.31438	0.36699
Pyridoxine 5'-phosphate synthase	pdxJ	26612.5	A0A0H3GTT4	7	6	45.773	13.5131	19.6639	14.4569	P0A794	8	7	77.7325	36.9747	38.5417	54.6708	0.938	0.0294596	2.73308	1.45053	1.53077	0.365888
Catabolite repressor/activator	cra	38170.5	A0A0H3GJ85	7	6	42.3157	61.2707	55.9146	60.3098	P0ACP1	6	4	38.0751	131.362	150.303	208.551	0.958	0.0455931	2.76185	1.46564	1.3411	0.362076
2_3-dihydro-2_3-dihydroxybenzoate dehydrogenase	entA	26363.8	A0A0H3GPR7	3	3	18.8678	3.54381	4.52625	4.60584	P15047	4	3	17.4065	12.7968	14.2783	8.08997	0.899	0.0525196	2.77417	1.47206	1.27968	0.360468
Uncharacterized protein YdcY	ydcY	8799.9	A0A0H3GTH6	1	1	7.5001	9.73138	16.4949	9.45321	P64455	2	1	22.3755	24.8117	23.4737	50.8136	0.779	0.133163	2.77748	1.47378	0.875616	0.360039
Co-chaperonin GroES	groES	10387	A0A0H3GM71	5	5	25.1254	399.205	390.767	359.433	P0A6F9	11	11	41.7061	974.071	1039.16	1182.19	0.928	0.0063812	2.78007	1.47512	2.1951	0.359704
Elongation factor P-like protein	yeiP	21532.7	A0A0H3GVI2	3	3	25.4426	13.4215	8.66811	12.2819	P0A6N8	4	4	23.732	36.4	38.092	21.4266	0.926	0.0521909	2.79064	1.48059	1.2824	0.358341
Octaprenyl diphosphate synthase	ispB	35388.1	A0A0H3H3J7	6	5	45.501	18.3365	19.6241	15.7402	P0AD57	4	3	21.6976	47.5293	41.3017	62.1348	0.913	0.0308645	2.81124	1.49121	1.51054	0.355715
Putative ABC transporter arginine-binding protein 2	artI	27043.6	A0A0H3GQV6	5	5	36.6715	103.593	43.3337	57.0953	P30859	9	8	63.2651	96.4526	95.807	386.334	0.909	0.325058	2.83594	1.50382	0.488039	0.352617
ATP-binding protein Uup	uup	72295.1	A0A0H3GR34	16	4	91.5227	4.45747	15.2777	18.3721	P43672	10	7	53.8611	40.8497	51.9839	16.4514	0.888	0.139475	2.86783	1.51996	0.855503	0.348696
50S ribosomal protein L31	rpmE	8099.19	A0A0H3GLG0	5	5	9.3613	226.116	235.563	233.528	P0A7M9	10	9	26.7488	606.584	866.589	522.794	0.959	0.0524284	2.87104	1.52157	1.28043	0.348306
Universal stress protein F	uspF	16073.6	A0A0H3GNX7	3	2	17.7135	17.0694	16.5714	12.6522	P37903	4	4	30.5597	28.9279	24.7834	80.6846	0.764	0.24356	2.90316	1.53762	0.613394	0.344452
Glucose-1-phosphate adenylyltransferase	glgC	49211	A0A0H3GZJ7	8	4	54.0708	17.0003	16.7454	16.0154	P0A6V1	11	9	71.1676	40.3282	36.1389	68.0059	0.94	0.0872146	2.90333	1.53771	1.05941	0.344432
Protein IscX	iscX	7788.61	A0A0H3GRN9	2	2	12.5771	8.07311	4.22434	11.162	P0C0L9	2	2	13.7839	27.3998	26.3544	14.5063	0.955	0.0500336	2.90973	1.54088	1.30074	0.343675
FAD assembly factor SdhE	sdhE	10661.2	A0A0H3GY41	1	1	6.3285	9.92287	17.619	11.7203	P64559	2	2	13.344	42.8705	36.672	36.1537	0.886	0.00133372	2.94675	1.55913	2.87493	0.339356
Galactokinase	galK	41955.4	A0A0H3GQD1	7	6	67.1314	19.0727	26.1723	23.9054	P0A6T3	8	7	70.0866	80.3441	67.5	57.6427	0.914	0.0136854	2.97159	1.57123	1.86374	0.33652
Aspartate aminotransferase	aspC	43858.6	A0A0H3GV21	15	14	125.313	144.943	95.8835	100.337	P00509	16	14	132.274	317.686	261.713	440.115	0.934	0.0409392	2.98834	1.57935	1.38786	0.334634
NADP-dependent 3-hydroxy acid dehydrogenase YdfG	ydfG	27363	A0A0H3GMZ9	11	7	104.152	48.4286	42.9451	41.678	P39831	10	8	90.3168	114.141	110.648	172.829	0.883	0.0472009	2.98845	1.5794	1.32605	0.334622
Succinate--CoA ligase [ADP-forming] subunit beta	sucC	41677.9	A0A0H3GU59	27	21	161.7	285.56	197.682	223.714	P0A836	35	32	171.102	669.323	688.502	755.163	0.974	0.000219494	2.98885	1.57959	3.65858	0.334577
Exodeoxyribonuclease III	xthA	31140.3	A0A0H3GLS9	4	4	30.5739	53.2359	42.3013	43.6802	P09030	10	9	74.0622	151.091	176.865	89.186	0.91	0.0682199	2.99633	1.5832	1.16609	0.333741
Thiosulfate-binding protein	cysP	37614.6	A0A0H3H193	8	8	52.5963	9.36335	12.4894	8.81744	P16700	15	13	91.7685	33.862	32.6129	27.0667	0.95	0.00271272	3.04992	1.60877	2.5666	0.327878
Succinate--CoA ligase [ADP-forming] subunit alpha	sucD	30062.7	A0A0H3GK43	13	9	101.863	255.735	167.616	162.73	P0AGE9	16	13	114.728	599.818	593.208	605.489	0.955	0.00505233	3.06871	1.61763	2.29651	0.325869
Translation initiation factor IF-2	infB	97521.1	A0A0H3GY08	42	37	318.878	115.06	118.608	101.583	P0A705	41	33	325.258	401.735	337.826	290.246	0.936	0.0169209	3.07175	1.61906	1.77158	0.325547
Thymidylate synthase	thyA	30764.9	A0A0H3GX29	5	4	54.5948	21.1942	19.9279	15.7216	P0A884	7	7	41.8591	70.4645	65.4201	39.2145	0.939	0.0517436	3.08036	1.6231	1.28614	0.324637
PhoH-like protein	ybeZ	39152.8	A0A0H3GLF1	9	8	70.1856	40.4291	39.9278	32.7951	P0A9K3	12	9	87.2415	101.759	109.202	139.376	0.96	0.0170044	3.09616	1.63048	1.76944	0.32298
Glucosamine-6-phosphate deaminase	nagB	30002.4	A0A0H3GK04	4	4	23.1744	7.04697	6.03008	5.56032	P0A759	7	5	44.3306	25.0176	13.9235	18.9206	0.944	0.0528399	3.10461	1.63441	1.27704	0.322102
Adenine phosphoribosyltransferase	apt	19858.9	A0A0H3GSW8	8	6	61.0945	24.762	27.6787	26.7299	P69503	7	6	70.8798	100.211	112.182	33.4258	0.923	0.151374	3.10492	1.63455	0.819949	0.32207
Porphobilinogen deaminase	hemC	34080	A0A0H3GKD9	9	6	54.0363	9.06957	9.40333	6.72208	P06983	9	8	57.2545	19.9458	19.5108	38.9008	0.84	0.106769	3.11004	1.63693	0.971556	0.321539
Poly(A) polymerase I	pcnB	54099.1	A0A0H3GJH7	9	7	53.1753	26.0827	22.3566	22.2153	P0ABF1	3	2	17.2839	84.8504	82.1261	52.9575	0.901	0.0378183	3.11281	1.63822	1.4223	0.321254
D-amino acid dehydrogenase	dadA	47949.6	A0A0H3GRR7	9	8	53.7227	19.175	16.0253	18.1647	P0A6J5	13	11	101.18	70.0505	69.2828	27.6302	0.889	0.113381	3.1287	1.64556	0.945459	0.319621
Peptidyl-tRNA hydrolase	pth	21139.4	A0A0H3GZM7	2	2	13.0712	11.2803	10.573	8.63584	P0A7D1	2	1	14.0225	36.7179	24.5007	34.205	0.918	0.0242455	3.12975	1.64605	1.61537	0.319514
USG-1 protein	usg	36478.2	A0A0H3GWE1	5	5	35.0667	39.2099	33.2856	27.4624	P08390	6	5	37.233	107.098	125.272	83.9007	0.881	0.0200419	3.16404	1.66177	1.69806	0.316052
Threonine synthase	thrC	47342	A0A0H3GMZ2	7	5	55.0709	17.1319	22.1097	17.1179	P00934	14	7	91.1635	54.3842	53.759	70.7669	0.908	0.0124998	3.17445	1.66651	1.9031	0.315015
Universal stress protein UP12	uspG	15935.2	A0A0H3GLC0	7	5	41.4139	40.6846	22.3731	26.8003	P39177	4	3	42.0976	28.3126	20.8486	239.53	0.866	0.452933	3.21275	1.68381	0.343966	0.311259
Dihydrolipoyllysine-residue acetyltransferase component of pyruvate dehydrogenase complex	aceF	66153.2	A0A0H3GNC0	41	36	291.324	343.111	376.962	307.577	P06959	39	36	291.655	1019.62	1025.5	1287.45	0.882	0.0100514	3.2429	1.69728	1.99777	0.308366
Glutamine-binding periplasmic protein	glnH	27190.2	A0A0H3GKE1	9	7	65.5194	81.6733	46.0713	61.1129	P0AEQ3	14	12	113.744	168.96	167.592	280.691	0.94	0.0537304	3.2683	1.70854	1.26978	0.30597
UPF0149 protein YgfB	ygfB	21343.7	A0A0H3GV75	2	2	12.0828	35.5802	33.3632	32.1616	P0A8C4	2	2	21.8907	106.806	95.7781	130.195	0.884	0.0160912	3.29142	1.71871	1.79341	0.30382
Deoxyribose-phosphate aldolase	deoC	27962	A0A0H3GIV1	7	5	45.1338	18.0163	30.4874	28.571	P0A6L0	10	8	70.323	80.7432	80.9291	92.8192	0.954	0.000446609	3.30188	1.72329	3.35007	0.302857
Ribosomal RNA large subunit methyltransferase E	rlmE	23449.2	A0A0H3GYY9	4	4	25.1732	7.97789	5.69058	6.48501	P0C0R7	1	1	5.4635	12.6975	13.8515	40.1688	0.967	0.22522	3.31049	1.72704	0.647392	0.30207
3'(2')_5'-bisphosphate nucleotidase CysQ	cysQ	27347	A0A0H3GLJ4	2	1	11.8349	18.1227	13.5392	11.7549	P22255	6	6	35.3082	50.0217	54.2653	40.105	0.861	0.00676991	3.32571	1.73366	2.16942	0.300687
dTDP-glucose 4_6-dehydratase 1	rfbB	40729.4	A0A0H3H0K1	11	10	80.5792	27.6506	28.7148	25.75	P37759	13	11	78.5525	114.919	101.74	56.7708	0.268	0.0681127	3.32982	1.73544	1.16677	0.300316
NADH-quinone oxidoreductase subunit G	nuoG	101212	A0A0H3GT22	19	14	112.892	19.7638	21.8509	13.364	P33602	21	14	130.111	82.3114	79.7724	22.1413	0.899	0.157528	3.35084	1.74452	0.802641	0.298432
Molybdopterin adenylyltransferase	mog	21393.5	A0A0H3GMZ7	6	4	38.7191	20.5553	18.1022	15.0848	P0AF03	3	3	22.8695	64.6	58.2441	57.4878	0.917	0.000214012	3.35549	1.74652	3.66956	0.298019
Fe/S biogenesis protein NfuA	nfuA	21225.9	A0A0H3H436	4	4	32.8796	25.5097	16.6548	23.3391	P63020	5	4	47.402	85.764	79.5731	54.527	0.963	0.0257457	3.35652	1.74696	1.58929	0.297928
2-amino-3-ketobutyrate coenzyme A ligase	kbl	43459.3	A0A0H3H4H3	11	7	90.4611	31.7372	35.8511	34.6492	P0AB77	13	13	89.286	120.469	109.131	114.823	0.94	0.000500648	3.36886	1.75226	3.30047	0.296837
Aminomethyltransferase	gcvT	40260.9	A0A0H3H2N5	4	4	24.0708	17.777	9.5086	11.0356	P27248	12	8	76.5716	35.2577	43.1842	50.8913	0.879	0.00863309	3.37498	1.75488	2.06383	0.296298
Inosine-5'-monophosphate dehydrogenase	guaB	52307.7	A0A0H3GW25	12	10	119.087	112.546	123.1	120.47	P0ADG7	26	21	207.815	454.853	437.872	309.808	0.98	0.0248702	3.3768	1.75566	1.60432	0.296139
Uncharacterized protein YecA	yecA	25324.5	A0A0H3GUX8	4	4	32.1282	18.3444	17.6691	14.5516	P0AD05	4	3	35.5263	36.9539	35.089	99.3169	0.647	0.196311	3.3889	1.76082	0.707055	0.295081
Glutaredoxin 3	grxC	9308.59	A0A0H3GYR4	6	5	42.6542	45.9915	46.3676	45.1482	P0AC62	2	2	15.8711	153.49	174.434	138.764	0.867	0.00871598	3.39392	1.76295	2.05968	0.294645
Beta-ketoacyl-[acyl-carrier-protein] synthase III	fabH	33800.3	A0A0H3GRH3	11	8	96.2981	40.7198	41.3262	43.5886	P0A6R0	15	11	118.773	163.111	152.852	110.594	0.902	0.0244395	3.39522	1.7635	1.61191	0.294532
UPF0304 protein YfbU	yfbU	19650.3	A0A0H3GR64	9	7	58.1576	17.6156	16.7593	14.3071	P0A8W8	8	5	51.2826	51.6622	48.4113	66.917	0.921	0.0178904	3.43023	1.7783	1.74738	0.291526
Peptide chain release factor RF2	prfB	41364.9	A0A0H3GSW3	3	2	24.9551	22.1646	32.3541	34.0622	P07012	10	8	60.4396	105.509	106.938	92.8918	0.963	0.000289321	3.447	1.78534	3.53862	0.290107
Glutathione S-transferase GstA	gstA	22982.5	A0A0H3GP63	3	2	20.2309	32.5304	18.0237	20.5512	P0A9D2	13	11	104.838	34.0198	41.095	171.435	0.741	0.32034	3.46739	1.79385	0.494389	0.288401
Chaperone protein YcdY	ycdY	20952.5	A0A0H3GR03	4	4	26.0123	20.2095	29.6783	20.2184	P75915	3	2	20.7858	85.4683	90.052	70.632	0.787	0.0028113	3.51113	1.81194	2.55109	0.284808
DNA-binding protein StpA	stpA	15347.5	A0A0H3GU68	6	4	37.1384	35.8405	24.7052	19.5327	P0ACG1	7	6	53.3891	127.987	119.949	33.4495	0.659	0.153805	3.51387	1.81306	0.813029	0.284586
Glycine betaine/proline betaine-binding periplasmic protein	proX	36136.7	A0A0H3GX45	1	1	5.3576	39.6174	65.7599	48.1907	P0AFM2	8	6	63.9523	222.786	218.483	101.555	0.798	0.0772823	3.53474	1.82161	1.11192	0.282906
Maltose operon periplasmic protein	malM	32000.6	A0A0H3GQ52	5	4	36.6767	19.5672	13.4008	26.8413	P03841	4	3	30.0811	89.4851	87.6163	38.1013	0.798	0.0844436	3.59815	1.84725	1.07343	0.277921
Enoyl-[acyl-carrier-protein] reductase [NADH] FabI	fabI	28092.1	A0A0H3GRQ4	12	10	76.7252	141.769	138.627	126.114	P0AEK4	18	16	119.129	508.725	508.856	451.523	0.931	0.00177112	3.61394	1.85357	2.75175	0.276706
Nitrogen regulatory protein	ptsN	18130.7	A0A0H3GZ03	3	3	25.1661	17.9539	14.834	14.3668	P69829	1	1	6.0768	60.084	47.9236	62.7626	0.908	0.00887824	3.62149	1.85658	2.05167	0.27613
Glycine dehydrogenase (decarboxylating)	gcvP	105118	A0A0H3GXC7	28	25	192.413	69.1768	66.5735	48.2226	P33195	44	33	313.047	208.307	200.633	257.713	0.918	0.00641904	3.62365	1.85744	2.19253	0.275965
Hypoxanthine phosphoribosyltransferase	hpt	20229.3	A0A0H3GJG3	6	3	42.5382	5.46576	16.9605	11.1467	P0A9M2	9	7	61.1379	47.5491	42.7011	31.5579	0.938	0.00940363	3.62815	1.85923	2.0267	0.275622
ATP-dependent 6-phosphofructokinase isozyme 2	pfkB	32684.1	A0A0H3GRB7	8	7	48.0978	5.92685	4.75968	4.46717	P06999	4	3	26.0417	8.74927	9.83019	37.2926	0.792	0.283195	3.68703	1.88246	0.547915	0.271221
ATP-dependent zinc metalloprotease FtsH	ftsH	70822.3	A0A0H3GTR0	24	21	195.557	40.6314	46.4322	41.0391	P0AAI3	14	13	97.0631	96.7552	111.247	269.613	0.98	0.169866	3.72837	1.89855	0.769894	0.268213
Thymidine phosphorylase	deoA	47321.3	A0A0H3GRD1	8	5	48.862	18.8926	17.3884	38.4181	P07650	12	10	94.5889	86.3885	80.4582	115.802	0.957	0.00943631	3.78384	1.91985	2.0252	0.264282
Maltose/maltodextrin-binding periplasmic protein	malE	43387.7	A0A0H3GKX2	17	16	126.833	119.661	75.7163	125.947	P0AEX9	23	19	173.992	474.545	411.764	336.524	0.955	0.00925256	3.8056	1.92812	2.03374	0.262771
Universal stress protein E	uspE	35821	A0A0H3GWU9	6	6	52.9675	73.8319	58.9979	45.9279	P0AAC0	9	6	104.394	134.208	128.314	419.831	0.892	0.222469	3.8172	1.93251	0.652731	0.261972
Aspartate ammonia-lyase	aspA	52983.5	A0A0H3GM66	18	15	129.221	92.2537	84.9946	87.2022	P0AC38	26	21	161.359	328.625	314.183	374.686	0.918	0.00476529	3.84758	1.94395	2.32191	0.259904
Lysine--tRNA ligase_ heat inducible	lysU	57883.7	A0A0H3GT88	31	13	231.017	119.623	160.649	59.7911	P0A8N5	25	18	228.457	375.719	374.805	560.961	0.921	0.0200573	3.85659	1.94733	1.69773	0.259296
Flavohemoprotein	hmp	43981.8	A0A0H3GWU0	2	2	10.1712	8.30549	4.88804	6.94185	P24232	3	3	29.2011	34.179	33.9581	9.7214	0.841	0.139212	3.86675	1.95112	0.856323	0.258615
DNA-binding dual transcriptional regulator OmpR	ompR	27410.7	A0A0H3GU87	7	5	46.3612	20.6662	14.6645	16.1658	P0AA16	11	7	63.4514	60.0658	62.2146	79.4229	1	0.00987048	3.91684	1.96969	2.00566	0.255308
Protein YeeZ	yeeZ	29851.1	A0A0H3GSG5	3	2	17.6872	24.2662	19.1123	10.0791	P0AD12	6	6	46.6654	54.0426	49.4062	106.395	0.81	0.0974356	3.92542	1.97285	1.01128	0.25475
Protein YdgH	ydgH	33903.3	A0A0H3GSA0	7	5	56.0304	37.6463	38.5153	42.3689	P76177	12	11	80.6945	169.189	154.342	144.008	0.823	0.00293916	3.94447	1.97983	2.53178	0.25352
Metalloprotease PmbA	pmbA	48654.9	A0A0H3GI97	12	11	93.82	50.6191	35.5736	26.0604	P0AFK0	11	10	78.9841	150.586	145.34	147.811	0.915	0.00301337	3.95301	1.98295	2.52095	0.252972
Malonyl CoA-acyl carrier protein transacylase	fabD	32702.4	A0A0H3GR66	14	11	129.297	73.4795	114.258	89.0697	P0AAI9	12	9	96.7632	336.723	351.657	408.275	0.909	0.00139686	3.9618	1.98616	2.85485	0.25241
6-phosphogluconolactonase	pgl	36592.8	A0A0H3GLN8	5	5	32.4919	4.61317	14.3016	16.5422	P52697	5	5	33.2677	36.4329	36.28	67.9404	0.849	0.0665564	3.96687	1.988	1.17681	0.252088
Uncharacterized oxidoreductase YhhX	yhhX	38936.1	A0A0H3GUC6	5	3	29.4124	6.12485	5.66431	7.37459	P46853	4	3	22.7959	14.4527	11.5512	50.0449	0.832	0.265062	3.96837	1.98855	0.576653	0.251992
Phosphoglycolate phosphatase	gph	27446.2	A0A0H3GZE3	3	3	22.7381	26.6131	25.8895	25.3348	P32662	7	6	41.6596	114.553	97.7341	96.8831	0.814	0.00536799	3.972	1.98987	2.27019	0.251762
DNA polymerase I	polA	103232	A0A0H3GPI6	11	9	71.1005	9.22253	8.75402	9.18709	P00582	16	12	98.1997	37.2388	36.5761	34.5219	0.901	0.000644709	3.9883	1.99578	3.19064	0.250733
Periplasmic oligopeptide-binding protein	oppA	61013.1	A0A0H3GZH5	25	20	195.074	66.843	67.6938	60.7224	P23843	21	17	196.199	176.087	176.189	428.897	0.84	0.146235	4.0007	2.00025	0.83495	0.249956
Pantothenate synthetase	panC	31711.8	A0A0H3GID9	8	5	50.6026	11.0444	12.969	10.9068	P31663	10	6	62.1636	46.715	37.1536	57.8539	0.852	0.0258763	4.05847	2.02094	1.5871	0.246398
Protein YchN	ychN	12806.8	A0A0H3GUB3	1	1	7.3204	13.3236	11.194	7.54054	P0AB52	5	4	35.2716	40.7867	30.8161	59.8541	0.872	0.0552695	4.10057	2.03583	1.25751	0.243868
Purine nucleoside phosphorylase DeoD-type	deoD	26178.1	A0A0H3GM89	15	13	136.579	78.6081	92.4559	94.3704	P0ABP8	16	16	114.392	325.26	261.58	507.559	0.95	0.0637305	4.12305	2.04371	1.19565	0.242539
Transketolase 1	tktA	72497	A0A0H3GY70	18	12	164.085	176.876	174.719	185.936	P27302	31	24	199.277	725.534	663.922	838.505	0.956	0.00791155	4.14481	2.0513	2.10174	0.241266
NAD(P)H dehydrogenase (quinone)	wrbA	20845.6	A0A0H3GQX1	9	8	81.3103	103.484	113.261	65.9914	P0A8G6	16	14	111.555	66.8225	64.0089	1046.7	0.889	0.45815	4.16479	2.05824	0.338993	0.240108
GTPase Der	der	55093	A0A0H3GWN1	14	13	109.527	29.0146	29.4536	30.9637	P0A6P5	8	7	60.3219	141.395	93.7092	141.853	0.914	0.02653	4.21502	2.07554	1.57626	0.237247
UDP-galactopyranose mutase	glf	43080	A0A0H3GQN1	10	8	80.6004	19.9542	37.5519	32.0049	P37747	14	13	118.338	126.229	142.513	112.703	0.394	0.00159555	4.26143	2.09134	2.79709	0.234663
1_4-dihydroxy-2-naphthoyl-CoA synthase	menB	32089.4	A0A0H3GR41	6	6	37.576	13.2924	16.1441	9.91213	P0ABU0	8	7	45.4949	51.2434	43.0145	73.5787	0.958	0.0382186	4.26537	2.09267	1.41773	0.234446
Bacterial non-heme ferritin	ftnA	19480.9	A0A0H3H084	3	3	22.8077	55.1703	57.9089	33.8493	P0A998	5	5	58.2539	111.119	110.362	414.253	0.891	0.248144	4.32683	2.11331	0.605297	0.231116
3-hydroxydecanoyl-[acyl-carrier-protein] dehydratase	fabA	19083.2	A0A0H3GL47	2	2	13.7228	34.857	43.0622	43.8805	P0A6Q3	4	3	20.7401	197.509	191.484	140.869	0.977	0.015126	4.35027	2.1211	1.82027	0.229871
50S ribosomal protein L32	rpmF	6446.4	A0A0H3GVH6	10	9	25.83	31.9218	34.2727	47.3483	P0A7N4	9	6	27.974	185.074	184.308	132.393	0.982	0.0128145	4.41925	2.1438	1.8923	0.226283
Isocitrate dehydrogenase [NADP]	icd	46099	A0A0H3GVN3	23	22	190.025	293.053	269.703	248.469	P08200	29	20	241.831	1223.38	1269.04	1139.66	0.952	0.00059401	4.47728	2.16262	3.22621	0.22335
Delta-aminolevulinic acid dehydratase	hemB	35967.1	A0A0H3GNW5	4	3	24.297	14.8749	13.0715	14.4472	P0ACB2	12	10	65.634	64.8886	65.3694	60.3767	0.917	0.00033788	4.49678	2.16889	3.47124	0.222381
2-oxoglutarate dehydrogenase E1 component	sucA	105632	A0A0H3GQ15	19	17	149.644	94.3591	73.7984	72.8306	P0AFG3	38	35	302.873	398.526	361.381	353.232	0.938	0.000371353	4.61906	2.2076	3.43021	0.216494
Lon protease	lon	87780.5	A0A0H3GJ60	32	26	230.579	111.56	87.7055	91.0023	P0A9M0	42	32	322.802	250.215	212.819	890.338	0.984	0.24825	4.66249	2.2211	0.60511	0.214478
Methylglyoxal synthase	mgsA	16975.6	A0A0H3GV61	3	2	17.9163	14.7976	17.1398	16.951	P0A731	5	5	35.1726	65.3388	67.6943	95.5806	0.888	0.0247126	4.67624	2.22535	1.60708	0.213847
PFL-like enzyme TdcE	tdcE	86220.9	A0A0H3GV77	9	1	57.4124	39.8259	45.3813	40.1923	P42632	29	22	202.385	139.72	105.277	354.493	0.899	0.179834	4.78065	2.25721	0.745129	0.209177
Nitrate/nitrite response regulator protein NarL	narL	23926.9	A0A0H3GV04	5	5	26.7083	11.0602	15.2648	10.2889	P0AF28	6	4	38.1739	40.6794	42.9849	92.6636	0.949	0.109752	4.81586	2.26779	0.959589	0.207647
Peptide methionine sulfoxide reductase MsrA	msrA	23543.2	A0A0H3GHE5	3	2	18.5711	5.47119	3.1351	5.11176	P0A744	2	1	13.8816	10.7945	10.5299	45.262	0.896	0.265831	4.85392	2.27915	0.575395	0.206019
Chaperone protein HtpG	htpG	71422.6	A0A0H3GSX3	33	26	238.178	67.7086	46.1554	52.9827	P0A6Z3	39	31	287.618	277.432	285.213	273.352	0.917	5.88703e-05	5.01057	2.32497	4.2301	0.199578
N-acetylglucosamine-6-phosphate deacetylase	nagA	41405.4	A0A0H3GU05	9	6	53.6464	6.40453	7.03882	6.31529	P0AF18	10	8	65.5743	36.6375	32.204	31.009	0.864	0.00359004	5.05351	2.33729	2.4449	0.197882
Aspartate-semialdehyde dehydrogenase	asd	40246.1	A0A0H3H447	12	8	87.0612	65.8328	70.5463	63.931	P0A9Q9	13	12	108.347	362.206	358.907	320.417	0.946	0.00190076	5.19958	2.3784	2.72107	0.192323
Adenylosuccinate lyase	purB	51656.9	A0A0H3GVM8	17	11	102.02	29.101	25.0517	23.9929	P0AB89	18	14	151.213	167.221	178.918	60.911	0.943	0.0997106	5.20887	2.38097	1.00126	0.19198
Protein MioC	mioC	15864.7	A0A0H3GPG8	4	1	31.0327	21.4668	21.749	24.8688	P03817	5	4	47.726	150.526	127.529	77.8946	0.829	0.0461101	5.22805	2.38627	1.3362	0.191276
UPF0301 protein YqgE	yqgE	20743	A0A0H3GVD4	3	2	15.9747	5.73539	4.50111	3.75845	P0A8W5	4	4	23.0457	4.53943	7.31964	61.3504	0.888	0.397554	5.23113	2.38712	0.400604	0.191163
3-dehydroquinate synthase	aroB	39166.2	A0A0H3GU70	11	6	70.4552	9.63245	7.51772	9.1453	P07639	10	10	64.1651	45.5179	39.0093	53.3974	0.889	0.0108615	5.24519	2.39099	1.96411	0.190651
Isochorismatase family protein YecD	yecD	20566.3	A0A0H3GQ66	3	1	16.8352	0.82385	4.82138	0.744965	P0ADI7	3	3	18.2634	4.46672	3.86312	25.6909	0.814	0.32725	5.32389	2.41248	0.485121	0.187832
Cytosol aminopeptidase	pepA	55393.2	A0A0H3GLS3	9	8	64.3794	26.2111	27.6773	60.4756	P68767	6	5	37.4243	166.032	169.601	276.238	0.964	0.0349606	5.35021	2.41959	1.45642	0.186909
Oxidoreductase YdhF	ydhF	33846.8	A0A0H3GP70	9	8	75.7259	17.3433	14.0573	24.9345	P76187	9	7	72.5932	90.4344	95.9803	122.644	0.886	0.00841589	5.48608	2.45577	2.0749	0.18228
2-iminobutanoate/2-iminopropanoate deaminase	ridA	13668.6	A0A0H3GHI2	4	4	28.9469	47.8717	44.7115	41.8361	P0AF93	9	7	55.5041	242.898	240.387	259.733	0.945	0.000391686	5.52761	2.46666	3.40706	0.18091
tRNA/tmRNA (uracil-C(5))-methyltransferase	trmA	42252.2	A0A0H3GGE9	7	5	43.1622	12.1174	11.0087	9.37992	P23003	10	10	65.0367	50.7324	61.3575	72.183	0.934	0.0135307	5.66888	2.50306	1.86868	0.176402
Protein-export protein SecB	secB	17505.5	A0A0H3H025	9	6	57.3533	116.224	79.099	88.1535	P0AG86	5	5	35.5369	597.545	592.301	438.567	0.935	0.0105795	5.74444	2.52217	1.97554	0.174082
tRNA-specific 2-thiouridylase MnmA	mnmA	41358.7	A0A0H3GRM1	7	5	43.2897	2.79903	4.74675	4.20476	P25745	8	6	51.7783	18.0657	30.5645	19.3478	0.926	0.0395638	5.7851	2.53234	1.4027	0.172858
GTP cyclohydrolase 1 type 2 homolog	ybgI	27006.6	A0A0H3GQ01	6	5	37.5803	9.59866	9.45653	9.4961	P0AFP6	8	7	82.7232	46.136	47.9166	72.1348	0.915	0.0318164	5.82066	2.54118	1.49735	0.171802
Chaperone protein ClpB	clpB	95756.3	A0A0H3GTV3	30	25	187.745	53.5252	49.5482	47.4295	P63284	40	35	299.486	309.315	296.286	272.507	0.948	0.00154764	5.83449	2.54461	2.81033	0.171395
DNA-binding protein H-NS	hns	15596.7	A0A0H3GUZ5	21	19	76.8168	293.017	150.271	121.395	P0ACF8	21	21	85.1763	1168.56	1012.21	1117.59	0.941	0.000229081	5.84107	2.54623	3.64001	0.171202
Phosphoenolpyruvate synthase	ppsA	87891.5	A0A0H3GPJ4	14	10	90.5952	34.5381	26.3918	15.5723	P23538	29	26	195.905	170.787	185.779	108.207	0.955	0.026999	6.0753	2.60296	1.56865	0.164601
Dihydroorotase	pyrC	39169.6	A0A0H3GLE9	4	3	24.1619	8.21018	4.93873	8.94167	P05020	6	6	44.7681	49.962	52.6575	32.5993	0.915	0.0232158	6.1211	2.61379	1.63422	0.163369
Phenylalanine--tRNA ligase alpha subunit	pheS	36888.9	A0A0H3GU78	17	15	125.264	51.6284	63.2276	55.6498	P08312	14	11	111.265	382.736	385.47	276.616	0.969	0.0141546	6.12777	2.61536	1.8491	0.163191
Ribosomal RNA small subunit methyltransferase G	rsmG	23488.2	A0A0H3GXV3	5	4	31.7772	14.7071	12.7841	13.5704	P0A6U5	5	3	24.9051	69.1411	132.329	51.9801	0.808	0.101229	6.17243	2.62584	0.994694	0.162011
Xaa-Pro aminopeptidase	pepP	50043.6	A0A0H3GXD1	8	6	40.8741	11.2773	12.7003	12.8859	P15034	8	7	57.3565	70.0277	88.3711	71.8624	0.856	0.00772541	6.2463	2.643	2.11208	0.160095
Ribosome hibernation promoting factor	hpf	10750.3	A0A0H3GTT3	5	2	32.2689	15.3898	11.3682	3.92741	P0AFX0	2	2	23.0656	35.5366	42.4895	115.535	0.884	0.165815	6.30792	2.65716	0.780376	0.158531
tRNA-cytidine(32) 2-sulfurtransferase	ttcA	36017.2	A0A0H3GS31	8	5	49.8588	6.044	7.43055	8.61597	P76055	7	6	46.7899	34.3558	40.2036	65.3716	0.92	0.0531628	6.33444	2.66322	1.27439	0.157867
Cell division topological specificity factor	minE	10291.9	A0A0H3GVA9	3	3	21.2873	20.1184	16.6372	16.5608	P0A734	7	6	57.9386	91.2605	106.784	141.352	0.943	0.022687	6.36571	2.67032	1.64422	0.157092
Dihydrofolate reductase	folA	18113.5	A0A0H3GI29	1	1	7.6076	14.2604	14.2031	13.7305	P0ABQ4	2	2	12.622	84.662	94.6697	95.1348	0.925	0.00189984	6.50487	2.70152	2.72128	0.153731
PTS system trehalose-specific EIIBC component	treB	51423	A0A0H3GMH8	6	4	47.8524	92.0614	20.2325	45.4244	P36672	4	3	40.3594	537.357	473.667	16.9446	0.905	0.217229	6.51775	2.70437	0.663083	0.153427
Uridylate kinase	pyrH	26084.4	A0A0H3GMV8	12	9	79.6563	78.3655	62.0556	48.402	P0A7E9	10	9	69.9733	433.786	465.473	339.807	0.983	0.00869513	6.56205	2.71415	2.06072	0.152391
Succinate dehydrogenase flavoprotein subunit	sdhA	65049.3	A0A0H3GU54	17	15	134.46	132.78	80.3075	94.9213	P0AC41	19	16	156.662	786.002	802.51	459.548	0.982	0.0329996	6.64935	2.73321	1.48149	0.150391
Ribose-5-phosphate isomerase A	rpiA	22917.5	A0A0H3GXD5	7	4	54.7207	34.6763	46.847	43.0319	P0A7Z0	9	7	75.4675	249.889	234.246	353.394	0.959	0.0230063	6.72416	2.74935	1.63815	0.148717
Formyltetrahydrofolate deformylase	purU	32105.9	A0A0H3GUZ9	5	5	26.4604	8.49055	6.10812	3.98599	P37051	7	5	61.8684	47.1015	49.0226	31.3152	0.954	0.0187812	6.85723	2.77763	1.72628	0.145831
Uncharacterized N-acetyltransferase YhbS	yhbS	18590.8	A0A0H3H3G3	3	3	18.5248	7.44751	9.07889	5.31914	P63417	2	2	20.3159	44.1528	41.1686	65.4999	0.816	0.0282806	6.90399	2.78743	1.54851	0.144844
Protein YihD	yihD	10330	A0A0H3GG57	1	1	6.2416	19.4885	9.57941	5.8676	P0ADP9	3	3	31.6858	51.9948	51.9774	142.068	0.91	0.141439	7.04269	2.81613	0.849431	0.141991
3-hydroxyacyl-[acyl-carrier-protein] dehydratase FabZ	fabZ	17147	A0A0H3GIK1	1	1	6.3668	14.7199	17.3983	20.2621	P0A6Q6	5	5	37.7446	164.312	171.687	33.8532	0.974	0.141668	7.0609	2.81985	0.848728	0.141625
Uridine phosphorylase	udp	27330.2	A0A0H3GGL0	5	5	37.1905	43.1562	57.8492	49.8792	P12758	8	7	83.1542	306.326	311.307	455.759	0.964	0.0237594	7.11399	2.83066	1.62416	0.140568
UPF0502 protein YceH	yceH	24348.5	A0A0H3GVG6	5	4	30.5441	2.3402	4.67729	3.50142	P29217	7	7	49.1501	27.1903	26.1955	22.0075	0.816	0.00180763	7.16741	2.84145	2.74289	0.13952
L-lactate dehydrogenase	lldD	42899.4	A0A0H3GUV4	8	8	51.8146	19.1286	10.2147	20.6047	P33232	10	8	90.3591	177.791	172.811	14.7313	0.645	0.188147	7.31429	2.87072	0.725502	0.136719
Farnesyl diphosphate synthase	ispA	32387.8	A0A0H3GNH4	4	4	24.4	11.1763	12.6305	13.4961	P22939	6	3	49.074	51.3609	47.5847	174.172	0.856	0.199239	7.32161	2.87216	0.700626	0.136582
7-cyano-7-deazaguanine synthase	queC	25970.4	A0A0H3GNL1	3	1	18.4088	3.26722	3.76124	4.40249	P77756	2	1	11.2982	30.5343	33.2259	20.1016	0.913	0.0257358	7.33638	2.87507	1.58946	0.136307
Glyoxalase ElbB	elbB	23266.7	A0A0H3GTT8	6	3	35.2932	14.9145	12.887	14.6808	P0ABU5	9	8	53.1783	100.517	99.5802	115.008	0.824	0.00263777	7.41732	2.8909	2.57876	0.13482
HTH-type transcriptional repressor PurR	purR	38403	A0A0H3GUI1	2	1	11.1417	4.10667	4.11597	5.36737	P0ACP7	6	6	42.3532	32.7989	38.9534	30.8781	0.933	0.00553107	7.5519	2.91684	2.25719	0.132417
Bacterioferritin	bfr	18495.1	A0A0H3GU32	7	6	49.3315	23.4402	26.224	23.5032	P0ABD3	11	10	94.0467	65.545	54.8663	435.038	0.89	0.327148	7.59149	2.92438	0.485256	0.131726
Riboflavin synthase	ribC	23616	A0A0H3GYZ0	3	2	19.3686	6.53477	5.73394	6.43713	P0AFU8	13	10	81.8337	41.0972	41.0443	60.2242	0.902	0.0230153	7.61076	2.92804	1.63798	0.131393
Glucans biosynthesis protein G	mdoG	57912.6	A0A0H3GR37	15	12	92.4116	24.6311	25.7547	27.2327	P33136	21	19	146.528	207.11	217.019	169.263	0.902	0.00696846	7.64497	2.93451	2.15686	0.130805
Uncharacterized Nudix hydrolase YfcD	yfcD	20661	A0A0H3H120	1	1	5.2688	1.428	2.01297	0.250521	P65556	3	3	18.4329	9.03156	11.4318	8.1437	0.899	0.00476292	7.74946	2.9541	2.32213	0.129041
Outer membrane protein assembly factor BamA	bamA	90667	A0A0H3GNJ8	16	13	100.136	10.1599	10.0219	9.67622	P0A940	12	8	74.9306	40.7279	38.6847	152.272	0.91	0.214879	7.75954	2.95597	0.667806	0.128874
Fumarate hydratase class I_ aerobic	fumA	60811.9	A0A0H3GP67	17	6	132.495	18.5962	20.0835	16.4964	P0AC33	25	13	192.753	164.12	177.21	99.5353	0.903	0.0329424	7.99013	2.99822	1.48224	0.125154
Glycerol kinase	glpK	56516	A0A0H3GUW1	30	29	205.023	187.237	120.576	90.7074	P0A6F3	61	53	300.889	926.672	937.015	1375.57	0.934	0.0204014	8.1282	3.02294	1.69034	0.123028
Methionine--tRNA ligase	metG	76711.1	A0A0H3GVZ1	25	20	184.827	50.75	54.9005	52.1078	P00959	28	20	207.022	373.083	354.892	556.054	0.945	0.028014	8.13921	3.02489	1.55263	0.122862
Alcohol dehydrogenase YqhD	yqhD	42154.1	A0A0H3GYI2	8	7	53.5696	10.1571	7.67529	10.3122	Q46856	11	9	85.8441	64.0921	68.9866	96.6591	0.886	0.0213844	8.16275	3.02906	1.6699	0.122508
Leucine--tRNA ligase	leuS	97861.3	A0A0H3GQ31	27	24	201.224	162.942	170.623	170.892	P07813	30	23	237.073	1273.34	1459.89	1403.73	0.953	0.00203583	8.20081	3.03577	2.69126	0.121939
Cysteine synthase A	cysK	34546.7	A0A0H3GWF8	12	8	108.961	76.695	88.8108	77.7557	P0ABK5	22	17	187.731	650.925	645.203	715.273	0.972	0.00109803	8.26847	3.04762	2.95939	0.120941
Right origin-binding protein	rob	33316	A0A0H3GMY3	6	5	39.6627	5.29399	7.7373	7.8233	P0ACI0	6	5	41.4398	30.4494	28.5294	113.812	0.817	0.213329	8.2855	3.05059	0.670951	0.120693
Fructose-1_6-bisphosphatase class 1	fbp	37176.1	A0A0H3GMG0	12	12	98.7559	51.2891	40.2556	41.2543	P0A993	13	13	82.6186	430.353	435.107	279.923	0.964	0.0216105	8.62494	3.10851	1.66534	0.115943
Glyoxylate/hydroxypyruvate reductase A	ghrA	35514.6	A0A0H3GLA5	3	3	18.1269	6.20613	5.22879	4.09964	P75913	12	8	73.5933	45.965	43.9021	44.4191	0.756	1.39144e-06	8.64435	3.11176	5.85654	0.115682
Free methionine-R-sulfoxide reductase	msrC	18292.7	A0A0H3GUR8	3	2	19.1543	10.1144	11.7517	9.79463	P76270	2	2	5.2668	82.1266	79.248	124.774	0.81	0.0286356	9.03797	3.176	1.54309	0.110644
Diaminopimelate epimerase	dapF	30550.8	A0A0H3GKE3	2	2	11.9455	6.34484	7.64659	6.99678	P0A6K1	2	2	12.927	100.397	64.9823	30.2225	0.953	0.102745	9.31959	3.22027	0.988241	0.107301
D-cysteine desulfhydrase	dcyD	35324.5	A0A0H3GVK9	3	3	18.2083	15.1419	18.9193	19.9102	P76316	3	3	17.9959	188.117	182.741	135.722	0.893	0.0114788	9.3861	3.23053	1.9401	0.10654
Threonylcarbamoyl-AMP synthase	tsaC	20938.8	A0A0H3GTZ8	2	2	12.6133	1.50072	4.22324	3.68582	P45748	4	3	23.0839	27.1295	25.8164	36.6714	0.811	0.0122381	9.52386	3.25155	1.91229	0.104999
Flavodoxin YqcA	yqcA	16331.2	A0A0H3GUH6	1	1	6.9104	3.18998	1.79243	1.52191	P65367	3	1	19.4523	21.8572	16.3222	28.2909	0.765	0.0264688	10.2194	3.35324	1.57727	0.0978531
Citrate synthase	gltA	48414.3	A0A0H3GQA5	13	11	135.091	142.471	91.2631	112.813	P0ABH7	25	22	218.756	1177.4	1281.37	1089.79	0.951	0.00151725	10.2398	3.35611	2.81894	0.0976583
tRNA (cytidine/uridine-2'-O-)-methyltransferase TrmJ	trmJ	27219.1	A0A0H3GTM3	4	3	22.0771	3.32905	3.27148	2.43436	P0AE01	3	3	19.9215	28.0007	34.2044	30.3861	0.93	0.00347254	10.2482	3.35729	2.45935	0.0975784
Acetyl-coenzyme A carboxylase carboxyl transferase subunit beta	accD	33664.2	A0A0H3GT58	11	7	70.599	44.7249	58.2998	47.4655	P0A9Q5	17	12	96.3425	474.608	428.844	712.57	0.971	0.0306771	10.7384	3.42471	1.51319	0.0931239
Uronate isomerase	uxaC	54386.5	A0A0H3GYR8	9	7	58.7422	6.54145	4.47125	5.66362	P0A8G3	21	19	147.378	48.8045	38.8728	99.8329	0.955	0.09447	11.2441	3.4911	1.02471	0.0889355
Zinc chaperone YjiA	yjiA	35944.9	A0A0H3GIL6	2	1	11.6333	3.38112	1.18757	1.41322	P24203	5	4	36.2596	26.7988	26.7748	15.884	0.893	0.0248292	11.6113	3.53746	1.60504	0.0861231
Carbonic anhydrase 2	can	25381.9	A0A0H3GRW3	4	3	23.035	5.12086	5.94727	4.75246	P61517	10	8	87.1258	60.2753	105.072	20.9032	0.956	0.144474	11.7726	3.55737	0.84021	0.0849427
NADPH-dependent ferric-chelate reductase	yqjH	28985.6	A0A0H3H3A8	2	2	10.1505	11.0854	13.1346	20.7304	Q46871	1	1	6.6486	26.7806	30.0047	483.098	0.696	0.39008	12.0106	3.58624	0.408846	0.0832595
Probable acrylyl-CoA reductase AcuI	acuI	34894.9	A0A0H3GSD1	3	2	18.2052	2.98666	5.29567	3.23533	P26646	10	7	59.3831	32.5532	31.0572	74.8779	0.717	0.098084	12.024	3.58784	1.0084	0.0831671
Fumarate reductase iron-sulfur subunit	frdB	27750.4	A0A0H3GM87	1	1	5.6446	1.50523	1.09289	1.96844	P0AC47	5	4	30.1957	20.6644	18.0025	19.5695	0.943	0.00075087	12.7528	3.67274	3.12444	0.0784142
Ubiquinone biosynthesis O-methyltransferase	ubiG	26726.6	A0A0H3GR24	7	7	55.657	14.8008	5.6599	11.794	P17993	5	3	28.8242	140.175	139.797	138.971	0.896	0.000354209	12.9886	3.69918	3.45074	0.0769904
SsrA-binding protein	smpB	18383.2	A0A0H3H1S8	2	2	10.1904	2.23455	1.99552	1.92355	P0A832	2	2	12.8544	23.843	26.609	31.8361	0.9	0.00833987	13.3723	3.74118	2.07884	0.0747815
Catalase-peroxidase	katG	80081	A0A0H3GQ65	27	24	184.954	28.4267	37.727	18.5713	P13029	41	35	289.11	234.25	233.606	676.784	0.818	0.138872	13.5101	3.75596	0.857385	0.0740188
Mannitol-1-phosphate 5-dehydrogenase	mtlD	41196.1	A0A0H3H019	2	1	11.191	2.17656	4.4952	1.81556	P09424	7	6	46.0322	28.5813	23.5023	64.3294	0.913	0.106746	13.7161	3.7778	0.971647	0.072907
Alkyl hydroperoxide reductase subunit F	ahpF	56519.4	A0A0H3GPU9	15	13	120.318	47.4221	52.4429	39.2116	P35340	26	22	197.364	716.534	728.242	487.989	0.94	0.0164949	13.8971	3.79671	1.78265	0.0719573
Chromosome partition protein MukE	mukE	27031.6	A0A0H3GV15	5	4	32.5046	9.62352	7.28346	8.10804	P22524	5	4	36.8485	89.878	104.809	153.232	0.949	0.0300044	13.9084	3.79788	1.52282	0.0718991
Protein rof	rof	9593.71	A0A0H3GS73	2	2	11.7713	11.1002	9.89475	9.4503	P0AFW8	2	2	13.0349	150.219	155.115	118.763	0.893	0.00736362	13.9298	3.8001	2.13291	0.0717885
30S ribosomal protein S12	rpsL	13965.2	A0A0H3GU37	5	4	27.425	3.07447	2.28348	3.00281	P0A7S3	6	6	50.4951	48.5059	51.9041	18.1166	0.992	0.075857	14.1765	3.82543	1.12	0.070539
Aconitate hydratase B	acnB	94068.6	A0A0H3GJE4	39	35	310.293	77.601	52.7025	58.547	P36683	58	49	436.554	956.35	975.244	815.491	0.967	0.00293188	14.5463	3.86259	2.53285	0.0687458
30S ribosomal protein S17	rpsQ	9818.52	A0A0H3GYB3	6	5	26.7022	13.9201	12.573	23.4116	P0AG63	4	4	15.7071	276.647	258.559	191.666	0.964	0.0117745	14.5652	3.86445	1.92906	0.0686568
3-hydroxy-5-phosphonooxypentane-2_4-dione thiolase	lsrF	32178	A0A0H3H3A9	2	2	10.1065	5.46948	2.2213	2.90421	P76143	4	4	24.0005	54.274	55.9326	46.224	0.766	0.00175557	14.7646	3.88407	2.75558	0.0677297
3-mercaptopyruvate sulfurtransferase	sseA	30868.9	A0A0H3GWP1	2	1	11.2275	11.0966	3.71147	9.15024	P31142	10	10	67.9451	92.6038	87.028	178.031	0.746	0.0627095	14.9285	3.9	1.20267	0.0669858
NADP-dependent malic enzyme	maeB	82930.8	A0A0H3GRH5	13	8	83.78	17.258	18.4081	17.8837	P76558	25	20	216.123	254.654	251.471	309.525	0.925	0.00544557	15.2316	3.929	2.26396	0.0656528
PTS system glucitol/sorbitol-specific EIIA component	srlB	13418.1	A0A0H3GUA9	1	1	5.8205	4.64046	4.43815	2.9438	P05706	4	3	29.9579	90.6254	90.13	3.77809	0.788	0.184552	15.3491	3.94009	0.733882	0.0651503
Peptide deformylase	def	19442.5	A0A0H3H3U3	6	5	39.3859	28.4931	43.3468	25.021	P0A6K3	7	6	54.2705	78.1133	83.7535	1354.85	0.929	0.381016	15.6587	3.96889	0.419057	0.0638623
tRNA-modifying protein YgfZ	ygfZ	36208.2	A0A0H3GXB9	6	6	62.3683	77.6082	61.863	59.309	P0ADE8	10	9	78.9656	846.202	813.083	1483.04	0.822	0.0459018	15.808	3.98259	1.33817	0.063259
Phosphoenolpyruvate carboxykinase (ATP)	pckA	59928.7	A0A0H3GWS6	17	12	118.627	38.3551	32.285	32.9253	P22259	36	30	257.613	540.402	502.327	715.337	0.918	0.0137894	16.9754	4.08537	1.86046	0.0589087
Endonuclease V	nfi	24843.7	A0A0H3GGQ9	3	3	16.7999	1.9584	0.543657	0.549725	P68739	3	2	16.5729	14.2921	10.7162	26.9138	0.815	0.078859	17.0137	4.08862	1.10315	0.0587763
Glycerophosphodiester phosphodiesterase_ periplasmic	glpQ	40900.5	A0A0H3H0Y9	5	4	29.8386	36.2531	15.3923	20.2912	P09394	19	15	161.658	405.539	376.2	486.397	0.803	0.00537722	17.6285	4.13984	2.26944	0.0567263
3-deoxy-manno-octulosonate cytidylyltransferase	kdsB	27728.5	A0A0H3GMB7	6	6	41.3728	15.9843	16.2251	13.3488	P04951	10	8	63.5611	241.548	218.764	360.878	0.882	0.0277993	18.0251	4.17193	1.55597	0.0554783
Exopolyphosphatase	ppx	58364.2	A0A0H3GTJ0	15	10	85.6476	31.9542	49.3497	46.5196	P0AFL6	5	4	33.8595	721.072	658.026	983.412	0.867	0.0171922	18.4826	4.20809	1.76467	0.054105
Pyrimidine-specific ribonucleoside hydrolase RihA	rihA	33994.1	A0A0H3GTH3	1	1	6.6495	9.09925	4.57003	4.16124	P41409	7	5	52.9978	118.812	106.849	116.741	0.865	0.000225763	19.2032	4.26327	3.64635	0.0520747
Maltodextrin phosphorylase	malP	90921.7	A0A0H3GYH4	14	14	99.8327	14.785	17.6667	19.4145	P00490	25	18	207.662	295.948	325.514	410.885	0.886	0.0108428	19.904	4.31499	1.96486	0.0502411
Ribose import binding protein RbsB	rbsB	30950.5	A0A0H3GGS8	10	7	65.4317	15.0777	11.7826	8.38361	P02925	20	15	168.118	230.9	239.939	242.091	0.946	7.18785e-06	20.2284	4.33831	5.1434	0.0494354
RNase adapter protein RapZ	rapZ	32606.4	A0A0H3GY32	6	5	34.352	7.3445	8.20342	10.2013	P0A894	6	5	44.5016	16.3483	16.2561	494.792	0.979	0.404468	20.482	4.35629	0.393116	0.0488233
HTH-type transcriptional repressor CytR	cytR	38276.1	A0A0H3GPP4	2	1	10.0868	1.56395	0.52673	0.153619	P0ACN7	5	4	30.4474	16.924	19.29	11.325	0.844	0.0208576	21.1821	4.40477	1.68074	0.0472098
DNA protection during starvation protein	dps	18695.3	A0A0H3GQL3	6	4	68.3062	43.8185	49.5928	47.2749	P0ABT2	15	12	84.7573	83.1326	78.7138	2907.49	0.916	0.408998	21.8169	4.44737	0.388279	0.0458361
Arabinose 5-phosphate isomerase KdsD	kdsD	35595.4	A0A0H3H3K6	8	6	55.5818	11.2653	16.0488	11.8031	P45395	5	3	28.6218	333.082	318.358	331.336	0.845	5.66886e-05	25.1239	4.65099	4.2465	0.0398028
Probable L_D-transpeptidase YnhG	ynhG	36139.4	A0A0H3GR62	1	1	4.8066	0.797869	0.296494	0.180641	P76193	5	5	32.2411	1.55619	4.24956	28.0185	0.726	0.325945	26.5288	4.72949	0.486855	0.0376949
Anaerobic glycerol-3-phosphate dehydrogenase subunit B	glpB	45927.6	A0A0H3GVN0	1	1	5.8223	4.51863	5.95098	3.289	P13033	12	10	106.925	91.7329	81.1571	194.966	0.632	0.0829229	26.7364	4.74074	1.08133	0.0374021
Glycerol-3-phosphate transporter	glpT	50709.7	A0A0H3GR29	1	1	6.3239	1.38891	1.11126	2.53951	P08194	3	1	17.9136	63.484	67.1535	4.93328	0.931	0.163466	26.9006	4.74957	0.786573	0.0371738
Nucleoid occlusion factor SlmA	slmA	22893.4	A0A0H3GYT1	1	1	5.331	1.51412	1.04143	0.956513	P0C093	2	1	10.8116	29.3662	21.5593	45.0082	0.97	0.0465222	27.3154	4.77165	1.33234	0.0366093
Aconitate hydratase A	acnA	98076.6	A0A0H3GRP5	20	15	133.697	14.0872	15.2103	15.433	P25516	52	42	321.232	280.582	272.727	828.779	0.884	0.136433	30.8981	4.94945	0.865081	0.0323644
D-galactose/methyl-galactoside binding periplasmic protein MglB	mglB	35712.6	A0A0H3H0T6	7	5	41.5662	13.4352	4.97071	12.9239	P0AEE5	23	20	170.788	447.054	412.059	157.412	0.934	0.069187	32.4459	5.01996	1.15998	0.0308205
2-hydroxy-3-oxopropionate reductase	garR	30541.6	A0A0H3GTL6	4	3	23.153	9.36921	6.34437	9.21196	P0ABQ2	16	12	147.294	330.398	386.126	112.878	0.975	0.0845408	33.2752	5.05637	1.07293	0.0300524
Transketolase 2	tktB	73271	A0A0H3GW02	3	2	16.2601	4.91013	4.00903	3.93423	P33570	19	16	136.477	35.7599	29.2245	393.882	0.837	0.34253	35.7	5.15785	0.465301	0.0280112
Ribosomal small subunit pseudouridine synthase A	rsuA	25979.4	A0A0H3GR04	3	2	17.7741	1.27244	1.67695	2.47037	P0AA43	7	6	42.0477	74.4083	63.1255	61.4108	0.887	0.00375655	36.7073	5.19799	2.42521	0.0272425
Soluble pyridine nucleotide transhydrogenase	sthA	52016.7	A0A0H3GLH6	4	3	29.1737	1.25263	1.67894	2.94728	P27306	16	10	145.036	72.5064	90.8818	82.0287	0.95	0.00410418	41.7458	5.38356	2.38677	0.0239545
Malate dehydrogenase	mdh	32508.4	A0A0H3GWA1	14	12	109.317	41.3494	46.605	48.9099	P61889	40	35	283.162	1823.41	1761.28	2199.38	0.946	0.00523457	42.2614	5.40127	2.28112	0.0236623
Regulator of ribonuclease activity B	rraB	15773.8	A0A0H3GLR8	1	1	5.383	10.2309	5.30914	7.78766	P0AF90	1	1	18.1824	404.907	389.847	556.802	0.933	0.0141452	57.9378	5.85643	1.84939	0.0172599
Bifunctional protein PutA	putA	144557	A0A0H3GRA2	5	3	29.4367	5.22295	2.05263	2.40756	P09546	12	7	66.4575	213.474	210.317	163.463	0.939	0.00681235	60.647	5.92236	2.1667	0.0164889
Fructose-bisphosphate aldolase class 1	fbaB	38337.4	A0A0H3GVC8	1	1	6.6519	0	3.78539	0.179065	P0A991	10	6	73.6939	36.9775	30.0806	208.736	0.951	0.261119	69.5667	6.12033	0.583162	0.0143747
Carboxy-S-adenosyl-L-methionine synthase	cmoA	28004.8	A0A0H3GS19	4	1	23.6553	8.67613	5.78107	7.22698	P76290	7	7	42.4841	487.389	403.697	714.422	0.891	0.0295425	74.0405	6.21024	1.52955	0.0135061
Quinone oxidoreductase 1	qorA	35286.3	A0A0H3GHI8	1	1	6.3565	3.95424	0.00769697	0.253859	P28304	12	11	88.3692	81.5035	72.6109	180.596	0.878	0.0859314	79.3943	6.31096	1.06585	0.0125954
Fumarate hydratase class I_ anaerobic	fumB	60618.7	A0A0H3GSZ2	9	1	63.7977	1.311	0.658362	0.656562	P14407	21	11	160.245	132.837	144.565	83.263	0.87	0.0238822	137.348	7.10169	1.62193	0.00728079
Iron-sulfur cluster assembly scaffold protein IscU	iscU	14019.7	A0A0H3GRP4	3	2	12.7196	0.493987	0.666271	2.69241	P0ACD4	14	12	62.7127	268.239	358.435	158.505	0.977	0.0458802	203.801	7.67102	1.33838	0.00490674
DNA-binding protein HU-beta	hupB	9225.59	A0A0H3GP22	2	2	0	1.40664	0.327232	0.209237	P0ACF4	8	6	40.3538	137.474	116.485	146.301	0.956	0.00434734	205.989	7.68643	2.36178	0.00485462
4-carboxymuconolactone decarboxylase	0	#N/A	A0A0H3GWW4	1	1	5.7833	1.40339	3.42753	2.60854	0	#N/A	#N/A	#N/A	#N/A	#N/A	#N/A	0					#DIV/0!
8-amino-7-oxononanoate synthase	0	#N/A	A0A0H3GNN7	23	20	147.68	77.6795	93.7322	79.5096	0	#N/A	#N/A	#N/A	#N/A	#N/A	#N/A	0					#DIV/0!
ABC-type spermidine/putrescine transport protein	0	#N/A	A0A0H3GXM8	4	3	26.1298	5.43276	6.9666	11.2615	0	#N/A	#N/A	#N/A	#N/A	#N/A	#N/A	0					#DIV/0!
Acid phosphatase	0	#N/A	A0A0H3GN56	7	4	44.7402	10.5536	5.79868	10.4972	0	#N/A	#N/A	#N/A	#N/A	#N/A	#N/A	0					#DIV/0!
Alpha-acetolactate decarboxylase	0	#N/A	A0A0H3GTY3	9	7	56.7804	47.0355	23.325	23.612	0	#N/A	#N/A	#N/A	#N/A	#N/A	#N/A	0					#DIV/0!
Alpha-galactosidase	0	#N/A	A0A0H3GGW6	8	6	47.9386	19.6349	20.3121	22.8206	0	#N/A	#N/A	#N/A	#N/A	#N/A	#N/A	0					#DIV/0!
Aspartyl/asparaginy/proline hydroxylase domain-containing protein	0	#N/A	A0A0H3GX30	6	6	34.8107	47.2433	48.8537	43.2206	0	#N/A	#N/A	#N/A	#N/A	#N/A	#N/A	0					#DIV/0!
ATP-binding protein	0	#N/A	A0A0H3GSQ4	2	2	12.815	0.990072	4.75125	7.20319	0	#N/A	#N/A	#N/A	#N/A	#N/A	#N/A	0					#DIV/0!
Bacteriophage protein	0	#N/A	A0A0H3GRX2	5	2	28.7128	4.57314	3.09876	4.70645	0	#N/A	#N/A	#N/A	#N/A	#N/A	#N/A	0					#DIV/0!
Condesin subunit F	0	#N/A	A0A0H3GQP1	3	2	18.7437	15.1498	9.60102	6.64213	0	#N/A	#N/A	#N/A	#N/A	#N/A	#N/A	0					#DIV/0!
Cytokinin riboside 5'-monophosphate phosphoribohydrolase	0	#N/A	A0A0H3GTR6	7	5	50.0135	20.3089	15.4278	17.726	0	#N/A	#N/A	#N/A	#N/A	#N/A	#N/A	0					#DIV/0!
Cytoplasmic protein	0	#N/A	A0A0H3GMG7	1	1	12.7618	11.6377	18.7774	12.1918	0	#N/A	#N/A	#N/A	#N/A	#N/A	#N/A	0					#DIV/0!
DNA-binding protein	0	#N/A	A0A0H3GT70	2	2	12.7263	14.6164	15.3646	16.044	0	#N/A	#N/A	#N/A	#N/A	#N/A	#N/A	0					#DIV/0!
Enolase-phosphatase E1	0	#N/A	A0A0H3GJW8	4	1	22.1698	10.3501	11.2375	2.25089	0	#N/A	#N/A	#N/A	#N/A	#N/A	#N/A	0					#DIV/0!
Formate dehydrogenase-O alpha subunit	0	#N/A	A0A0H3GPL2	5	3	29.9839	3.4499	3.08641	2.09271	0	#N/A	#N/A	#N/A	#N/A	#N/A	#N/A	0					#DIV/0!
Glutamic dehyrogenase-like protein	0	#N/A	A0A0H3GML8	3	3	19.437	12.5588	3.86449	7.14701	0	#N/A	#N/A	#N/A	#N/A	#N/A	#N/A	0					#DIV/0!
Glycerol dehydratase	0	#N/A	A0A0H3GYN8	5	3	52.1381	24.3122	16.7695	17.6318	0	#N/A	#N/A	#N/A	#N/A	#N/A	#N/A	0					#DIV/0!
Glycerol dehydratase	0	#N/A	A0A0H3GXU4	20	17	138.09	64.6682	29.9526	21.9032	0	#N/A	#N/A	#N/A	#N/A	#N/A	#N/A	0					#DIV/0!
Glycerol dehydratase small subunit	0	#N/A	A0A0H3GTH8	3	1	30.1608	226.294	80.8973	66.9005	0	#N/A	#N/A	#N/A	#N/A	#N/A	#N/A	0					#DIV/0!
Glycerol dehyrdratase activator	0	#N/A	A0A0H3H3A1	7	7	36.7189	14.5323	9.26174	13.647	0	#N/A	#N/A	#N/A	#N/A	#N/A	#N/A	0					#DIV/0!
Hcp family type VI secretion system effector	0	#N/A	A0A0H3GMC3	3	1	17.263	60.1644	55.6934	60.0822	0	#N/A	#N/A	#N/A	#N/A	#N/A	#N/A	0					#DIV/0!
Inositol-5-monophosphate dehydrogenase	0	#N/A	A0A0H3GWM6	6	6	59.1702	63.5322	94.5444	80.7413	0	#N/A	#N/A	#N/A	#N/A	#N/A	#N/A	0					#DIV/0!
Iron-regulated membrane protein	0	#N/A	A0A0H3GRW5	3	3	17.9655	4.01993	4.76983	7.1732	0	#N/A	#N/A	#N/A	#N/A	#N/A	#N/A	0					#DIV/0!
N-acetyltransferase domain-containing protein	0	#N/A	A0A0H3GLV1	2	1	10.5988	2.84226	2.5631	2.39688	0	#N/A	#N/A	#N/A	#N/A	#N/A	#N/A	0					#DIV/0!
Oxo-4-hydroxy-4-carboxy-5-ureidoimidazoline decarboxylase domain-containing protein	0	#N/A	A0A0H3GSS6	1	1	5.265	1.85296	10.492	5.34398	0	#N/A	#N/A	#N/A	#N/A	#N/A	#N/A	0					#DIV/0!
ParB/Sulfiredoxin domain-containing protein	0	#N/A	A0A0H3H577	6	3	44.5853	338.065	174.965	196.429	0	#N/A	#N/A	#N/A	#N/A	#N/A	#N/A	0					#DIV/0!
Periplasmic protein	0	#N/A	A0A0H3GIA3	2	2	9.905	12.0321	24.5302	15.0506	0	#N/A	#N/A	#N/A	#N/A	#N/A	#N/A	0					#DIV/0!
Phosphogluconate dehydratase	0	#N/A	A0A0H3GUT5	6	5	32.2962	14.2099	31.3575	21.6276	0	#N/A	#N/A	#N/A	#N/A	#N/A	#N/A	0					#DIV/0!
Phosphogluconate dehydratase	0	#N/A	A0A0H3GRZ4	1	1	7.0907	18.0519	27.2148	18.0653	0	#N/A	#N/A	#N/A	#N/A	#N/A	#N/A	0					#DIV/0!
PqqA peptide cyclase	0	#N/A	A0A0H3GNP7	1	1	5.8393	12.0554	4.44932	9.74341	0	#N/A	#N/A	#N/A	#N/A	#N/A	#N/A	0					#DIV/0!
PTS family enzyme IIA/ enzyme IIBC	0	#N/A	A0A0H3GPZ3	4	2	16.3498	30.9822	35.6277	31.6562	0	#N/A	#N/A	#N/A	#N/A	#N/A	#N/A	0					#DIV/0!
Pyrroloquinoline-quinone synthase	0	#N/A	A0A0H3GQ54	2	2	11.3777	13.4935	12.6354	15.1242	0	#N/A	#N/A	#N/A	#N/A	#N/A	#N/A	0					#DIV/0!
Ribonuclease VapC	0	#N/A	A0A0H3GPK8	3	1	17.9626	1.12734	0.790054	1.15863	0	#N/A	#N/A	#N/A	#N/A	#N/A	#N/A	0					#DIV/0!
Soluble cytochrome b562	0	#N/A	A0A0H3GQS6	1	1	7.2701	53.4575	47.3173	56.6608	0	#N/A	#N/A	#N/A	#N/A	#N/A	#N/A	0					#DIV/0!
Sugar phosphate isomerase/epimerase	0	#N/A	A0A0H3H4D4	4	3	28.2691	11.541	1.73286	11.3572	0	#N/A	#N/A	#N/A	#N/A	#N/A	#N/A	0					#DIV/0!
Thioredoxin-like protein	0	#N/A	A0A0H3GHF8	18	14	120.332	52.9324	72.7355	57.2145	0	#N/A	#N/A	#N/A	#N/A	#N/A	#N/A	0					#DIV/0!
Transcriptional repressor protein KorC	0	#N/A	A0A0H3GYS6	1	1	6.5505	203.273	166.519	190.848	0	#N/A	#N/A	#N/A	#N/A	#N/A	#N/A	0					#DIV/0!
Uncharacterized protein	0	#N/A	A0A0H3GTC1	1	1	7.9161	2.71815	1.05903	3.41344	0	#N/A	#N/A	#N/A	#N/A	#N/A	#N/A	0					#DIV/0!
Uncharacterized protein	0	#N/A	A0A0H3GUR1	1	1	6.052	4.99454	0.920842	7.71021	0	#N/A	#N/A	#N/A	#N/A	#N/A	#N/A	0					#DIV/0!
Uncharacterized protein	0	#N/A	A0A0H3GU01	1	1	6.7133	22.5666	25.3142	23.1731	0	#N/A	#N/A	#N/A	#N/A	#N/A	#N/A	0					#DIV/0!
Uncharacterized protein	0	#N/A	A0A0H3GTX6	1	1	6.6877	5.09691	4.84029	5.15609	0	#N/A	#N/A	#N/A	#N/A	#N/A	#N/A	0					#DIV/0!
Uncharacterized protein	0	#N/A	A0A0H3GQI3	2	2	10.9803	81.5769	70.8732	79.431	0	#N/A	#N/A	#N/A	#N/A	#N/A	#N/A	0					#DIV/0!
Uncharacterized protein	0	#N/A	A0A0H3GVC3	3	3	23.1246	41.7926	40.5382	36.4797	0	#N/A	#N/A	#N/A	#N/A	#N/A	#N/A	0					#DIV/0!
Uncharacterized protein	0	#N/A	A0A0H3GY50	4	1	28.3825	5.80031	10.3555	7.78826	0	#N/A	#N/A	#N/A	#N/A	#N/A	#N/A	0					#DIV/0!
Uncharacterized protein	0	#N/A	A0A0H3GYD7	2	1	11.6303	1.1252	0	2.06069	0	#N/A	#N/A	#N/A	#N/A	#N/A	#N/A	0					#DIV/0!
Uncharacterized protein	0	#N/A	A0A0H3GVV1	2	2	10.8846	0.644577	0.949623	0.641918	0	#N/A	#N/A	#N/A	#N/A	#N/A	#N/A	0					#DIV/0!
Zn-dependent carboxypeptidase	0	#N/A	A0A0H3GX24	11	8	72.0185	14.4921	14.7568	14.7778	0	#N/A	#N/A	#N/A	#N/A	#N/A	#N/A	0					#DIV/0!
Resolvase	0	#N/A	A0A0H3GYS2;A0A0H3GZF9	2	1	11.0827	0.555949	0.655789	0.733969	0	#N/A	#N/A	#N/A	#N/A	#N/A	#N/A	0					#DIV/0!
Bifunctional aspartokinase/homoserine dehydrogenase	metL	#N/A	A0A0H3GGC8	10	9	54.4214	23.8558	19.7248	19.0841	P00562	#N/A	#N/A	#N/A	#N/A	#N/A	#N/A	0.909					#DIV/0!
Signal peptidase I	lepB	#N/A	A0A0H3GTU0	1	1	7.0004	14.2954	14.7247	12.9421	P00803	#N/A	#N/A	#N/A	#N/A	#N/A	#N/A	0.901					#DIV/0!
Diaminopimelate decarboxylase	lysA	#N/A	A0A0H3GSP6	3	2	17.2639	13.5448	16.1274	14.417	P00861	#N/A	#N/A	#N/A	#N/A	#N/A	#N/A	0.873					#DIV/0!
Para-aminobenzoate synthase component II	pabA	#N/A	A0A0H3GU55	2	2	10.5917	7.28682	4.58049	5.33684	P00903	#N/A	#N/A	#N/A	#N/A	#N/A	#N/A	0.824					#DIV/0!
Cystathionine beta-lyase	metB	#N/A	A0A0H3GPP8	1	1	6.1057	4.48981	2.87623	2.60436	P00935	#N/A	#N/A	#N/A	#N/A	#N/A	#N/A	0.958					#DIV/0!
Aspartate--ammonia ligase	asnA	#N/A	A0A0H3GK03	5	5	31.1672	9.04398	7.60139	7.79345	P00963	#N/A	#N/A	#N/A	#N/A	#N/A	#N/A	0.9					#DIV/0!
Carbamoyl-phosphate synthase large chain	carB	#N/A	A0A0H3GME8	51	41	363.478	341.867	235.28	286.967	P00968	#N/A	#N/A	#N/A	#N/A	#N/A	#N/A	0.972					#DIV/0!
Penicillin-binding protein 1B	mrcB	#N/A	A0A0H3GIH5	4	4	23.1713	1.87788	2.88529	2.62713	P02919	#N/A	#N/A	#N/A	#N/A	#N/A	#N/A	0.869					#DIV/0!
Maltoporin	lamB	#N/A	A0A0H3GHG7	5	4	32.0468	11.3609	18.3528	21.8166	P02943	#N/A	#N/A	#N/A	#N/A	#N/A	#N/A	0.732					#DIV/0!
Chromosomal replication initiator protein DnaA	dnaA	#N/A	A0A0H3H0G8	6	5	33.945	73.9199	71.0336	56.8558	P03004	#N/A	#N/A	#N/A	#N/A	#N/A	#N/A	0.947					#DIV/0!
Dihydroxy-acid dehydratase	ilvD	#N/A	A0A0H3GGG0	8	7	51.6196	31.2872	31.9068	31.5898	P05791	#N/A	#N/A	#N/A	#N/A	#N/A	#N/A	0.966					#DIV/0!
Ketol-acid reductoisomerase (NADP(+))	ilvC	#N/A	A0A0H3GH22	16	13	115.692	64.6323	123.435	91.0907	P05793	#N/A	#N/A	#N/A	#N/A	#N/A	#N/A	0.976					#DIV/0!
DNA topoisomerase 1	topA	#N/A	A0A0H3GND2	9	9	58.5751	19.6573	17.7501	19.5311	P06612	#N/A	#N/A	#N/A	#N/A	#N/A	#N/A	0.927					#DIV/0!
GTPase Era	era	#N/A	A0A0H3GRT7	6	4	36.5974	10.715	11.762	10.421	P06616	#N/A	#N/A	#N/A	#N/A	#N/A	#N/A	0.97					#DIV/0!
Histidinol-phosphate aminotransferase	hisC	#N/A	A0A0H3GVS5	5	4	28.0048	11.2748	14.1828	10.9706	P06986	#N/A	#N/A	#N/A	#N/A	#N/A	#N/A	0.841					#DIV/0!
threonine-phosphate decarboxylase	hisC	#N/A	A0A0H3GSL5	5	3	27.6291	30.8401	27.1086	26.1946	P06986	#N/A	#N/A	#N/A	#N/A	#N/A	#N/A	0.27					#DIV/0!
OmpK36 porin	ompC	#N/A	A0A0H3H0Y2	2	1	12.748	52.576	38.9026	40.9578	P06996	#N/A	#N/A	#N/A	#N/A	#N/A	#N/A	0.802					#DIV/0!
Acetolactate synthase large subunit	ilvB	#N/A	A0A0H3GQZ3	16	12	105.872	46.2413	32.3294	29.4703	P08142	#N/A	#N/A	#N/A	#N/A	#N/A	#N/A	0.287					#DIV/0!
Acetolactate synthase	ilvB	#N/A	A0A0H3GXN5	8	3	43.0394	9.1302	3.34439	7.75278	P08142	#N/A	#N/A	#N/A	#N/A	#N/A	#N/A	0.889					#DIV/0!
Phosphoribosylformylglycinamidine cyclo-ligase	purM	#N/A	A0A0H3GRL0	8	7	57.5763	21.6118	9.99344	8.63224	P08178	#N/A	#N/A	#N/A	#N/A	#N/A	#N/A	0.93					#DIV/0!
Type 1 fimbrial minor component	fimF	#N/A	A0A0H3GX86	1	1	6.3595	2.69911	2.22562	2.91858	P08189	#N/A	#N/A	#N/A	#N/A	#N/A	#N/A	0.694					#DIV/0!
Nitrite reductase large subunit	nirB	#N/A	A0A0H3GYE4	28	23	201.7	50.845	72.3704	60.2179	P08201	#N/A	#N/A	#N/A	#N/A	#N/A	#N/A	0.933					#DIV/0!
Nucleoside triphosphate pyrophosphohydrolase	mutT	#N/A	A0A0H3GRR5	2	2	12.9641	13.4367	11.4076	13.7022	P08337	#N/A	#N/A	#N/A	#N/A	#N/A	#N/A	0.786					#DIV/0!
serine-type D-Ala-D-Ala carboxypeptidase	dacC	#N/A	A0A0H3GUM1	8	4	47.0523	50.7978	74.4972	31.3931	P08506	#N/A	#N/A	#N/A	#N/A	#N/A	#N/A	0.868					#DIV/0!
Chaperone protein DnaJ	dnaJ	#N/A	A0A0H3GIZ3	7	6	54.9557	49.5272	52.0247	50.8535	P08622	#N/A	#N/A	#N/A	#N/A	#N/A	#N/A	0.952					#DIV/0!
Aspartokinase	lysC	#N/A	A0A0H3GQ40	5	4	30.8644	8.08014	4.05473	6.70197	P08660	#N/A	#N/A	#N/A	#N/A	#N/A	#N/A	0.875					#DIV/0!
Galactose-1-phosphate uridylyltransferase	galT	#N/A	A0A0H3GQ36	2	2	12.189	9.88535	15.9761	13.521	P09148	#N/A	#N/A	#N/A	#N/A	#N/A	#N/A	0.917					#DIV/0!
Ribonuclease D	rnd	#N/A	A0A0H3GUP0	14	10	82.1749	17.813	12.7966	14.98	P09155	#N/A	#N/A	#N/A	#N/A	#N/A	#N/A	0.79					#DIV/0!
UvrABC system protein A	uvrA	#N/A	A0A0H3GGW8	14	6	84.0795	5.22267	10.4754	5.76611	P0A698	#N/A	#N/A	#N/A	#N/A	#N/A	#N/A	0.971					#DIV/0!
Probable endonuclease 4	nfo	#N/A	A0A0H3GQY5	4	4	23.6699	5.12268	7.67449	6.45555	P0A6C1	#N/A	#N/A	#N/A	#N/A	#N/A	#N/A	0.879					#DIV/0!
3-phosphoshikimate 1-carboxyvinyltransferase	aroA	#N/A	A0A0H3GV01	10	9	63.6688	197.072	209.678	209.333	P0A6D3	#N/A	#N/A	#N/A	#N/A	#N/A	#N/A	0.892					#DIV/0!
Argininosuccinate synthase	argG	#N/A	A0A0H3GY11	10	8	69.2976	46.8001	50.5524	53.7672	P0A6E4	#N/A	#N/A	#N/A	#N/A	#N/A	#N/A	0.951					#DIV/0!
Thiosulfate sulfurtransferase GlpE	glpE	#N/A	A0A0H3GZJ5	3	3	27.3539	15.3724	12.5511	13.2272	P0A6V5	#N/A	#N/A	#N/A	#N/A	#N/A	#N/A	0.815					#DIV/0!
Integration host factor subunit beta	ihfB	10651.2	A0A0H3GQN5	1	1	6.7449	5.80225	1.64194	1.25168	P0A6Y1	1	0	7.9596	0	0	0	0.978					#DIV/0!
Thymidylate kinase	tmk	#N/A	A0A0H3GMT6	2	1	13.7942	1.48142	5.58171	5.66598	P0A720	#N/A	#N/A	#N/A	#N/A	#N/A	#N/A	0.843					#DIV/0!
Large-conductance mechanosensitive channel	mscL	#N/A	A0A0H3GWI1	3	3	20.5888	7.09786	7.46543	6.19656	P0A742	#N/A	#N/A	#N/A	#N/A	#N/A	#N/A	0.934					#DIV/0!
Probable phosphoglycerate mutase GpmB	gpmB	#N/A	A0A0H3GMA1	7	5	50.6524	22.5933	22.2077	25.7793	P0A7A2	#N/A	#N/A	#N/A	#N/A	#N/A	#N/A	0.86					#DIV/0!
Polyphosphate kinase	ppk	#N/A	A0A0H3GW20	18	12	110.217	19.5146	11.2009	9.62834	P0A7B1	#N/A	#N/A	#N/A	#N/A	#N/A	#N/A	0.927					#DIV/0!
LexA repressor	lexA	#N/A	A0A0H3GQ57	4	3	23.8957	17.8418	34.9865	30.0117	P0A7C2	#N/A	#N/A	#N/A	#N/A	#N/A	#N/A	0.946					#DIV/0!
Dihydroorotate dehydrogenase (quinone)	pyrD	#N/A	A0A0H3GQR8	9	7	65.2246	73.4288	62.8125	58.7774	P0A7E1	#N/A	#N/A	#N/A	#N/A	#N/A	#N/A	0.92					#DIV/0!
Aspartate carbamoyltransferase regulatory chain	pyrI	17348.8	A0A0H3GLQ7	4	3	36.167	20.5935	15.3368	16.4807	P0A7F3	1	0	5.3348	0	0	0	0.915					#DIV/0!
Peptide chain release factor 1	prfA	40688.5	A0A0H3GV19	6	4	34.0737	11.6892	12.1297	11.2832	P0A7I0	1	0	5.1549	0	0	0	0.928					#DIV/0!
GTP cyclohydrolase-2	ribA	#N/A	A0A0H3GND7	5	3	28.9433	32.33	8.40614	20.6146	P0A7I7	#N/A	#N/A	#N/A	#N/A	#N/A	#N/A	0.939					#DIV/0!
Tryptophan synthase beta chain	trpB	#N/A	A0A0H3GNB7	5	4	28.9777	27.9874	17.5357	31.6475	P0A879	#N/A	#N/A	#N/A	#N/A	#N/A	#N/A	0.945					#DIV/0!
Endoribonuclease YbeY	ybeY	#N/A	A0A0H3GPX7	3	3	17.9388	30.5962	23.5891	26.8195	P0A898	#N/A	#N/A	#N/A	#N/A	#N/A	#N/A	0.864					#DIV/0!
Ribosome maturation protein RimP	rimP	#N/A	A0A0H3GTP4	4	3	24.1753	66.9609	68.0376	62.98	P0A8A8	#N/A	#N/A	#N/A	#N/A	#N/A	#N/A	0.933					#DIV/0!
UPF0231 protein KPHS_08460	yacL	#N/A	A0A0H3GRU4	1	1	6.4126	7.68514	8.19104	7.13034	P0A8E5	#N/A	#N/A	#N/A	#N/A	#N/A	#N/A	0.875					#DIV/0!
Uridine kinase	udk	#N/A	A0A0H3GVV7	4	3	20.7338	32.1812	19.1828	21.6504	P0A8F4	#N/A	#N/A	#N/A	#N/A	#N/A	#N/A	0.92					#DIV/0!
UPF0246 protein KPHS_07160	yaaA	#N/A	A0A0H3GRF3	4	4	25.7315	9.20132	8.80146	9.71329	P0A8I3	#N/A	#N/A	#N/A	#N/A	#N/A	#N/A	0.837					#DIV/0!
tRNA (guanine-N(7)-)-methyltransferase	trmB	#N/A	A0A0H3GT61	4	4	26.8065	13.0348	20.9976	20.1836	P0A8I5	#N/A	#N/A	#N/A	#N/A	#N/A	#N/A	0.887					#DIV/0!
Phosphatidylserine decarboxylase proenzyme	psd	#N/A	A0A0H3GM92	9	9	51.2019	32.4604	38.8289	23.4868	P0A8K1	#N/A	#N/A	#N/A	#N/A	#N/A	#N/A	0.891					#DIV/0!
Elongation factor P--(R)-beta-lysine ligase	epmA	#N/A	A0A0H3GQI0	6	6	46.0159	25.4019	35.5084	43.4797	P0A8N7	#N/A	#N/A	#N/A	#N/A	#N/A	#N/A	0.877					#DIV/0!
Protein SlyX	slyX	#N/A	A0A0H3GZC2	2	2	6.4946	39.4291	33.5314	37.7926	P0A8R4	#N/A	#N/A	#N/A	#N/A	#N/A	#N/A	0.806					#DIV/0!
Fatty acid metabolism regulator protein	fadR	#N/A	A0A0H3GVA3	7	5	57.3436	122.251	31.2267	135.206	P0A8V6	#N/A	#N/A	#N/A	#N/A	#N/A	#N/A	0.904					#DIV/0!
Outer membrane protein assembly factor BamC	bamC	#N/A	A0A0H3GWJ5	4	3	30.4484	4.11324	3.64004	3.76668	P0A903	#N/A	#N/A	#N/A	#N/A	#N/A	#N/A	0.846					#DIV/0!
Outer membrane protein X	ompX	#N/A	A0A0H3GUI9	4	2	28.697	9.09658	67.1465	77.2255	P0A917	#N/A	#N/A	#N/A	#N/A	#N/A	#N/A	0.814					#DIV/0!
Nucleoside-specific channel-forming protein Tsx	tsx	#N/A	A0A0H3GNG3	4	4	24.1454	25.3883	21.9145	27.2856	P0A927	#N/A	#N/A	#N/A	#N/A	#N/A	#N/A	0.874					#DIV/0!
[Ribosomal protein S18]-alanine N-acetyltransferase	rimI	16609.8	A0A0H3GHX5	1	1	4.9983	1.07039	1.51572	1.03423	P0A944	1	0	5.9271	0	0	0	0.838					#DIV/0!
Aminotransferase AlaT	alaA	#N/A	A0A0H3GWB6	9	7	64.3954	14.328	16.231	13.366	P0A959	#N/A	#N/A	#N/A	#N/A	#N/A	#N/A	0.96					#DIV/0!
Transcriptional regulator MntR	mntR	#N/A	A0A0H3GQB2	3	2	18.2357	21.5458	24.5825	23.5946	P0A9F1	#N/A	#N/A	#N/A	#N/A	#N/A	#N/A	0.871					#DIV/0!
Glycine cleavage system transcriptional repressor	gcvR	#N/A	A0A0H3GTH7	1	1	12.9819	4.28778	4.91153	4.63777	P0A9I3	#N/A	#N/A	#N/A	#N/A	#N/A	#N/A	0.852					#DIV/0!
Nitrite reductase small subunit	nirD	#N/A	A0A0H3GWR0	3	3	24.5866	44.6427	63.6606	47.1714	P0A9I8	#N/A	#N/A	#N/A	#N/A	#N/A	#N/A	0.778					#DIV/0!
Peptidyl-prolyl cis-trans isomerase C (Rotamase C)	ppiC	#N/A	A0A0H3GPS6	1	1	6.7828	8.45465	20.9088	19.9588	P0A9L5	#N/A	#N/A	#N/A	#N/A	#N/A	#N/A	0.968					#DIV/0!
Cell division ATP-binding protein FtsE	ftsE	#N/A	A0A0H3GZP6	2	1	11.4024	8.47514	8.51681	7.95827	P0A9R7	#N/A	#N/A	#N/A	#N/A	#N/A	#N/A	0.941					#DIV/0!
Aldo-keto reductase	tas	#N/A	A0A0H3GSN6	2	1	10.4233	8.67449	0.253668	0.685916	P0A9T4	#N/A	#N/A	#N/A	#N/A	#N/A	#N/A	0.908					#DIV/0!
Transport system ATP-binding component	ybiT	#N/A	A0A0H3GLW8	19	13	125.598	42.928	46.5108	40.6049	P0A9U3	#N/A	#N/A	#N/A	#N/A	#N/A	#N/A	0.956					#DIV/0!
6-phosphogluconate dehydrogenase	yihU	#N/A	A0A0H3GNC1	3	3	20.4923	7.03228	8.13536	5.65487	P0A9V8	#N/A	#N/A	#N/A	#N/A	#N/A	#N/A	0.284					#DIV/0!
3-octaprenyl-4-hydroxybenzoate carboxy-lyase	ubiD	#N/A	A0A0H3GKH2	3	3	18.8249	11.3734	12.0005	10.3662	P0AAB4	#N/A	#N/A	#N/A	#N/A	#N/A	#N/A	0.957					#DIV/0!
Serine transporter	sdaC	#N/A	A0A0H3H241	4	4	23.0639	16.3632	25.3807	22.5727	P0AAD6	#N/A	#N/A	#N/A	#N/A	#N/A	#N/A	0.928					#DIV/0!
Hydrogenase isoenzymes formation protein	hypC	#N/A	A0A0H3GWQ2	2	2	17.0058	7.8931	9.91794	4.79445	P0AAM3	#N/A	#N/A	#N/A	#N/A	#N/A	#N/A	0.867					#DIV/0!
Cys-tRNA(Pro)/Cys-tRNA(Cys) deacylase	ybaK	#N/A	A0A0H3GKM0	2	1	10.7955	24.3204	25.1244	20.5308	P0AAR3	#N/A	#N/A	#N/A	#N/A	#N/A	#N/A	0.925					#DIV/0!
Ribosomal silencing factor RsfS	rsfS	#N/A	A0A0H3GQ21	1	1	5.7395	0.608981	0.205576	0.882364	P0AAT6	#N/A	#N/A	#N/A	#N/A	#N/A	#N/A	0.924					#DIV/0!
Iron uptake system component EfeO	efeO	#N/A	A0A0H3GQZ2	12	7	75.5067	35.1611	23.5249	28.745	P0AB24	#N/A	#N/A	#N/A	#N/A	#N/A	#N/A	0.869					#DIV/0!
YceB protein	yceB	#N/A	A0A0H3GRG1	5	4	28.208	70.5954	56.4693	63.5352	P0AB26	#N/A	#N/A	#N/A	#N/A	#N/A	#N/A	0.785					#DIV/0!
Penicillin-binding protein activator LpoB	lpoB	#N/A	A0A0H3GVJ1	2	1	12.6771	8.12252	6.47413	6.75396	P0AB38	#N/A	#N/A	#N/A	#N/A	#N/A	#N/A	0.788					#DIV/0!
YcgL domain-containing protein	ycgL	#N/A	A0A0H3GUN5	2	2	11.7394	38.8918	37.136	39.9446	P0AB43	#N/A	#N/A	#N/A	#N/A	#N/A	#N/A	0.742					#DIV/0!
YciI domain protein	yciI	#N/A	A0A0H3GU86	1	1	7.1429	23.7287	23.7882	22.7517	P0AB55	#N/A	#N/A	#N/A	#N/A	#N/A	#N/A	0.898					#DIV/0!
Branched-chain-amino-acid aminotransferase	ilvE	#N/A	A0A0H3GPS2	3	3	18.955	30.1687	31.3629	27.7973	P0AB80	#N/A	#N/A	#N/A	#N/A	#N/A	#N/A	0.948					#DIV/0!
ATP synthase subunit a	atpB	#N/A	A0A0H3H0K2	1	1	6.7738	11.8234	24.053	38.4629	P0AB98	#N/A	#N/A	#N/A	#N/A	#N/A	#N/A	0.923					#DIV/0!
Carbonic anhydrase	cynT	#N/A	A0A0H3GQU8	9	7	74.9341	66.8539	57.4093	54.4925	P0ABE9	#N/A	#N/A	#N/A	#N/A	#N/A	#N/A	0.659					#DIV/0!
Cell division protein FtsA	ftsA	#N/A	A0A0H3GJA5	6	6	54.847	54.6694	56.9073	49.8002	P0ABH0	#N/A	#N/A	#N/A	#N/A	#N/A	#N/A	0.986					#DIV/0!
Cytochrome bo(3) ubiquinol oxidase subunit 1	cyoB	#N/A	A0A0H3GNJ6	8	8	44.8871	87.6511	166.517	106.954	P0ABI8	#N/A	#N/A	#N/A	#N/A	#N/A	#N/A	0.922					#DIV/0!
Cytochrome d terminal oxidase_ polypeptide subunit I	cydA	#N/A	A0A0H3GQ20	5	5	38.0716	17.0612	17.2177	14.7508	P0ABJ9	#N/A	#N/A	#N/A	#N/A	#N/A	#N/A	0.939					#DIV/0!
Tol-Pal system protein TolQ	tolQ	#N/A	A0A0H3GQB7	3	2	19.0605	5.71652	7.41176	5.84314	P0ABU9	#N/A	#N/A	#N/A	#N/A	#N/A	#N/A	0.974					#DIV/0!
Dihydropteroate synthase	folP	#N/A	A0A0H3H3I7	6	4	34.0875	21.6039	10.0964	18.1487	P0AC13	#N/A	#N/A	#N/A	#N/A	#N/A	#N/A	0.89					#DIV/0!
Cell division protein FtsX	ftsX	#N/A	A0A0H3GUD7	4	4	23.7358	1.3356	1.67129	1.61107	P0AC30	#N/A	#N/A	#N/A	#N/A	#N/A	#N/A	0.844					#DIV/0!
3-deoxy-D-manno-octulosonic acid transferase	waaA	#N/A	A0A0H3GXC9	3	2	18.0303	5.15263	4.97013	3.09142	P0AC75	#N/A	#N/A	#N/A	#N/A	#N/A	#N/A	0.8					#DIV/0!
Lactoylglutathione lyase	gloA	#N/A	A0A0H3GYY2	4	3	26.0065	24.4094	25.0688	25.3431	P0AC81	#N/A	#N/A	#N/A	#N/A	#N/A	#N/A	0.948					#DIV/0!
DNA-binding transcriptional repressor GlpR	glpR	#N/A	A0A0H3H440	2	2	10.7035	48.4509	44.0575	34.3587	P0ACL0	#N/A	#N/A	#N/A	#N/A	#N/A	#N/A	0.881					#DIV/0!
Transcriptional regulator PdhR	pdhR	#N/A	A0A0H3GIA1	6	5	36.5211	12.6491	11.8635	13.0006	P0ACL9	#N/A	#N/A	#N/A	#N/A	#N/A	#N/A	0.937					#DIV/0!
PrkA AAA domain-containing protein	yeaG	#N/A	A0A0H3GVT5	12	10	69.7856	29.7698	19.0183	18.1278	P0ACY3	#N/A	#N/A	#N/A	#N/A	#N/A	#N/A	0.981					#DIV/0!
SOS regulon DNA damage-inducible protein	yebG	#N/A	A0A0H3H036	2	1	11.445	1.77308	2.13293	0.10655	P0ACY9	#N/A	#N/A	#N/A	#N/A	#N/A	#N/A	0.667					#DIV/0!
Transcriptional regulatory protein	dcuR	#N/A	A0A0H3GSF2	1	1	5.4635	1.75643	3.79731	1.63458	P0AD01	#N/A	#N/A	#N/A	#N/A	#N/A	#N/A	0.665					#DIV/0!
DUF2594 family protein	yecF	8295.61	A0A0H3GUY6	1	1	7.0702	24.7151	21.2202	24.3167	P0AD07	1	0	6.1961	0	0	0	0.851					#DIV/0!
Phosphogluconate dehydratase	edd	#N/A	A0A0H3H042	4	3	23.1066	2.78489	11.6675	8.09237	P0ADF6	#N/A	#N/A	#N/A	#N/A	#N/A	#N/A	0.933					#DIV/0!
Flavin mononucleotide phosphatase	yigB	#N/A	A0A0H3GPW4	4	3	22.3821	21.2805	17.7354	23.2645	P0ADP0	#N/A	#N/A	#N/A	#N/A	#N/A	#N/A	0.761					#DIV/0!
DUF2884 domain-containing protein	yggN	#N/A	A0A0H3GVE2	4	4	24.0528	17.2602	9.08866	6.94472	P0ADS9	#N/A	#N/A	#N/A	#N/A	#N/A	#N/A	0.828					#DIV/0!
OsmC/Ohr family protein	yhfA	#N/A	A0A0H3GZC9	1	1	5.1975	24.7514	83.7352	54.2801	P0ADX1	#N/A	#N/A	#N/A	#N/A	#N/A	#N/A	0.918					#DIV/0!
AMP nucleosidase	amn	#N/A	A0A0H3GV47	6	5	34.3878	4.55563	2.94247	3.46466	P0AE12	#N/A	#N/A	#N/A	#N/A	#N/A	#N/A	0.884					#DIV/0!
Siroheme synthase	cysG	#N/A	A0A0H3H3Z9	5	5	30.1995	4.11558	9.72292	5.58624	P0AEA8	#N/A	#N/A	#N/A	#N/A	#N/A	#N/A	0.864					#DIV/0!
Tetrapyrrole methylase domain-containing protein	cysG	#N/A	A0A0H3GXL3	1	1	6.0253	2.23736	2.23388	0.582453	P0AEA8	#N/A	#N/A	#N/A	#N/A	#N/A	#N/A	0.306					#DIV/0!
Thiol:disulfide interchange protein	dsbC	25849.8	A0A0H3GXB6	7	4	60.2885	88.3975	70.7939	42.9926	P0AEG6	2	0	10.2164	0	0	0	0.771					#DIV/0!
Ribosomal protein S12 methylthiotransferase RimO	rimO	#N/A	A0A0H3GLY2	6	6	34.1434	127.28	141.265	135.23	P0AEI4	#N/A	#N/A	#N/A	#N/A	#N/A	#N/A	0.946					#DIV/0!
Phosphatase NudJ	nudJ	#N/A	A0A0H3GRB5	1	1	5.285	0.915226	1.10056	1.2116	P0AEI6	#N/A	#N/A	#N/A	#N/A	#N/A	#N/A	0.801					#DIV/0!
Formate dehydrogenase-O subunit gamma	fdoI	#N/A	A0A0H3GK30	2	2	11.7207	4.27752	3.63058	3.59912	P0AEL0	#N/A	#N/A	#N/A	#N/A	#N/A	#N/A	0.943					#DIV/0!
Glutamate/aspartate ABC transporter membrane protein	gltJ	#N/A	A0A0H3GLE7	2	1	19.0117	10.6004	5.43118	4.76968	P0AER3	#N/A	#N/A	#N/A	#N/A	#N/A	#N/A	0.919					#DIV/0!
Bifunctional glutathionylspermidine amidase/glutathionylspermidine synthetase	gss	#N/A	A0A0H3GYH1	8	5	45.3696	10.3788	7.51866	9.73128	P0AES0	#N/A	#N/A	#N/A	#N/A	#N/A	#N/A	0.846					#DIV/0!
Nucleoside triphosphate pyrophosphohydrolase	mazG	#N/A	A0A0H3GSC4	2	1	10.3214	0.485524	2.59198	2.14998	P0AEY3	#N/A	#N/A	#N/A	#N/A	#N/A	#N/A	0.871					#DIV/0!
Lipoprotein	yjeI	#N/A	A0A0H3GQG0	2	2	12.3494	11.585	4.42436	12.7871	P0AF70	#N/A	#N/A	#N/A	#N/A	#N/A	#N/A	0.838					#DIV/0!
dATP pyrophosphohydrolase	nudB	#N/A	A0A0H3GS12	1	1	0	0.391898	22.2791	17.1949	P0AFC0	#N/A	#N/A	#N/A	#N/A	#N/A	#N/A	0.848					#DIV/0!
D-alanyl-D-alanine endopeptidase	pbpG	#N/A	A0A0H3GSR8	4	1	23.3822	4.44622	5.62284	4.83484	P0AFI5	#N/A	#N/A	#N/A	#N/A	#N/A	#N/A	0.856					#DIV/0!
Alkylphosphonate uptake protein in phosphonate metabolism	yjdM	#N/A	A0A0H3GHT7	3	3	17.0026	7.38538	5.36227	8.21483	P0AFJ1	#N/A	#N/A	#N/A	#N/A	#N/A	#N/A	0.934					#DIV/0!
Periplasmic negative regulator of sigmaE	rseB	#N/A	A0A0H3GWV1	1	1	4.7994	14.5718	12.2755	13.2765	P0AFX9	#N/A	#N/A	#N/A	#N/A	#N/A	#N/A	0.803					#DIV/0!
ECA polysaccharide chain length modulation protein	wzzE	#N/A	A0A0H3GGH7	2	2	11.966	2.16909	1.52862	2.60842	P0AG00	#N/A	#N/A	#N/A	#N/A	#N/A	#N/A	0.823					#DIV/0!
Peptidase	sohB	#N/A	A0A0H3H1N5	1	1	5.2233	5.37851	0.0433838	0	P0AG14	#N/A	#N/A	#N/A	#N/A	#N/A	#N/A	0.283					#DIV/0!
Riboflavin biosynthesis protein	ribF	#N/A	A0A0H3GJ01	8	8	47.5092	12.2725	13.4512	11.3242	P0AG40	#N/A	#N/A	#N/A	#N/A	#N/A	#N/A	0.878					#DIV/0!
30S ribosomal protein S14	rpsN	11637.5	A0A0H3GWK7	5	5	35.9333	180.279	202.761	198.241	P0AG59	2	0	13.7877	0	0	0	0.98					#DIV/0!
Protein translocase subunit SecD	secD	#N/A	A0A0H3GNZ4	17	12	99.3554	16.0287	17.8071	17.3737	P0AG90	#N/A	#N/A	#N/A	#N/A	#N/A	#N/A	0.932					#DIV/0!
Protein-export membrane protein SecF	secF	#N/A	A0A0H3GKD2	2	1	13.2139	3.35821	15.8175	8.17076	P0AG93	#N/A	#N/A	#N/A	#N/A	#N/A	#N/A	0.885					#DIV/0!
Protein translocase subunit SecY	secY	#N/A	A0A0H3GZ91	3	2	19.5572	6.21038	8.85303	8.91617	P0AGA2	#N/A	#N/A	#N/A	#N/A	#N/A	#N/A	0.982					#DIV/0!
DNA-binding transcriptional activator UhpA	uhpA	#N/A	A0A0H3H0E2	3	1	17.2197	38.2235	42.1488	49.4395	P0AGA6	#N/A	#N/A	#N/A	#N/A	#N/A	#N/A	0.939					#DIV/0!
Phosphoserine phosphatase	serB	#N/A	A0A0H3GRD6	10	6	65.9241	10.9896	10.1169	11.2555	P0AGB0	#N/A	#N/A	#N/A	#N/A	#N/A	#N/A	0.885					#DIV/0!
RNA polymerase sigma factor RpoE	rpoE	#N/A	A0A0H3GTU4	4	2	22.8714	1.48695	1.15968	1.67457	P0AGB6	#N/A	#N/A	#N/A	#N/A	#N/A	#N/A	0.963					#DIV/0!
Fe-S metabolism associated domain-containing protein	csdE	#N/A	A0A0H3GXK3	4	3	22.9279	9.27346	9.70825	6.82521	P0AGF2	#N/A	#N/A	#N/A	#N/A	#N/A	#N/A	0.775					#DIV/0!
Thiamine-monophosphate kinase	thiL	#N/A	A0A0H3GP01	3	2	18.639	10.72	8.19229	8.23835	P0AGG0	#N/A	#N/A	#N/A	#N/A	#N/A	#N/A	0.842					#DIV/0!
Acyl-CoA thioesterase II	tesB	#N/A	A0A0H3GJ69	4	3	24.3185	5.27521	6.52869	5.1021	P0AGG2	#N/A	#N/A	#N/A	#N/A	#N/A	#N/A	0.885					#DIV/0!
Polyketide cyclase/dehydrase family protein	ratA	#N/A	A0A0H3GU57	1	1	6.2916	16.2264	8.06564	0.371066	P0AGL5	#N/A	#N/A	#N/A	#N/A	#N/A	#N/A	0.903					#DIV/0!
Ribosomal RNA small subunit methyltransferase E	rsmE	#N/A	A0A0H3GYA9	3	2	18.0087	3.76144	5.06367	5.60961	P0AGL7	#N/A	#N/A	#N/A	#N/A	#N/A	#N/A	0.872					#DIV/0!
Transcriptional regulator	ychA	#N/A	A0A0H3GRH2	5	4	29.2088	8.62679	10.9151	9.44818	P0AGM5	#N/A	#N/A	#N/A	#N/A	#N/A	#N/A	0.752					#DIV/0!
Pyrimidine/purine nucleoside phosphorylase	ppnP	#N/A	A0A0H3GND3	3	3	22.2282	14.7624	14.0814	12.9578	P0C037	#N/A	#N/A	#N/A	#N/A	#N/A	#N/A	0.862					#DIV/0!
Stress response kinase A	srkA	38177.4	A0A0H3GK09	1	1	6.5408	9.53146	11.0014	12.1391	P0C0K3	1	0	5.3842	0	0	0	0.805					#DIV/0!
Elongation factor Tu	tufA	#N/A	A0A0H3GLP8	80	68	280.744	3916.81	3890.26	3798.77	P0CE47	#N/A	#N/A	#N/A	#N/A	#N/A	#N/A	0.982					#DIV/0!
Ribonuclease PH	rph	#N/A	A0A0H3H4J2	4	3	34.775	36.5142	30.5753	32.7667	P0CG19	#N/A	#N/A	#N/A	#N/A	#N/A	#N/A	0.96					#DIV/0!
Nitrate/nitrite transporter	narK	#N/A	A0A0H3GZJ1	5	5	30.8975	8.29823	12.9273	5.26251	P10903	#N/A	#N/A	#N/A	#N/A	#N/A	#N/A	0.859					#DIV/0!
Cytoplasmic glycerophosphodiester phosphodiesterase	ugpQ	#N/A	A0A0H3GUC8	5	4	27.4432	7.60424	8.40728	9.35518	P10908	#N/A	#N/A	#N/A	#N/A	#N/A	#N/A	0.893					#DIV/0!
Argininosuccinate lyase	argH	#N/A	A0A0H3GGE5	12	9	78.7811	10.5781	10.4704	9.02603	P11447	#N/A	#N/A	#N/A	#N/A	#N/A	#N/A	0.945					#DIV/0!
UDP-N-acetylmuramoyl-tripeptide--D-alanyl-D-alanine ligase	murF	#N/A	A0A0H3GRQ0	9	8	58.9489	21.1065	20.3869	20.1542	P11880	#N/A	#N/A	#N/A	#N/A	#N/A	#N/A	0.836					#DIV/0!
Chorismate synthase	aroC	#N/A	A0A0H3GWE8	2	1	10.0408	48.8913	46.8367	35.9757	P12008	#N/A	#N/A	#N/A	#N/A	#N/A	#N/A	0.939					#DIV/0!
Methionine synthase	metH	#N/A	A0A0H3GKU6	22	16	124.661	209.197	214.046	207.489	P13009	#N/A	#N/A	#N/A	#N/A	#N/A	#N/A	0.937					#DIV/0!
UDP-N-acetylmuramoylalanine--D-glutamate ligase	murD	#N/A	A0A0H3GML0	11	7	71.6791	57.7357	20.6936	40.3341	P14900	#N/A	#N/A	#N/A	#N/A	#N/A	#N/A	0.89					#DIV/0!
Phosphoribosylamine--glycine ligase	purD	#N/A	A0A0H3GHC3	3	2	19.8985	12.4756	6.91168	7.83781	P15640	#N/A	#N/A	#N/A	#N/A	#N/A	#N/A	0.904					#DIV/0!
Glucose dehydrogenase	gcd	#N/A	A0A0H3GMQ0	6	4	34.3334	9.71408	11.7701	12.0938	P15877	#N/A	#N/A	#N/A	#N/A	#N/A	#N/A	0.898					#DIV/0!
L-serine dehydratase	sdaA	#N/A	A0A0H3GVB9	15	11	100.628	95.3591	61.4468	62.4733	P16095	#N/A	#N/A	#N/A	#N/A	#N/A	#N/A	0.894					#DIV/0!
tRNA dimethylallyltransferase	miaA	#N/A	A0A0H3GI16	4	3	16.461	45.2454	45.8409	49.1903	P16384	#N/A	#N/A	#N/A	#N/A	#N/A	#N/A	0.923					#DIV/0!
Acyltransferase domain-containing protein	phnO	#N/A	A0A0H3GNK9	1	1	5.7732	2.26801	4.65538	2.09686	P16691	#N/A	#N/A	#N/A	#N/A	#N/A	#N/A	0.337					#DIV/0!
UDP-N-acetylglucosamine--N-acetylmuramyl-(pentapeptide) pyrophosphoryl-undecaprenol N-acetylglucosamine transferase	murG	#N/A	A0A0H3GJ97	5	4	27.9195	9.85926	9.88748	10.0102	P17443	#N/A	#N/A	#N/A	#N/A	#N/A	#N/A	0.896					#DIV/0!
Betaine aldehyde dehydrogenase	betB	#N/A	A0A0H3GTN1	11	11	78.4347	31.9463	36.976	30.0211	P17445	#N/A	#N/A	#N/A	#N/A	#N/A	#N/A	0.898					#DIV/0!
UDP-N-acetylmuramate--L-alanine ligase	murC	#N/A	A0A0H3GI71	2	2	12.2747	12.3861	16.495	13.7284	P17952	#N/A	#N/A	#N/A	#N/A	#N/A	#N/A	0.924					#DIV/0!
Fructose-specific PTS family enzyme IIB'BC component	fruA	#N/A	A0A0H3GW46	5	5	31.1194	15.8132	15.6652	18.1426	P20966	#N/A	#N/A	#N/A	#N/A	#N/A	#N/A	0.885					#DIV/0!
Ribonuclease T2	rna	#N/A	A0A0H3GJX4	3	2	17.1161	17.8329	15.8841	14.2323	P21338	#N/A	#N/A	#N/A	#N/A	#N/A	#N/A	0.702					#DIV/0!
ATP-dependent RNA helicase DbpA	dbpA	#N/A	A0A0H3GSK5	2	2	11.0223	11.5398	13.4893	17.453	P21693	#N/A	#N/A	#N/A	#N/A	#N/A	#N/A	0.864					#DIV/0!
Chromosome partition protein MukB	mukB	#N/A	A0A0H3GL30	35	28	209.907	77.2623	22.2804	20.2704	P22523	#N/A	#N/A	#N/A	#N/A	#N/A	#N/A	0.92					#DIV/0!
High-affinity branched-chain amino acid transport ATP-binding protein	livF	#N/A	A0A0H3GYJ0	3	1	16.3216	2.90768	5.50744	5.48707	P22731	#N/A	#N/A	#N/A	#N/A	#N/A	#N/A	0.949					#DIV/0!
Sulfate adenylyltransferase subunit 1	cysN	#N/A	A0A0H3GXG7	14	12	82.9145	30.1567	32.386	27.502	P23845	#N/A	#N/A	#N/A	#N/A	#N/A	#N/A	0.884					#DIV/0!
Acetylornithine deacetylase	argE	#N/A	A0A0H3GLH2	4	2	20.6493	8.30927	8.5212	6.76655	P23908	#N/A	#N/A	#N/A	#N/A	#N/A	#N/A	0.911					#DIV/0!
DNA mismatch repair protein MutS	mutS	#N/A	A0A0H3GWS4	16	14	88.7175	47.9817	77.1903	66.1911	P23909	#N/A	#N/A	#N/A	#N/A	#N/A	#N/A	0.934					#DIV/0!
Formate dehydrogenase-N alpha subunit	fdnG	#N/A	A0A0H3GYA2	4	2	22.6063	3.24882	4.69274	3.40076	P24183	#N/A	#N/A	#N/A	#N/A	#N/A	#N/A	0.908					#DIV/0!
tRNA uridine(34) hydroxylase	trhO	#N/A	A0A0H3GVF7	3	3	27.5181	25.7805	21.0959	30.085	P24188	#N/A	#N/A	#N/A	#N/A	#N/A	#N/A	0.856					#DIV/0!
tRNA modification GTPase MnmE	mnmE	#N/A	A0A0H3GV89	8	4	40.5413	6.9801	7.375	6.36795	P25522	#N/A	#N/A	#N/A	#N/A	#N/A	#N/A	0.94					#DIV/0!
ATP-dependent RNA helicase RhlE	rhlE	#N/A	A0A0H3GLU4	13	11	95.2943	17.2859	21.055	23.7615	P25888	#N/A	#N/A	#N/A	#N/A	#N/A	#N/A	0.936					#DIV/0!
Peptidase M48 domain-containing protein	loiP	#N/A	A0A0H3GXE4	5	4	23.9241	3.83242	2.28936	4.73206	P25894	#N/A	#N/A	#N/A	#N/A	#N/A	#N/A	0.9					#DIV/0!
N-acetylmuramoyl-L-alanine amidase	amiB	#N/A	A0A0H3GH87	11	8	63.2429	86.0673	66.5283	79.1548	P26365	#N/A	#N/A	#N/A	#N/A	#N/A	#N/A	0.774					#DIV/0!
DUF4422 domain-containing protein	rfaJ	#N/A	A0A0H3GVT2	14	11	82.8869	27.5411	23.7002	22.3791	P27129	#N/A	#N/A	#N/A	#N/A	#N/A	#N/A	0.229					#DIV/0!
Multidrug resistance secretion protein	emrA	#N/A	A0A0H3GWJ4	2	2	12.4149	4.54474	2.94258	3.59513	P27303	#N/A	#N/A	#N/A	#N/A	#N/A	#N/A	0.815					#DIV/0!
Cytoskeleton protein RodZ	rodZ	#N/A	A0A0H3GWN6	4	2	24.6855	12.1946	19.2541	17.2532	P27434	#N/A	#N/A	#N/A	#N/A	#N/A	#N/A	0.771					#DIV/0!
Lipoprotein	metQ	29488.7	A0A0H3GNN9	3	2	16.9865	4.67859	5.10979	4.82022	P28635	1	0	5.5456	0	0	0	0.956					#DIV/0!
Outer membrane lipoprotein	metQ	29488.7	A0A0H3GZF8	5	5	35.5618	10.7165	9.49498	9.97191	P28635	1	0	5.5456	0	0	0	0.552					#DIV/0!
Ribonuclease T	rnt	#N/A	A0A0H3GP72	2	1	19.8837	79.7781	97.9014	106.529	P30014	#N/A	#N/A	#N/A	#N/A	#N/A	#N/A	0.858					#DIV/0!
Molybdopterin synthase sulfur carrier subunit	moaD	#N/A	A0A0H3GLS7	1	1	6.1135	0.637088	0.167429	0.917063	P30748	#N/A	#N/A	#N/A	#N/A	#N/A	#N/A	0.756					#DIV/0!
Arginine-binding periplasmic protein	artJ	#N/A	A0A0H3GH82	3	3	17.7314	5.98525	5.9694	7.62278	P30860	#N/A	#N/A	#N/A	#N/A	#N/A	#N/A	0.459					#DIV/0!
Molybdate transport system ATP-binding component	modF	#N/A	A0A0H3GK68	1	1	6.4503	33.549	30.2214	27.0474	P31060	#N/A	#N/A	#N/A	#N/A	#N/A	#N/A	0.918					#DIV/0!
Molybdate transport system ATP-binding component	modF	#N/A	A0A0H3GQD6	4	1	21.6516	0.0702197	7.41947	2.85807	P31060	#N/A	#N/A	#N/A	#N/A	#N/A	#N/A	0.838					#DIV/0!
Putrescine-binding periplasmic protein	potF	#N/A	A0A0H3GKV0	3	2	16.8733	24.5985	30.2776	30.1969	P31133	#N/A	#N/A	#N/A	#N/A	#N/A	#N/A	0.908					#DIV/0!
Tautomerase PptA	pptA	#N/A	A0A0H3GQF0	1	1	6.2809	4.28168	0.67316	5.02541	P31992	#N/A	#N/A	#N/A	#N/A	#N/A	#N/A	0.733					#DIV/0!
Coproporphyrinogen-III oxidase	hemN	#N/A	A0A0H3GLB3	9	5	52.3048	28.5286	18.0583	3.81107	P32131	#N/A	#N/A	#N/A	#N/A	#N/A	#N/A	0.888					#DIV/0!
tRNA-dihydrouridine(20/20a) synthase	dusA	#N/A	A0A0H3GKY9	10	7	63.5066	38.8265	107.855	77.9593	P32695	#N/A	#N/A	#N/A	#N/A	#N/A	#N/A	0.918					#DIV/0!
MrkB fimbrial protein	yadV	#N/A	A0A0H3H2G9	4	3	34.8056	16.124	18.6097	14.5528	P33128	#N/A	#N/A	#N/A	#N/A	#N/A	#N/A	0.379					#DIV/0!
diacetyl reductase [(S)-acetoin forming]	yohF	#N/A	A0A0H3GZ64	9	9	67.8598	72.2416	75.771	51.0947	P33368	#N/A	#N/A	#N/A	#N/A	#N/A	#N/A	0.34					#DIV/0!
Purine nucleoside phosphorylase	yfiH	#N/A	A0A0H3H1M7	2	1	11.4436	1.62908	1.09405	1.87224	P33644	#N/A	#N/A	#N/A	#N/A	#N/A	#N/A	0.811					#DIV/0!
Dual-specificity RNA methyltransferase RlmN	rlmN	#N/A	A0A0H3GW32	8	6	46.1418	10.3421	8.97415	10.7784	P36979	#N/A	#N/A	#N/A	#N/A	#N/A	#N/A	0.925					#DIV/0!
MutT-like protein	nudK	#N/A	A0A0H3GRI0	1	1	5.6192	9.94094	7.78797	7.84388	P37128	#N/A	#N/A	#N/A	#N/A	#N/A	#N/A	0.779					#DIV/0!
Arsenical resistance transcriptional repressor	arsR	#N/A	A0A0H3GY26	2	2	10.641	11.2605	14.6679	17.5416	P37309	#N/A	#N/A	#N/A	#N/A	#N/A	#N/A	0.772					#DIV/0!
Peptidase	yhjJ	#N/A	A0A0H3GZV1	8	6	44.4099	12.309	13.2698	9.42883	P37648	#N/A	#N/A	#N/A	#N/A	#N/A	#N/A	0.786					#DIV/0!
Lipase	yhjY	#N/A	A0A0H3GYP1	2	1	12.0771	29.0845	23.0058	19.2063	P37663	#N/A	#N/A	#N/A	#N/A	#N/A	#N/A	0.433					#DIV/0!
1_3-propanediol oxidoreductase	yiaY	#N/A	A0A0H3H3A3	23	18	124.377	1288.95	303.058	247.154	P37686	#N/A	#N/A	#N/A	#N/A	#N/A	#N/A	0.487					#DIV/0!
ADP-heptose:LPS heptosyltransferase II	rfaF	#N/A	A0A0H3H038	4	2	24.1279	8.36111	6.43508	11.533	P37692	#N/A	#N/A	#N/A	#N/A	#N/A	#N/A	0.875					#DIV/0!
Pseudouridine synthase	rluB	#N/A	A0A0H3GS34	2	2	12.7998	11.4439	9.92473	10.587	P37765	#N/A	#N/A	#N/A	#N/A	#N/A	#N/A	0.927					#DIV/0!
Amino-acid ABC transporter ATP-binding protein YecC	tcyN	#N/A	A0A0H3H0B1	4	2	23.5144	5.31484	4.91717	5.56763	P37774	#N/A	#N/A	#N/A	#N/A	#N/A	#N/A	0.906					#DIV/0!
MrkA fimbrial protein	ybgD	#N/A	A0A0H3GSS7	2	2	14.0385	8.88868	14.5968	13.7414	P37909	#N/A	#N/A	#N/A	#N/A	#N/A	#N/A	0.279					#DIV/0!
Sulfite reductase [NADPH] flavoprotein alpha-component	cysJ	#N/A	A0A0H3GWU1	10	9	74.7591	50.3783	50.6123	48.1186	P38038	#N/A	#N/A	#N/A	#N/A	#N/A	#N/A	0.903					#DIV/0!
DUF469 domain-containing protein	yggL	#N/A	A0A0H3H2V9	1	1	15.5498	71.0815	55.9273	50.9849	P38521	#N/A	#N/A	#N/A	#N/A	#N/A	#N/A	0.926					#DIV/0!
Oxidoreductase	qorB	#N/A	A0A0H3GI74	1	1	4.9693	13.2004	11.2515	8.72397	P39315	#N/A	#N/A	#N/A	#N/A	#N/A	#N/A	0.858					#DIV/0!
ATPase	yjgR	#N/A	A0A0H3GQX2	9	8	50.6512	64.1922	44.2199	66.9943	P39342	#N/A	#N/A	#N/A	#N/A	#N/A	#N/A	0.878					#DIV/0!
2-hydroxyglutaryl-CoA dehydratase	yjiM	#N/A	A0A0H3GR54	5	5	28.7466	7.67846	22.1182	12.2738	P39384	#N/A	#N/A	#N/A	#N/A	#N/A	#N/A	0.869					#DIV/0!
Conserved uncharacterized protein	symE	#N/A	A0A0H3GXL4	2	1	10.9786	52.9657	28.8416	37.0451	P39394	#N/A	#N/A	#N/A	#N/A	#N/A	#N/A	0.382					#DIV/0!
Alcohol dehydrogenase	adhP	#N/A	A0A0H3GTY9	14	9	119.355	46.9338	36.7141	29.2042	P39451	#N/A	#N/A	#N/A	#N/A	#N/A	#N/A	0.896					#DIV/0!
GntP family high-affinity gluconate permease	gntT	#N/A	A0A0H3GUB1	3	3	18.4333	14.9537	6.94465	10.9534	P39835	#N/A	#N/A	#N/A	#N/A	#N/A	#N/A	0.932					#DIV/0!
Glucans biosynthesis protein D	mdoD	#N/A	A0A0H3GP27	5	5	30.083	8.19111	8.40182	8.784	P40120	#N/A	#N/A	#N/A	#N/A	#N/A	#N/A	0.847					#DIV/0!
1-deoxy-D-xylulose 5-phosphate reductoisomerase	dxr	#N/A	A0A0H3GJN7	12	7	58.5083	83.6343	61.6326	74.7792	P45568	#N/A	#N/A	#N/A	#N/A	#N/A	#N/A	0.807					#DIV/0!
Helix-turn-helix protein	hexR	#N/A	A0A0H3GIE0	2	1	10.7826	42.0371	51.9541	32.7188	P46118	#N/A	#N/A	#N/A	#N/A	#N/A	#N/A	0.272					#DIV/0!
Pectinesterase	ybhC	#N/A	A0A0H3GK86	5	5	31.7834	7.30042	6.51129	7.21448	P46130	#N/A	#N/A	#N/A	#N/A	#N/A	#N/A	0.789					#DIV/0!
Gluconokinase	gntK	#N/A	A0A0H3GYI1	9	7	85.3603	64.787	104.71	131.105	P46859	#N/A	#N/A	#N/A	#N/A	#N/A	#N/A	0.943					#DIV/0!
Metal-binding protein	yecH	#N/A	A0A0H3GQ91	1	1	5.8376	0.307696	0.633586	0.43336	P46887	#N/A	#N/A	#N/A	#N/A	#N/A	#N/A	0.684					#DIV/0!
NAGC-like transcriptional regulator	mlc	#N/A	A0A0H3GPG5	1	1	5.0136	0.261083	0.821408	0.480933	P50456	#N/A	#N/A	#N/A	#N/A	#N/A	#N/A	0.85					#DIV/0!
Diaminobutyrate--2-oxoglutarate aminotransferase	puuE	#N/A	A0A0H3GXZ5	20	17	160.696	249.727	272.778	236.595	P50457	#N/A	#N/A	#N/A	#N/A	#N/A	#N/A	0.353					#DIV/0!
Nucleoprotein/polynucleotide-associated enzyme	yaiL	19922.8	A0A0H3GRM3	3	3	17.5053	7.66023	6.81787	7.45894	P51024	1	0	5.2841	0	0	0	0.888					#DIV/0!
Lysine decarboxylase 2_ constitutive	ldcC	#N/A	A0A0H3GMX3	7	4	43.1305	57.9602	59.5728	54.3925	P52095	#N/A	#N/A	#N/A	#N/A	#N/A	#N/A	0.887					#DIV/0!
Heat shock protein hslJ	hslJ	#N/A	A0A0H3GNY1	1	1	5.796	4.7451	6.10958	5.39509	P52644	#N/A	#N/A	#N/A	#N/A	#N/A	#N/A	0.637					#DIV/0!
Oxidoreductase_ Fe-S subunit	ydbK	#N/A	A0A0H3GSL1	9	6	51.3818	7.37902	2.63937	2.05128	P52647	#N/A	#N/A	#N/A	#N/A	#N/A	#N/A	0.918					#DIV/0!
tRNA pseudouridine synthase B	truB	#N/A	A0A0H3GTP1	4	3	24.0186	5.8584	4.83227	4.75533	P60340	#N/A	#N/A	#N/A	#N/A	#N/A	#N/A	0.889					#DIV/0!
Ribosomal RNA small subunit methyltransferase H	rsmH	#N/A	A0A0H3GI59	3	3	18.785	25.9339	24.7997	19.7924	P60390	#N/A	#N/A	#N/A	#N/A	#N/A	#N/A	0.93					#DIV/0!
Imidazole glycerol phosphate synthase subunit HisH	hisH	21881	A0A0H3GSH1	1	1	6.782	13.7656	12.2667	11.6707	P60595	2	0	10.5419	0	0	0	0.888					#DIV/0!
Imidazole glycerol phosphate synthase subunit HisF	hisF	#N/A	A0A0H3GQM9	4	3	23.5617	9.93827	13.8041	15.571	P60664	#N/A	#N/A	#N/A	#N/A	#N/A	#N/A	0.965					#DIV/0!
ATP phosphoribosyltransferase	hisG	#N/A	A0A0H3H0I5	5	4	30.9008	5.85667	4.87915	5.23207	P60757	#N/A	#N/A	#N/A	#N/A	#N/A	#N/A	0.94					#DIV/0!
Phosphatidylglycerol--prolipoprotein diacylglyceryl transferase	lgt	33108	A0A0H3GUU9	8	4	50.5313	2.94257	2.16448	3.10534	P60955	1	0	6.2848	0	0	0	0.869					#DIV/0!
Outer-membrane lipoprotein LolB	lolB	#N/A	A0A0H3GRH8	1	1	5.5999	0.711081	9.66287	1.32574	P61320	#N/A	#N/A	#N/A	#N/A	#N/A	#N/A	0.821					#DIV/0!
Glucose-1-phosphate thymidylyltransferase	rffH	#N/A	A0A0H3GQN6	6	5	45.9394	67.86	56.0561	58.2641	P61887	#N/A	#N/A	#N/A	#N/A	#N/A	#N/A	0.752					#DIV/0!
Glucans biosynthesis glucosyltransferase H	mdoH	#N/A	A0A0H3GMR0	6	5	37.9814	7.27536	9.30383	7.77098	P62517	#N/A	#N/A	#N/A	#N/A	#N/A	#N/A	0.906					#DIV/0!
DUF3313 domain-containing protein	ydcL	#N/A	A0A0H3GP23	2	1	11.3906	8.1962	8.62803	8.95871	P64451	#N/A	#N/A	#N/A	#N/A	#N/A	#N/A	0.712					#DIV/0!
DUF1869 domain-containing protein	yoaG	#N/A	A0A0H3GQK2	2	1	11.3073	29.4322	23.9443	24.753	P64496	#N/A	#N/A	#N/A	#N/A	#N/A	#N/A	0.491					#DIV/0!
Uncharacterized protein YebO	yebO	#N/A	A0A0H3H009	1	1	8.4749	24.9459	23.4619	21.4359	P64499	#N/A	#N/A	#N/A	#N/A	#N/A	#N/A	0.701					#DIV/0!
ABC transporter periplasmic substrate-binding protein	mlaD	#N/A	A0A0H3GTS4	1	1	13.4266	2.85342	1.16754	3.5883	P64604	#N/A	#N/A	#N/A	#N/A	#N/A	#N/A	0.836					#DIV/0!
Cell division protein ZapE	zapE	#N/A	A0A0H3H3N2	1	1	5.3835	8.0257	6.11175	7.40094	P64612	#N/A	#N/A	#N/A	#N/A	#N/A	#N/A	0.853					#DIV/0!
YdgH/BhsA/McbA-like domain-containing protein	yhcN	#N/A	A0A0H3GT82	3	2	18.2321	127.652	159.365	156.874	P64614	#N/A	#N/A	#N/A	#N/A	#N/A	#N/A	0.407					#DIV/0!
Regulator	yheO	#N/A	A0A0H3H3Y0	3	1	17.5604	3.65504	5.15173	6.72062	P64624	#N/A	#N/A	#N/A	#N/A	#N/A	#N/A	0.95					#DIV/0!
6-carboxy-5_6_7_8-tetrahydropterin synthase	queD	#N/A	A0A0H3H223	3	2	19.4168	3.54083	2.77112	2.93573	P65870	#N/A	#N/A	#N/A	#N/A	#N/A	#N/A	0.934					#DIV/0!
Maltose/maltodextrin transporter ATP-binding protein	malK	#N/A	A0A0H3GLW0	4	3	25.8379	10.4453	12.7458	12.8031	P68187	#N/A	#N/A	#N/A	#N/A	#N/A	#N/A	0.946					#DIV/0!
Two-compoent regulatory system response regulator	baeR	#N/A	A0A0H3H0N5	6	3	39.7925	2.43449	4.44577	2.48452	P69228	#N/A	#N/A	#N/A	#N/A	#N/A	#N/A	0.917					#DIV/0!
Sec-independent protein translocase protein TatC	tatC	#N/A	A0A0H3GLN3	2	1	12.7695	2.02	15.8496	8.26765	P69423	#N/A	#N/A	#N/A	#N/A	#N/A	#N/A	0.837					#DIV/0!
Divalent-cation tolerance protein CutA	cutA	#N/A	A0A0H3GH55	1	1	5.3898	7.63035	0.341289	3.25789	P69488	#N/A	#N/A	#N/A	#N/A	#N/A	#N/A	0.892					#DIV/0!
PEP-dependent phosphotransferase enzyme III	chbA	#N/A	A0A0H3GLQ6	2	2	13.2961	1.51485	0.147928	4.54214	P69791	#N/A	#N/A	#N/A	#N/A	#N/A	#N/A	0.465					#DIV/0!
PTS system_ lactose/cellobiose specific IIB subunit	chbB	#N/A	A0A0H3GHA3	4	4	33.9694	12.3138	12.5532	21.3943	P69795	#N/A	#N/A	#N/A	#N/A	#N/A	#N/A	0.385					#DIV/0!
DUF905 domain-containing protein	ykfF	#N/A	A0A0H3H1I6	1	1	5.5046	27.6154	35.2873	30.2192	P75677	#N/A	#N/A	#N/A	#N/A	#N/A	#N/A	0.586					#DIV/0!
Peptide ABC transporter periplasmic substrate-binding protein	gsiB	#N/A	A0A0H3GKG5	6	6	33.6521	12.2975	5.14773	4.83145	P75797	#N/A	#N/A	#N/A	#N/A	#N/A	#N/A	0.879					#DIV/0!
Lipoprotein	ybjP	#N/A	A0A0H3GM61	1	1	6.2581	12.7261	14.3244	10.7237	P75818	#N/A	#N/A	#N/A	#N/A	#N/A	#N/A	0.731					#DIV/0!
NADH oxidoreductase for HCP	hcr	#N/A	A0A0H3GQW4	2	2	12.7157	14.3995	3.34399	9.83674	P75824	#N/A	#N/A	#N/A	#N/A	#N/A	#N/A	0.898					#DIV/0!
Hydroxylamine reductase	hcp	#N/A	A0A0H3GQL0	14	10	86.8269	50.6094	5.11948	5.53321	P75825	#N/A	#N/A	#N/A	#N/A	#N/A	#N/A	0.945					#DIV/0!
DUF535 domain-containing protein	ybjX	#N/A	A0A0H3GUL8	1	1	6.4995	0.622571	0.604032	1.13704	P75829	#N/A	#N/A	#N/A	#N/A	#N/A	#N/A	0.24					#DIV/0!
endopeptidase La	ycbZ	#N/A	A0A0H3GR39	6	4	47.5563	9.34105	10.2609	6.29292	P75867	#N/A	#N/A	#N/A	#N/A	#N/A	#N/A	0.737					#DIV/0!
TetR/AcrR-family trancriptional regulatory protein	comR	#N/A	A0A0H3GVJ8	2	2	10.7963	24.0093	26.4503	27.6088	P75952	#N/A	#N/A	#N/A	#N/A	#N/A	#N/A	0.756					#DIV/0!
Fumarylacetoacetase-like C-terminal domain-containing protein	ycgM	#N/A	A0A0H3GVA6	4	3	23.5618	23.977	20.2397	20.9817	P76004	#N/A	#N/A	#N/A	#N/A	#N/A	#N/A	0.868					#DIV/0!
Oligopeptide transporter ATP-binding component	oppD	#N/A	A0A0H3GUY7	3	3	17.2493	107.746	84.9162	87.9019	P76027	#N/A	#N/A	#N/A	#N/A	#N/A	#N/A	0.902					#DIV/0!
ABC transport system periplasmic dipeptide binding component	ddpA	#N/A	A0A0H3GPF9	5	4	36.0838	22.8649	24.2462	26.9867	P76128	#N/A	#N/A	#N/A	#N/A	#N/A	#N/A	0.303					#DIV/0!
Aldehyde dehydrogenase	sad	#N/A	A0A0H3GPP5	4	4	24.95	8.0695	5.54984	4.32559	P76149	#N/A	#N/A	#N/A	#N/A	#N/A	#N/A	0.766					#DIV/0!
UPF0482 protein KPHS_24960	ynfB	#N/A	A0A0H3GX36	2	2	14.1983	5.60546	3.1249	4.29201	P76170	#N/A	#N/A	#N/A	#N/A	#N/A	#N/A	0.708					#DIV/0!
Ribosomal RNA small subunit methyltransferase F	rsmF	#N/A	A0A0H3GQ38	3	2	24.4051	6.56382	1.1158	3.96531	P76273	#N/A	#N/A	#N/A	#N/A	#N/A	#N/A	0.803					#DIV/0!
5-hydroxyisourate hydrolase	hiuH	#N/A	A0A0H3GPC4	2	1	13.9699	0	0	0.94709	P76341	#N/A	#N/A	#N/A	#N/A	#N/A	#N/A	0.534					#DIV/0!
UDP-glucose 6-dehydrogenase	ugd	#N/A	A0A0H3GV84	16	16	133.322	106.629	86.9794	89.6888	P76373	#N/A	#N/A	#N/A	#N/A	#N/A	#N/A	0.83					#DIV/0!
Probable lipid kinase YegS-like	yegS	#N/A	A0A0H3GVW9	1	1	5.6611	12.8212	0.272249	0.402008	P76407	#N/A	#N/A	#N/A	#N/A	#N/A	#N/A	0.766					#DIV/0!
2-keto-3-deoxy-L-rhamnonate aldolase	rhmA	#N/A	A0A0H3H0Z2	1	1	6.3233	2.58915	0.254303	2.4089	P76469	#N/A	#N/A	#N/A	#N/A	#N/A	#N/A	0.831					#DIV/0!
Lipoprotein	mlaA	#N/A	A0A0H3GRA6	2	1	12.4516	6.9196	11.9213	7.43753	P76506	#N/A	#N/A	#N/A	#N/A	#N/A	#N/A	0.881					#DIV/0!
YfdX like protein	yfdX	#N/A	A0A0H3GTH5	7	5	47.5877	22.4132	26.3499	19.7936	P76520	#N/A	#N/A	#N/A	#N/A	#N/A	#N/A	0.565					#DIV/0!
Metal-dependent amidase/aminoacylase/carboxypeptidase	abgA	#N/A	A0A0H3GPD6	2	1	10.8665	13.9006	4.73336	12.5753	P77357	#N/A	#N/A	#N/A	#N/A	#N/A	#N/A	0.327					#DIV/0!
Oxidoreductase	ydgJ	#N/A	A0A0H3GNW9	8	6	65.0961	39.2284	15.5698	20.9946	P77376	#N/A	#N/A	#N/A	#N/A	#N/A	#N/A	0.513					#DIV/0!
Bifunctional polymyxin resistance protein ArnA	arnA	#N/A	A0A0H3GX03	23	18	176.992	94.1831	85.6773	74.2352	P77398	#N/A	#N/A	#N/A	#N/A	#N/A	#N/A	0.773					#DIV/0!
Aminotransferase	alaC	#N/A	A0A0H3GT90	2	1	11.812	9.91208	8.90215	8.03838	P77434	#N/A	#N/A	#N/A	#N/A	#N/A	#N/A	0.96					#DIV/0!
5-dehydro-2-deoxygluconokinase	ydjH	#N/A	A0A0H3GQX6	6	6	34.7194	215.053	233.75	255.899	P77493	#N/A	#N/A	#N/A	#N/A	#N/A	#N/A	0.229					#DIV/0!
Kinase	ydjH	#N/A	A0A0H3GUL6	6	4	42.8939	56.6498	52.4852	59.2925	P77493	#N/A	#N/A	#N/A	#N/A	#N/A	#N/A	0.324					#DIV/0!
Anhydro-N-acetylmuramic acid kinase	anmK	#N/A	A0A0H3GP65	1	1	6.0239	1.92285	0.0215293	0.00274178	P77570	#N/A	#N/A	#N/A	#N/A	#N/A	#N/A	0.821					#DIV/0!
Helix-turn-helix motif-containing protein	sutR	#N/A	A0A0H3H3B8	2	2	19.2499	12.7587	4.19898	3.70297	P77626	#N/A	#N/A	#N/A	#N/A	#N/A	#N/A	0.236					#DIV/0!
Aminotransferase	ydcR	#N/A	A0A0H3GTC3	5	4	31.3962	20.6428	14.5935	15.8243	P77730	#N/A	#N/A	#N/A	#N/A	#N/A	#N/A	0.28					#DIV/0!
NADPH-dependent 7-cyano-7-deazaguanine reductase	queF	#N/A	A0A0H3GWV5	4	3	24.6898	5.30558	6.93831	5.21717	Q46920	#N/A	#N/A	#N/A	#N/A	#N/A	#N/A	0.84					#DIV/0!
ADP-ribose pyrophosphatase	nudF	#N/A	A0A0H3GVQ7	3	2	17.0566	0.120646	2.07992	1.89634	Q93K97	#N/A	#N/A	#N/A	#N/A	#N/A	#N/A	0.856					#DIV/0!
D-ribose pyranase	rbsD	15463.6	A0A0H3GG46	#N/A	#N/A	#N/A	#N/A	#N/A	#N/A	P04982	3	2	16.9336	47.3123	45.2358	88.1904	0.892					#DIV/0!
Peptidyl-lysine N-acetyltransferase YjaB	yjaB	16560.8	A0A0H3GGR8	#N/A	#N/A	#N/A	#N/A	#N/A	#N/A	P09163	1	1	5.8902	5.27686	5.05721	5.10037	0.778					#DIV/0!
UPF0250 protein YbeD	ybeD	9827.37	A0A0H3GJY1	1	0	6.8823	0	0	0	P0A8J4	2	2	20.8529	44.0497	47.3006	15.2198	0.966					#DIV/0!
Alpha-D-glucose 1-phosphate phosphatase YihX	yihX	22845.9	A0A0H3GGU5	#N/A	#N/A	#N/A	#N/A	#N/A	#N/A	P0A8Y3	5	2	37.9847	11.9291	11.7623	15.2068	0.829					#DIV/0!
Fructose-6-phosphate aldolase 2	fsaB	23669.3	A0A0H3GH01	#N/A	#N/A	#N/A	#N/A	#N/A	#N/A	P32669	6	3	27.2815	16.2262	13.6112	10.9678	0.873					#DIV/0!
HTH-type transcriptional repressor FabR	fabR	26553.4	A0A0H3GH10	#N/A	#N/A	#N/A	#N/A	#N/A	#N/A	P0ACU5	3	3	23.0349	19.0811	13.3582	64.0907	0.99					#DIV/0!
Nitrogen regulatory protein GlnK	glnK	12259.2	A0A0H3GKJ1	1	0	5.6109	0	0	0	P0AC55	2	1	11.9897	10.9934	8.98088	6.39883	0.973					#DIV/0!
Uncharacterized protein YccU	yccU	14758.2	A0A0H3GL52	2	0	13.7981	0	0	0	P75874	5	3	21.4406	231.342	235.617	381.799	0.949					#DIV/0!
Signal transduction histidine-protein kinase AtoS	atoS	67847.1	A0A0H3GH16	#N/A	#N/A	#N/A	#N/A	#N/A	#N/A	Q06067	3	2	16.0143	2.00968	5.10434	1.90725	0.302					#DIV/0!
Entericidin B	ecnB	4866.56	A0A0H3GM82	1	0	6.1242	0	0	0	P0ADB7	1	1	6.2999	0.414744	7.67151	2.6363	0.917					#DIV/0!
Isocitrate lyase	aceA	47806.8	A0A0H3GHC8	#N/A	#N/A	#N/A	#N/A	#N/A	#N/A	P0A9G6	29	26	230.12	437.097	431.56	2064.15	0.929					#DIV/0!
2'_3'-cyclic-nucleotide 2'-phosphodiesterase/3'-nucleotidase	cpdB	70946.4	A0A0H3GHE2	#N/A	#N/A	#N/A	#N/A	#N/A	#N/A	P08331	16	9	104.307	42.6541	43.5444	72.4737	0.872					#DIV/0!
2-iminobutanoate/2-iminopropanoate deaminase	ridA	13668.6	A0A0H3GHF4	#N/A	#N/A	#N/A	#N/A	#N/A	#N/A	P0AF93	9	7	55.5041	242.898	240.387	259.733	0.758					#DIV/0!
DNA-binding dual transcriptional regulator OmpR	ompR	27410.7	A0A0H3GHQ7	#N/A	#N/A	#N/A	#N/A	#N/A	#N/A	P0AA16	11	7	63.4514	60.0658	62.2146	79.4229	0.385					#DIV/0!
Pyruvate/proton symporter BtsT	btsT	77666.2	A0A0H3GHS8	#N/A	#N/A	#N/A	#N/A	#N/A	#N/A	P39396	4	2	23.862	41.4747	33.3219	2.58921	0.937					#DIV/0!
Bifunctional aspartokinase/homoserine dehydrogenase 1	thrA	89804.7	A0A0H3GHZ9	#N/A	#N/A	#N/A	#N/A	#N/A	#N/A	P00561	22	20	159.556	102.809	96.6722	250.718	0.922					#DIV/0!
Toxin-antitoxin biofilm protein TabA	tabA	16922.4	A0A0H3GIC1	#N/A	#N/A	#N/A	#N/A	#N/A	#N/A	P0AF96	2	2	11.8066	3.40378	5.85508	3.64673	0.805					#DIV/0!
UPF0325 protein YaeH	yaeH	15153.2	A0A0H3GIJ2	#N/A	#N/A	#N/A	#N/A	#N/A	#N/A	P62768	6	4	39.8122	43.6691	50.4897	87.3305	0.969					#DIV/0!
50S ribosomal protein L16 3-hydroxylase	roxA	42636	A0A0H3GIJ4	#N/A	#N/A	#N/A	#N/A	#N/A	#N/A	P27431	5	3	28.5501	13.4678	13.3884	19.6693	0.656					#DIV/0!
Hydroxycarboxylate dehydrogenase B	hcxB	39353.4	A0A0H3GIN5	#N/A	#N/A	#N/A	#N/A	#N/A	#N/A	P30178	7	6	50.8274	68.6156	78.4745	100.982	0.297					#DIV/0!
Glutathione S-transferase GstB	gstB	23827.3	A0A0H3GIS7	#N/A	#N/A	#N/A	#N/A	#N/A	#N/A	P0ACA7	4	3	32.926	41.7462	36.8567	75.3432	0.354					#DIV/0!
1-deoxy-D-xylulose-5-phosphate synthase	dxs	67959.3	A0A0H3GIT5	#N/A	#N/A	#N/A	#N/A	#N/A	#N/A	P77488	8	6	44.7132	18.7549	18.832	13.3608	0.241					#DIV/0!
Non-specific ribonucleoside hydrolase RihC	rihC	33017.1	A0A0H3GJ10	#N/A	#N/A	#N/A	#N/A	#N/A	#N/A	P22564	6	5	48.3928	93.4467	78.2359	79.2418	0.832					#DIV/0!
Protein/nucleic acid deglycase 3	yajL	21005.2	A0A0H3GJ40	#N/A	#N/A	#N/A	#N/A	#N/A	#N/A	Q46948	8	6	43.2733	46.3032	44.0314	43.5978	0.888					#DIV/0!
DNA-binding transcriptional regulator BolA	bolA	12050.7	A0A0H3GJ55	#N/A	#N/A	#N/A	#N/A	#N/A	#N/A	P0ABE2	1	1	6.7265	10.6707	92.6068	8.19685	0.914					#DIV/0!
Citrate synthase	gltA	48414.3	A0A0H3GJI7	#N/A	#N/A	#N/A	#N/A	#N/A	#N/A	P0ABH7	25	22	218.756	1177.4	1281.37	1089.79	0.578					#DIV/0!
Ribose import binding protein RbsB	rbsB	30950.5	A0A0H3GJK4	#N/A	#N/A	#N/A	#N/A	#N/A	#N/A	P02925	20	15	168.118	230.9	239.939	242.091	0.236					#DIV/0!
UPF0381 protein YfcZ	yfcZ	10716.9	A0A0H3GVU3	1	0	8.4764	0	0	0	P0AD33	4	3	37.3613	87.3104	92.2481	436.75	0.851					#DIV/0!
Nickel/cobalt homeostasis protein RcnB	rcnB	12466.2	A0A0H3GJL9	#N/A	#N/A	#N/A	#N/A	#N/A	#N/A	P64534	2	1	13.0336	47.5131	49.471	58.195	0.373					#DIV/0!
HTH-type transcriptional regulator IscR	iscR	17507.7	A0A0H3GW44	1	0	4.699	0	0	0	P0AGK8	1	1	5.8708	6.99706	3.01081	0.195835	0.939					#DIV/0!
Iron-sulfur cluster insertion protein ErpA	erpA	12271.6	A0A0H3GJM2	#N/A	#N/A	#N/A	#N/A	#N/A	#N/A	P0ACC3	3	2	25.3666	30.4042	50.3716	33.0311	0.974					#DIV/0!
4-aminobutyrate aminotransferase GabT	gabT	46230.9	A0A0H3GJS5	#N/A	#N/A	#N/A	#N/A	#N/A	#N/A	P22256	11	11	79.387	14.9722	18.1404	68.7421	0.345					#DIV/0!
Glycerol kinase	glpK	56516	A0A0H3GJT9	#N/A	#N/A	#N/A	#N/A	#N/A	#N/A	P0A6F3	61	53	300.889	926.672	937.015	1375.57	0.412					#DIV/0!
Flavohemoprotein	hmp	43981.8	A0A0H3GJV5	#N/A	#N/A	#N/A	#N/A	#N/A	#N/A	P24232	3	3	29.2011	34.179	33.9581	9.7214	0.284					#DIV/0!
Galactose/methyl galactoside import ATP-binding protein MglA	mglA	56586.5	A0A0H3GJV6	#N/A	#N/A	#N/A	#N/A	#N/A	#N/A	P0AAG8	4	2	22.1846	16.2197	25.9972	2.45642	0.359					#DIV/0!
Pimeloyl-[acyl-carrier protein] methyl ester esterase	bioH	28676.1	A0A0H3GYG2	1	0	5.168	0	0	0	P13001	2	1	11.3019	8.54115	8.96278	6.77103	0.771					#DIV/0!
Nus factor SuhB	suhB	29229.2	A0A0H3GJW0	#N/A	#N/A	#N/A	#N/A	#N/A	#N/A	P0ADG4	14	10	85.541	73.0122	75.9991	35.5001	0.327					#DIV/0!
Ribosomal RNA large subunit methyltransferase H	rlmH	17398.2	A0A0H3GJY6	#N/A	#N/A	#N/A	#N/A	#N/A	#N/A	P0A8I8	3	2	16.7166	3.49442	9.30479	4.20507	0.948					#DIV/0!
Dihydrolipoyl dehydrogenase	lpdA	50973.7	A0A0H3GJZ7	#N/A	#N/A	#N/A	#N/A	#N/A	#N/A	P0A9P0	35	30	213.68	1082.6	967.275	1151.43	0.371					#DIV/0!
3-demethoxyubiquinol 3-hydroxylase	ubiF	43124.7	A0A0H3GK01	#N/A	#N/A	#N/A	#N/A	#N/A	#N/A	P75728	3	1	17.4192	17.0923	22.3558	11.1708	0.788					#DIV/0!
Aldose 1-epimerase	galM	38418.6	A0A0H3GK63	#N/A	#N/A	#N/A	#N/A	#N/A	#N/A	P0A9C3	12	10	86.9762	38.8151	44.9652	29.8178	0.729					#DIV/0!
Uncharacterized protein YmgC	ymgC	9758.26	A0A0H3GK82	#N/A	#N/A	#N/A	#N/A	#N/A	#N/A	P75994	2	1	10.5783	7.42524	10.6734	23.5822	0.421					#DIV/0!
Shikimate kinase 2	aroL	19321.9	A0A0H3GK99	#N/A	#N/A	#N/A	#N/A	#N/A	#N/A	P0A6E1	3	1	16.3958	11.4548	13.7465	14.5834	0.613					#DIV/0!
Transketolase 2	tktB	73271	A0A0H3GKC5	#N/A	#N/A	#N/A	#N/A	#N/A	#N/A	P33570	19	16	136.477	35.7599	29.2245	393.882	0.327					#DIV/0!
Uncharacterized protein YbiB	ybiB	35333.8	A0A0H3GKD1	#N/A	#N/A	#N/A	#N/A	#N/A	#N/A	P30177	9	8	63.2455	24.9175	25.3818	48.7317	0.78					#DIV/0!
Pantothenate kinase	coaA	36359.8	A0A0H3GKI2	#N/A	#N/A	#N/A	#N/A	#N/A	#N/A	P0A6I3	1	1	6.42	3.3569	3.61725	2.04687	0.906					#DIV/0!
Maltose/maltodextrin-binding periplasmic protein	malE	43387.7	A0A0H3GKJ8	#N/A	#N/A	#N/A	#N/A	#N/A	#N/A	P0AEX9	23	19	173.992	474.545	411.764	336.524	0.293					#DIV/0!
Maltose O-acetyltransferase	maa	20324.1	A0A0H3GKK7	#N/A	#N/A	#N/A	#N/A	#N/A	#N/A	P77791	3	1	12.5061	9.98198	8.63422	8.14368	0.781					#DIV/0!
Uncharacterized oxidoreductase YgjR	ygjR	36613.6	A0A0H3GKU7	#N/A	#N/A	#N/A	#N/A	#N/A	#N/A	P42599	1	1	6.7502	29.8634	34.8878	39.0809	0.261					#DIV/0!
PTS system trehalose-specific EIIBC component	treB	51423	A0A0H3GKV7	#N/A	#N/A	#N/A	#N/A	#N/A	#N/A	P36672	4	3	40.3594	537.357	473.667	16.9446	0.343					#DIV/0!
UDP-3-O-(3-hydroxymyristoyl)glucosamine N-acyltransferase	lpxD	36437.8	A0A0H3GKW1	#N/A	#N/A	#N/A	#N/A	#N/A	#N/A	P21645	6	3	28.3034	2.89303	1.03395	0.54113	0.357					#DIV/0!
Uncharacterized protein YncE	yncE	38613	A0A0H3GKY3	#N/A	#N/A	#N/A	#N/A	#N/A	#N/A	P76116	9	8	62.051	126.439	137.091	68.5241	0.404					#DIV/0!
Glutamine--fructose-6-phosphate aminotransferase [isomerizing]	glmS	67122.6	A0A0H3GL00	#N/A	#N/A	#N/A	#N/A	#N/A	#N/A	P17169	20	14	162.444	173.642	171.512	143.508	0.228					#DIV/0!
Oxygen-insensitive NAD(P)H nitroreductase	nfsB	23962.3	A0A0H3GL02	#N/A	#N/A	#N/A	#N/A	#N/A	#N/A	P38489	10	9	70.277	54.9044	53.7638	45.9524	0.839					#DIV/0!
Diaminopropionate ammonia-lyase	ygeX	43726.9	A0A0H3GL36	#N/A	#N/A	#N/A	#N/A	#N/A	#N/A	P66899	4	2	24.2028	6.34991	5.05444	11.6997	0.521					#DIV/0!
Acetyl-coenzyme A synthetase	acs	72492.9	A0A0H3GL37	#N/A	#N/A	#N/A	#N/A	#N/A	#N/A	P27550	17	14	118.355	80.7628	84.2692	87.1074	0.92					#DIV/0!
Ribokinase	rbsK	32347.6	A0A0H3GL43	#N/A	#N/A	#N/A	#N/A	#N/A	#N/A	P0A9J6	6	5	45.4366	13.9174	12.1156	6.82641	0.255					#DIV/0!
Alpha-galactosidase	melA	51341.5	A0A0H3GL60	#N/A	#N/A	#N/A	#N/A	#N/A	#N/A	P06720	3	3	17.0237	2.98321	3.21169	5.02992	0.873					#DIV/0!
Glucose-1-phosphatase	agp	46025.2	A0A0H3GL98	#N/A	#N/A	#N/A	#N/A	#N/A	#N/A	P19926	16	15	123.915	99.3267	88.6855	233.255	0.289					#DIV/0!
Chaperone protein FimC	fimC	26746	A0A0H3GLA1	#N/A	#N/A	#N/A	#N/A	#N/A	#N/A	P31697	5	4	27.2894	67.3025	66.8762	53.2522	0.368					#DIV/0!
ATP-dependent 6-phosphofructokinase isozyme 1	pfkA	35184.3	A0A0H3GLC6	#N/A	#N/A	#N/A	#N/A	#N/A	#N/A	P0A796	13	10	83.6174	224.272	210.923	191.685	0.284					#DIV/0!
Acidic protein MsyB	msyB	14316.3	A0A0H3GLE0	#N/A	#N/A	#N/A	#N/A	#N/A	#N/A	P25738	2	2	15.4405	4.15893	3.23738	103.731	0.852					#DIV/0!
ATP-dependent protease subunit HslV	hslV	19149.9	A0A0H3GLF6	#N/A	#N/A	#N/A	#N/A	#N/A	#N/A	P0A7B8	2	2	12.449	70.6476	67.0156	46.5294	0.96					#DIV/0!
Protein UshA	ushA	60938.1	A0A0H3GLG5	#N/A	#N/A	#N/A	#N/A	#N/A	#N/A	P07024	8	6	47.7119	15.812	12.4635	29.729	0.239					#DIV/0!
Uncharacterized metal-dependent hydrolase YcfH	ycfH	30093.9	A0A0H3GLG8	#N/A	#N/A	#N/A	#N/A	#N/A	#N/A	P0AFQ7	3	1	17.9269	4.74831	3.38128	6.37929	0.882					#DIV/0!
Phospho-2-dehydro-3-deoxyheptonate aldolase_ Phe-sensitive	aroG	38408.8	A0A0H3GLL3	#N/A	#N/A	#N/A	#N/A	#N/A	#N/A	P0AB91	5	5	44.026	36.3856	34.8129	46.452	0.931					#DIV/0!
UPF0098 protein YbhB	ybhB	17142.2	A0A0H3GLR0	#N/A	#N/A	#N/A	#N/A	#N/A	#N/A	P12994	1	1	7.4506	5.7035	3.10168	63.8144	0.854					#DIV/0!
Malate synthase A	aceB	60558.8	A0A0H3GLT0	#N/A	#N/A	#N/A	#N/A	#N/A	#N/A	P08997	25	19	225.446	386.203	355.274	2143.73	0.889					#DIV/0!
UPF0337 protein YjbJ	yjbJ	8325.27	A0A0H3GLX0	#N/A	#N/A	#N/A	#N/A	#N/A	#N/A	P68206	8	7	45.8277	21.7381	23.0795	387.401	0.884					#DIV/0!
Cyclopropane-fatty-acyl-phospholipid synthase	cfa	44365.3	A0A0H3GLX7	#N/A	#N/A	#N/A	#N/A	#N/A	#N/A	P0A9H7	5	3	27.1347	20.7513	18.182	36.9684	0.363					#DIV/0!
Protein YjdN	yjdN	16285.4	A0A0H3GM39	#N/A	#N/A	#N/A	#N/A	#N/A	#N/A	P16681	2	2	14.5559	1.15774	1.09661	27.6869	0.65					#DIV/0!
UPF0412 protein YaaI	yaaI	14709.7	A0A0H3GMB8	#N/A	#N/A	#N/A	#N/A	#N/A	#N/A	P28696	2	2	11.5554	4.62651	4.56934	16.6659	0.724					#DIV/0!
Bis(5'-nucleosyl)-tetraphosphatase [symmetrical]	apaH	31638.9	A0A0H3GMF1	#N/A	#N/A	#N/A	#N/A	#N/A	#N/A	P05637	4	3	22.5984	37.6441	40.0653	34.3459	0.89					#DIV/0!
Periplasmic oligopeptide-binding protein	oppA	61013.1	A0A0H3GMH6	#N/A	#N/A	#N/A	#N/A	#N/A	#N/A	P23843	21	17	196.199	176.087	176.189	428.897	0.537					#DIV/0!
Carbonic anhydrase 2	can	25381.9	A0A0H3GMK6	#N/A	#N/A	#N/A	#N/A	#N/A	#N/A	P61517	10	8	87.1258	60.2753	105.072	20.9032	0.414					#DIV/0!
Cell division protein ZapD	zapD	28519.8	A0A0H3GMM6	#N/A	#N/A	#N/A	#N/A	#N/A	#N/A	P36680	4	3	16.3651	17.3682	11.2808	33.2823	0.769					#DIV/0!
Protein YdcF	ydcF	29876.8	A0A0H3GMM8	#N/A	#N/A	#N/A	#N/A	#N/A	#N/A	P34209	2	1	12.0291	2.14743	0.982772	9.48673	0.542					#DIV/0!
Polyamine aminopropyltransferase	speE	32663.6	A0A0H3GMP3	#N/A	#N/A	#N/A	#N/A	#N/A	#N/A	P09158	1	1	6.6691	3.00454	6.86429	0.917414	0.884					#DIV/0!
Large ribosomal RNA subunit accumulation protein YceD	yceD	19600.1	A0A0H3GMS9	#N/A	#N/A	#N/A	#N/A	#N/A	#N/A	P0AB28	5	4	29.1769	22.3599	21.7045	13.3884	0.919					#DIV/0!
Putative reactive intermediate deaminase TdcF	tdcF	14121.2	A0A0H3GMT0	#N/A	#N/A	#N/A	#N/A	#N/A	#N/A	P0AGL2	3	1	22.4843	76.793	78.1694	180.441	0.313					#DIV/0!
Altronate oxidoreductase	uxaB	55036.5	A0A0H3GMT8	#N/A	#N/A	#N/A	#N/A	#N/A	#N/A	P0A6L7	5	5	29.0424	25.941	21.6015	39.2839	0.687					#DIV/0!
PTS system mannose-specific EIID component	manZ	31126.6	A0A0H3GMU2	#N/A	#N/A	#N/A	#N/A	#N/A	#N/A	P69805	5	3	30.9364	18.668	23.989	8.13944	0.384					#DIV/0!
Fumarate reductase flavoprotein subunit	frdA	66542	A0A0H3GMW0	#N/A	#N/A	#N/A	#N/A	#N/A	#N/A	P00363	17	15	99.5439	45.3527	54.0167	37.0744	0.28					#DIV/0!
N-acetylmuramic acid 6-phosphate etherase	murQ	31619.2	A0A0H3GMW5	#N/A	#N/A	#N/A	#N/A	#N/A	#N/A	P76535	1	1	6.8818	18.451	18.7395	11.0532	0.384					#DIV/0!
Peptidase T	pepT	45151.6	A0A0H3GMX2	#N/A	#N/A	#N/A	#N/A	#N/A	#N/A	P29745	18	15	130.547	27.2011	26.5063	136.575	0.917					#DIV/0!
Protein YciF	yciF	18654.2	A0A0H3GMY9	#N/A	#N/A	#N/A	#N/A	#N/A	#N/A	P21362	2	2	12.9199	3.45441	3.99733	16.3902	0.877					#DIV/0!
2_5-diketo-D-gluconic acid reductase B	dkgB	29493.9	A0A0H3GN15	#N/A	#N/A	#N/A	#N/A	#N/A	#N/A	P30863	3	3	17.8996	26.0934	24.6058	27.9824	0.903					#DIV/0!
3-hydroxy-5-phosphonooxypentane-2_4-dione thiolase	lsrF	32178	A0A0H3GN57	#N/A	#N/A	#N/A	#N/A	#N/A	#N/A	P76143	4	4	24.0005	54.274	55.9326	46.224	0.299					#DIV/0!
Trans-aconitate 2-methyltransferase	tam	29177.1	A0A0H3GN69	#N/A	#N/A	#N/A	#N/A	#N/A	#N/A	P76145	3	3	20.1573	2.84512	2.29961	17.2493	0.618					#DIV/0!
Hydroxyacylglutathione hydrolase GloB	gloB	28776.6	A0A0H3GNP6	#N/A	#N/A	#N/A	#N/A	#N/A	#N/A	P0AC84	6	6	35.4425	9.88697	7.33685	21.0247	0.745					#DIV/0!
D-3-phosphoglycerate dehydrogenase	serA	44404	A0A0H3GNS1	#N/A	#N/A	#N/A	#N/A	#N/A	#N/A	P0A9T0	8	7	53.6009	30.8631	61.6306	22.971	0.329					#DIV/0!
Anti-adapter protein IraP	iraP	9994.53	A0A0H3GNX2	#N/A	#N/A	#N/A	#N/A	#N/A	#N/A	P0AAN9	2	2	12.0911	6.53872	6.56777	9.30978	0.624					#DIV/0!
Thiamine-binding periplasmic protein	thiB	36391.6	A0A0H3GNX4	#N/A	#N/A	#N/A	#N/A	#N/A	#N/A	P31550	2	2	12.1339	1.1783	3.43006	0.769453	0.221					#DIV/0!
Probable hydrolase YcaC	ycaC	23214.4	A0A0H3GNY6	#N/A	#N/A	#N/A	#N/A	#N/A	#N/A	P21367	7	5	56.2446	5.947	5.20629	242.258	0.426					#DIV/0!
Exodeoxyribonuclease 7 small subunit	xseB	8951.94	A0A0H3GP02	#N/A	#N/A	#N/A	#N/A	#N/A	#N/A	P0A8G9	2	2	13.7822	7.84247	10.1937	4.05359	0.838					#DIV/0!
Succinylornithine transaminase	astC	44007.6	A0A0H3GP38	#N/A	#N/A	#N/A	#N/A	#N/A	#N/A	P77581	2	2	12.4536	0.0643664	0.0482969	9.57097	0.644					#DIV/0!
Lactaldehyde dehydrogenase	aldA	52444	A0A0H3GP48	#N/A	#N/A	#N/A	#N/A	#N/A	#N/A	P25553	22	17	181.558	630.386	580.279	534.342	0.874					#DIV/0!
Guanosine-inosine kinase	gsk	48848.1	A0A0H3GP56	#N/A	#N/A	#N/A	#N/A	#N/A	#N/A	P0AEW6	1	1	4.8305	28.8006	28.598	19.9409	0.899					#DIV/0!
Catabolite repressor/activator	cra	38170.5	A0A0H3GP58	#N/A	#N/A	#N/A	#N/A	#N/A	#N/A	P0ACP1	6	4	38.0751	131.362	150.303	208.551	0.303					#DIV/0!
Protein MalY	malY	44098.2	A0A0H3GP61	#N/A	#N/A	#N/A	#N/A	#N/A	#N/A	P23256	5	2	29.0174	28.0868	21.6311	60.8867	0.702					#DIV/0!
Uncharacterized protein YdiH	ydiH	7266.35	A0A0H3GP84	#N/A	#N/A	#N/A	#N/A	#N/A	#N/A	P64476	1	1	7.8393	7.70549	5.28845	53.8761	0.726					#DIV/0!
HTH-type transcriptional regulator KdgR	kdgR	30086.4	A0A0H3GPC3	#N/A	#N/A	#N/A	#N/A	#N/A	#N/A	P76268	5	3	31.9139	34.5739	35.6114	34.4916	0.301					#DIV/0!
Malonyl CoA-acyl carrier protein transacylase	fabD	32702.4	A0A0H3GPE4	#N/A	#N/A	#N/A	#N/A	#N/A	#N/A	P0AAI9	12	9	96.7632	336.723	351.657	408.275	0.369					#DIV/0!
Oxidoreductase UcpA	ucpA	28078.1	A0A0H3GPH4	#N/A	#N/A	#N/A	#N/A	#N/A	#N/A	P37440	10	8	67.9636	43.3627	39.985	41.3253	0.286					#DIV/0!
Universal stress protein UP12	uspG	15935.2	A0A0H3GPI2	#N/A	#N/A	#N/A	#N/A	#N/A	#N/A	P39177	4	3	42.0976	28.3126	20.8486	239.53	0.545					#DIV/0!
Integration host factor subunit alpha	ihfA	11353.9	A0A0H3GPK1	#N/A	#N/A	#N/A	#N/A	#N/A	#N/A	P0A6X7	8	7	37.3527	31.6079	47.0561	80.6774	0.99					#DIV/0!
Probable ketoamine kinase YniA	yniA	32686.8	A0A0H3GPK7	#N/A	#N/A	#N/A	#N/A	#N/A	#N/A	P77739	4	4	23.204	32.2857	21.8712	71.3857	0.818					#DIV/0!
Regulator of ribonuclease activity A	rraA	17474.4	A0A0H3GPP1	#N/A	#N/A	#N/A	#N/A	#N/A	#N/A	P0A8R0	3	3	19.6266	40.2859	41.9143	36.9827	0.913					#DIV/0!
Methionine aminopeptidase	map	29730.1	A0A0H3GPS3	#N/A	#N/A	#N/A	#N/A	#N/A	#N/A	P0AE18	10	8	62.2352	79.5126	72.034	49.5398	0.498					#DIV/0!
Galactofuranose-binding protein YtfQ	ytfQ	34458.8	A0A0H3GPU0	#N/A	#N/A	#N/A	#N/A	#N/A	#N/A	P39325	6	6	39.7724	47.607	58.5809	106.078	0.268					#DIV/0!
Uncharacterized protein YbeL	ybeL	19025.3	A0A0H3GPX0	#N/A	#N/A	#N/A	#N/A	#N/A	#N/A	P0AAT9	4	3	26.956	10.9664	11.6119	64.4818	0.825					#DIV/0!
L-threonine dehydratase catabolic TdcB	tdcB	35574.6	A0A0H3GPX2	#N/A	#N/A	#N/A	#N/A	#N/A	#N/A	P0AGF6	11	8	75.151	85.2798	68.2121	15.079	0.906					#DIV/0!
Isochorismatase family protein YecD	yecD	20566.3	A0A0H3GQ30	#N/A	#N/A	#N/A	#N/A	#N/A	#N/A	P0ADI7	3	3	18.2634	4.46672	3.86312	25.6909	0.313					#DIV/0!
Tail-specific protease	prc	76663.2	A0A0H3GQ33	#N/A	#N/A	#N/A	#N/A	#N/A	#N/A	P23865	6	4	28.6732	40.2783	28.2677	23.4701	0.899					#DIV/0!
DNA-binding transcriptional dual regulator ModE	modE	28452.3	A0A0H3GQ41	#N/A	#N/A	#N/A	#N/A	#N/A	#N/A	P0A9G8	3	2	24.1771	14.0379	12.6428	17.9294	0.813					#DIV/0!
Holliday junction branch migration complex subunit RuvA	ruvA	22142.8	A0A0H3GQ62	#N/A	#N/A	#N/A	#N/A	#N/A	#N/A	P0A809	3	3	16.3331	56.0958	54.4955	70.2894	0.946					#DIV/0!
Uncharacterized protein YjbR	yjbR	13576.5	A0A0H3GQ69	#N/A	#N/A	#N/A	#N/A	#N/A	#N/A	P0AF50	2	2	13.3971	37.7348	29.4858	125.615	0.864					#DIV/0!
PF03932 family protein CutC	cutC	27104	A0A0H3GQ70	#N/A	#N/A	#N/A	#N/A	#N/A	#N/A	P67826	3	2	16.543	25.6212	25.6473	161.984	0.702					#DIV/0!
Magnesium and cobalt efflux protein CorC	corC	33355.6	A0A0H3GQ71	#N/A	#N/A	#N/A	#N/A	#N/A	#N/A	P0AE78	4	4	23.6922	12.7713	12.4532	32.5537	0.962					#DIV/0!
Asparagine synthetase B [glutamine-hydrolyzing]	asnB	63115.4	A0A0H3GQ75	#N/A	#N/A	#N/A	#N/A	#N/A	#N/A	P22106	11	9	67.7842	164.702	143.105	173.416	0.951					#DIV/0!
Cyclic pyranopterin monophosphate synthase	moaC	17638.4	A0A0H3GQ77	#N/A	#N/A	#N/A	#N/A	#N/A	#N/A	P0A738	5	5	29.7739	10.3226	14.777	6.0606	0.936					#DIV/0!
Outer membrane protein assembly factor BamA	bamA	90667	A0A0H3GQ82	#N/A	#N/A	#N/A	#N/A	#N/A	#N/A	P0A940	12	8	74.9306	40.7279	38.6847	152.272	0.612					#DIV/0!
Peroxiredoxin OsmC	osmC	15202.2	A0A0H3GQ84	#N/A	#N/A	#N/A	#N/A	#N/A	#N/A	P0C0L2	8	7	59.076	289.395	266.771	383.516	0.782					#DIV/0!
Protein YciE	yciE	19018.5	A0A0H3GQ94	#N/A	#N/A	#N/A	#N/A	#N/A	#N/A	P21363	2	1	11.2093	1.02968	4.39984	1.28355	0.554					#DIV/0!
NADPH-dependent curcumin reductase	curA	37894.9	A0A0H3GQH2	#N/A	#N/A	#N/A	#N/A	#N/A	#N/A	P76113	5	4	32.4107	5.59664	4.92341	28.8794	0.826					#DIV/0!
Molybdenum cofactor biosynthesis protein B	moaB	18779.2	A0A0H3GQH9	#N/A	#N/A	#N/A	#N/A	#N/A	#N/A	P0AEZ9	8	8	67.1864	75.6977	76.2411	120.204	0.918					#DIV/0!
Oxygen-insensitive NADPH nitroreductase	nfsA	27085.9	A0A0H3GQI4	#N/A	#N/A	#N/A	#N/A	#N/A	#N/A	P17117	8	6	72.911	92.9969	60.4661	67.3876	0.844					#DIV/0!
tRNA threonylcarbamoyladenosine biosynthesis protein TsaE	tsaE	16967.2	A0A0H3GQJ1	#N/A	#N/A	#N/A	#N/A	#N/A	#N/A	P0AF67	1	1	5.7632	64.8478	62.7515	32.9223	0.892					#DIV/0!
DNA gyrase inhibitor	sbmC	18195.6	A0A0H3GQL6	#N/A	#N/A	#N/A	#N/A	#N/A	#N/A	P33012	1	1	7.093	12.6824	4.49047	72.9621	0.647					#DIV/0!
HTH-type transcriptional repressor CytR	cytR	38276.1	A0A0H3GQM6	#N/A	#N/A	#N/A	#N/A	#N/A	#N/A	P0ACN7	5	4	30.4474	16.924	19.29	11.325	0.256					#DIV/0!
Transcriptional regulatory protein PhoP	phoP	25535.3	A0A0H3GQQ9	#N/A	#N/A	#N/A	#N/A	#N/A	#N/A	P23836	14	11	97.7683	40.4416	36.7084	37.5721	0.322					#DIV/0!
Pyridoxine/pyridoxamine 5'-phosphate oxidase	pdxH	25602.2	A0A0H3GQR1	#N/A	#N/A	#N/A	#N/A	#N/A	#N/A	P0AFI7	3	3	17.8192	89.4865	111.186	68.6329	0.927					#DIV/0!
6-phosphogluconolactonase	pgl	36592.8	A0A0H3GQT6	#N/A	#N/A	#N/A	#N/A	#N/A	#N/A	P52697	5	5	33.2677	36.4329	36.28	67.9404	0.27					#DIV/0!
Dipeptide-binding protein	dppA	60521.9	A0A0H3GQV3	#N/A	#N/A	#N/A	#N/A	#N/A	#N/A	P23847	12	12	89.4126	86.5866	91.078	159.632	0.258					#DIV/0!
Periplasmic beta-glucosidase	bglX	83517.3	A0A0H3GQV7	#N/A	#N/A	#N/A	#N/A	#N/A	#N/A	P33363	5	3	28.7401	9.22598	9.30209	8.33087	0.917					#DIV/0!
Cytidine deaminase	cdd	31825.1	A0A0H3GQX0	#N/A	#N/A	#N/A	#N/A	#N/A	#N/A	P0ABF6	13	12	94.9485	113.78	114.099	127.994	0.819					#DIV/0!
Glutamine-binding periplasmic protein	glnH	27190.2	A0A0H3GR25	#N/A	#N/A	#N/A	#N/A	#N/A	#N/A	P0AEQ3	14	12	113.744	168.96	167.592	280.691	0.361					#DIV/0!
Tryptophan--tRNA ligase	trpS	37666	A0A0H3GR40	#N/A	#N/A	#N/A	#N/A	#N/A	#N/A	P00954	11	9	85.7321	66.7834	55.252	69.3079	0.265					#DIV/0!
Molybdate-binding protein ModA	modA	27364.3	A0A0H3GR52	#N/A	#N/A	#N/A	#N/A	#N/A	#N/A	P37329	5	2	27.7728	16.291	17.9667	12.0004	0.245					#DIV/0!
7-methyl-GTP pyrophosphatase	yceF	21918.9	A0A0H3GR61	#N/A	#N/A	#N/A	#N/A	#N/A	#N/A	P0A729	5	3	30.3537	32.3945	40.4684	63.6637	0.84					#DIV/0!
PTS system mannose-specific EIIAB component	manX	35047.6	A0A0H3GR98	#N/A	#N/A	#N/A	#N/A	#N/A	#N/A	P69797	10	8	58.233	56.7739	55.7175	34.474	0.221					#DIV/0!
D-amino acid dehydrogenase	dadA	47949.6	A0A0H3GRA8	#N/A	#N/A	#N/A	#N/A	#N/A	#N/A	P0A6J5	13	11	101.18	70.0505	69.2828	27.6302	0.356					#DIV/0!
Primosomal protein 1	dnaT	19455.1	A0A0H3GRA9	#N/A	#N/A	#N/A	#N/A	#N/A	#N/A	P0A8J2	2	1	10.6118	14.8789	14.467	0.417122	0.749					#DIV/0!
Thiol:disulfide interchange protein DsbA	dsbA	23218.6	A0A0H3GRB2	#N/A	#N/A	#N/A	#N/A	#N/A	#N/A	P0AEG4	9	8	52.9824	78.3323	69.9052	66.337	0.366					#DIV/0!
L-asparaginase 2	ansB	36964.8	A0A0H3GRD4	#N/A	#N/A	#N/A	#N/A	#N/A	#N/A	P00805	13	10	87.5275	113.419	115.436	524.874	0.466					#DIV/0!
Uncharacterized protein YeaO	yeaO	13443.3	A0A0H3GRE1	#N/A	#N/A	#N/A	#N/A	#N/A	#N/A	P76243	2	1	17.6799	2.76872	2.13167	15.1718	0.676					#DIV/0!
Thioredoxin/glutathione peroxidase BtuE	btuE	20640.7	A0A0H3GRS6	#N/A	#N/A	#N/A	#N/A	#N/A	#N/A	P06610	6	6	40.2711	24.5112	26.7522	43.3229	0.433					#DIV/0!
2_5-diketo-D-gluconic acid reductase A	dkgA	31166.7	A0A0H3GRS9	#N/A	#N/A	#N/A	#N/A	#N/A	#N/A	Q46857	11	9	80.4358	14.421	13.7719	137.64	0.405					#DIV/0!
Uncharacterized oxidoreductase YghA	yghA	31659.1	A0A0H3GS10	#N/A	#N/A	#N/A	#N/A	#N/A	#N/A	P0AG84	5	3	28.5131	18.7545	16.9677	15.4241	0.335					#DIV/0!
Aldehyde dehydrogenase B	aldB	56705.7	A0A0H3GS16	#N/A	#N/A	#N/A	#N/A	#N/A	#N/A	P37685	12	11	89.4699	21.7836	29.0506	172.681	0.59					#DIV/0!
Quinone oxidoreductase 1	qorA	35286.3	A0A0H3GS18	#N/A	#N/A	#N/A	#N/A	#N/A	#N/A	P28304	12	11	88.3692	81.5035	72.6109	180.596	0.265					#DIV/0!
Aromatic-amino-acid aminotransferase	tyrB	43823	A0A0H3GS23	#N/A	#N/A	#N/A	#N/A	#N/A	#N/A	P04693	5	4	28.3996	19.2971	23.8881	7.91972	0.758					#DIV/0!
Transcriptional repressor MprA	mprA	20791.6	A0A0H3GS33	#N/A	#N/A	#N/A	#N/A	#N/A	#N/A	P0ACR9	4	4	35.8198	61.8073	59.7409	38.5583	0.926					#DIV/0!
Protein YciN	yciN	9385.65	A0A0H3GS39	#N/A	#N/A	#N/A	#N/A	#N/A	#N/A	P0AB61	3	3	27.7274	25.1357	26.2011	36.6869	0.783					#DIV/0!
Putative sulfur carrier protein YedF	yedF	8753.07	A0A0H3GS76	#N/A	#N/A	#N/A	#N/A	#N/A	#N/A	P0AA31	1	1	6.8384	9.80254	7.86422	1.19979	0.961					#DIV/0!
Enterobactin synthase component E	entE	59625.5	A0A0H3GSA9	#N/A	#N/A	#N/A	#N/A	#N/A	#N/A	P10378	6	2	33.9208	53.8953	52.9605	62.3709	0.43					#DIV/0!
Dihydrolipoyllysine-residue acetyltransferase component of pyruvate dehydrogenase complex	aceF	66153.2	A0A0H3GSC6	#N/A	#N/A	#N/A	#N/A	#N/A	#N/A	P06959	39	36	291.655	1019.62	1025.5	1287.45	0.316					#DIV/0!
Glucarate dehydratase	gudD	49369.2	A0A0H3GSC8	#N/A	#N/A	#N/A	#N/A	#N/A	#N/A	P0AES2	11	9	70.7835	45.2849	49.5952	17.6165	0.91					#DIV/0!
Chaperone protein ClpB	clpB	95756.3	A0A0H3GSF4	#N/A	#N/A	#N/A	#N/A	#N/A	#N/A	P63284	40	35	299.486	309.315	296.286	272.507	0.447					#DIV/0!
Acetyl-coenzyme A carboxylase carboxyl transferase subunit beta	accD	33664.2	A0A0H3GSG2	#N/A	#N/A	#N/A	#N/A	#N/A	#N/A	P0A9Q5	17	12	96.3425	474.608	428.844	712.57	0.361					#DIV/0!
Hexitol phosphatase B	hxpB	24501.4	A0A0H3GSN4	#N/A	#N/A	#N/A	#N/A	#N/A	#N/A	P77247	3	2	24.6366	8.77919	9.76974	16.538	0.341					#DIV/0!
Cysteine synthase B	cysM	32778.3	A0A0H3GSS4	#N/A	#N/A	#N/A	#N/A	#N/A	#N/A	P16703	3	2	16.7689	15.0338	13.8998	14.1363	0.256					#DIV/0!
Putative selenoprotein YdfZ	ydfZ	7333.4	A0A0H3GSS5	#N/A	#N/A	#N/A	#N/A	#N/A	#N/A	P64463	5	5	31.5389	10.2635	6.00102	89.775	0.612					#DIV/0!
Multiphosphoryl transfer protein	fruB	39647.9	A0A0H3GSU3	#N/A	#N/A	#N/A	#N/A	#N/A	#N/A	P69811	9	6	53.0307	33.5407	26.2292	37.5753	0.36					#DIV/0!
Glycerate 2-kinase	garK	39389.5	A0A0H3GSV1	#N/A	#N/A	#N/A	#N/A	#N/A	#N/A	P23524	2	2	12.1323	7.52958	5.74184	6.30191	0.416					#DIV/0!
Deoxyribose-phosphate aldolase	deoC	27962	A0A0H3GSW1	#N/A	#N/A	#N/A	#N/A	#N/A	#N/A	P0A6L0	10	8	70.323	80.7432	80.9291	92.8192	0.291					#DIV/0!
2-octaprenylphenol hydroxylase	ubiI	44472.8	A0A0H3GSY0	#N/A	#N/A	#N/A	#N/A	#N/A	#N/A	P25535	3	3	18.667	5.86765	6.82285	9.43437	0.86					#DIV/0!
Anaerobic glycerol-3-phosphate dehydrogenase subunit C	glpC	45134.6	A0A0H3GSZ6	#N/A	#N/A	#N/A	#N/A	#N/A	#N/A	P0A996	8	4	48.6523	12.2969	12.8341	33.5371	0.815					#DIV/0!
NADH-quinone oxidoreductase subunit L	nuoL	66609.4	A0A0H3GT15	#N/A	#N/A	#N/A	#N/A	#N/A	#N/A	P33607	6	5	34.9968	84.6209	78.0342	132.596	0.932					#DIV/0!
Tat proofreading chaperone DmsD	dmsD	23458.7	A0A0H3GT23	#N/A	#N/A	#N/A	#N/A	#N/A	#N/A	P69853	5	4	24.1301	10.4379	8.64995	34.9221	0.627					#DIV/0!
NADH-quinone oxidoreductase subunit A	nuoA	16571.4	A0A0H3GT27	#N/A	#N/A	#N/A	#N/A	#N/A	#N/A	P0AFC3	1	1	8.0007	25.2928	21.9525	2.32674	0.906					#DIV/0!
Dipeptidyl carboxypeptidase	dcp	77630	A0A0H3GT32	#N/A	#N/A	#N/A	#N/A	#N/A	#N/A	P24171	19	12	105.713	105.68	89.4633	96.555	0.69					#DIV/0!
Dihydroneopterin triphosphate 2'-epimerase	folX	14082.1	A0A0H3GT41	#N/A	#N/A	#N/A	#N/A	#N/A	#N/A	P0AC19	6	3	45.975	34.6091	38.5376	28.8698	0.867					#DIV/0!
Lactaldehyde reductase	fucO	40741.6	A0A0H3GT86	#N/A	#N/A	#N/A	#N/A	#N/A	#N/A	P0A9S1	2	2	13.061	1.89097	0.837148	10.7597	0.287					#DIV/0!
Histidine-binding periplasmic protein	hisJ	28597.5	A0A0H3GTC6	#N/A	#N/A	#N/A	#N/A	#N/A	#N/A	P0AEU0	7	5	43.9372	30.8651	32.1751	20.777	0.519					#DIV/0!
Transcriptional regulatory protein QseB	qseB	24734.7	A0A0H3GTE4	#N/A	#N/A	#N/A	#N/A	#N/A	#N/A	P52076	1	1	5.9554	24.0651	25.2222	26.9309	0.839					#DIV/0!
Esterase YqiA	yqiA	21755.6	A0A0H3GTE8	#N/A	#N/A	#N/A	#N/A	#N/A	#N/A	P0A8Z7	2	1	11.4507	10.7162	6.7904	8.34776	0.832					#DIV/0!
Protein YffB	yffB	13714.7	A0A0H3GTG7	#N/A	#N/A	#N/A	#N/A	#N/A	#N/A	P24178	4	4	27.8645	16.6825	25.4871	11.8259	0.772					#DIV/0!
G/U mismatch-specific DNA glycosylase	mug	18787.5	A0A0H3GTH2	#N/A	#N/A	#N/A	#N/A	#N/A	#N/A	P0A9H1	3	3	13.2542	2.59233	2.37134	29.0619	0.738					#DIV/0!
Right origin-binding protein	rob	33316	A0A0H3GTJ3	#N/A	#N/A	#N/A	#N/A	#N/A	#N/A	P0ACI0	6	5	41.4398	30.4494	28.5294	113.812	0.35					#DIV/0!
Protein SseB	sseB	28756.6	A0A0H3GTL4	#N/A	#N/A	#N/A	#N/A	#N/A	#N/A	P0AFZ1	4	1	23.7566	16.15	15.3343	11.1643	0.818					#DIV/0!
Co-chaperone protein HscB	hscB	20137.7	A0A0H3GTL7	#N/A	#N/A	#N/A	#N/A	#N/A	#N/A	P0A6L9	6	3	37.3783	17.0618	19.5787	8.27563	0.848					#DIV/0!
NADP-dependent 3-hydroxy acid dehydrogenase YdfG	ydfG	27363	A0A0H3GTM0	#N/A	#N/A	#N/A	#N/A	#N/A	#N/A	P39831	10	8	90.3168	114.141	110.648	172.829	0.494					#DIV/0!
Aspartate-semialdehyde dehydrogenase	asd	40246.1	A0A0H3GTQ2	#N/A	#N/A	#N/A	#N/A	#N/A	#N/A	P0A9Q9	13	12	108.347	362.206	358.907	320.417	0.543					#DIV/0!
3-oxoacyl-[acyl-carrier-protein] synthase 2	fabF	43274	A0A0H3GTQ4	#N/A	#N/A	#N/A	#N/A	#N/A	#N/A	P0AAI5	13	8	109.798	257.123	255.297	145.624	0.458					#DIV/0!
Glycerol-3-phosphate transporter	glpT	50709.7	A0A0H3GTT0	#N/A	#N/A	#N/A	#N/A	#N/A	#N/A	P08194	3	1	17.9136	63.484	67.1535	4.93328	0.303					#DIV/0!
CDP-diacylglycerol--serine O-phosphatidyltransferase	pssA	53030	A0A0H3GTV1	#N/A	#N/A	#N/A	#N/A	#N/A	#N/A	P23830	14	12	88.1768	15.1023	16.1142	35.1004	0.87					#DIV/0!
Bifunctional chorismate mutase/prephenate dehydratase	pheA	43339.5	A0A0H3GTV9	#N/A	#N/A	#N/A	#N/A	#N/A	#N/A	P0A9J8	5	3	28.8632	162.999	140.871	113.087	0.894					#DIV/0!
L-cystine-binding protein TcyJ	tcyJ	29039.2	A0A0H3GTW4	#N/A	#N/A	#N/A	#N/A	#N/A	#N/A	P0AEM9	14	8	73.1022	170.227	11.6929	19.2328	0.255					#DIV/0!
Cytosine deaminase	codA	47762.1	A0A0H3GTX0	#N/A	#N/A	#N/A	#N/A	#N/A	#N/A	P25524	2	2	11.5275	7.14699	6.79724	7.45667	0.275					#DIV/0!
Trehalose-6-phosphate hydrolase	treC	64122.9	A0A0H3GTX2	#N/A	#N/A	#N/A	#N/A	#N/A	#N/A	P28904	23	20	177.153	130.72	133.113	51.5277	0.291					#DIV/0!
Glutamate/aspartate import solute-binding protein	gltI	33534.3	A0A0H3GTZ1	#N/A	#N/A	#N/A	#N/A	#N/A	#N/A	P37902	6	5	36.6528	23.225	18.7588	41.8467	0.912					#DIV/0!
Probable nitrate reductase molybdenum cofactor assembly chaperone NarW	narW	26388.7	A0A0H3GU16	#N/A	#N/A	#N/A	#N/A	#N/A	#N/A	P19317	5	2	28.2258	27.684	32.0251	12.4965	0.788					#DIV/0!
Probable ATP-dependent transporter SufC	sufC	27639.4	A0A0H3GU45	#N/A	#N/A	#N/A	#N/A	#N/A	#N/A	P77499	3	2	22.9075	3.81526	5.60543	2.37993	0.919					#DIV/0!
Succinate-semialdehyde dehydrogenase [NADP(+)] GabD	gabD	52062.3	A0A0H3GU60	#N/A	#N/A	#N/A	#N/A	#N/A	#N/A	P25526	7	7	48.6345	12.7914	9.6455	104.527	0.332					#DIV/0!
FMN-dependent NADH:quinone oxidoreductase	azoR	21657.7	A0A0H3GU63	#N/A	#N/A	#N/A	#N/A	#N/A	#N/A	P41407	2	1	11.5964	2.36243	9.13486	0.911136	0.508					#DIV/0!
S-(hydroxymethyl)glutathione dehydrogenase	frmA	39929.3	A0A0H3GU94	#N/A	#N/A	#N/A	#N/A	#N/A	#N/A	P25437	5	4	39.708	69.7484	74.0028	38.7428	0.332					#DIV/0!
D-galactose/methyl-galactoside binding periplasmic protein MglB	mglB	35712.6	A0A0H3GUC9	#N/A	#N/A	#N/A	#N/A	#N/A	#N/A	P0AEE5	23	20	170.788	447.054	412.059	157.412	0.296					#DIV/0!
Molybdopterin synthase catalytic subunit	moaE	16981.1	A0A0H3GUD0	#N/A	#N/A	#N/A	#N/A	#N/A	#N/A	P30749	3	2	20.1256	12.8941	12.0166	19.39	0.847					#DIV/0!
2-dehydro-3-deoxygluconokinase	kdgK	34247.5	A0A0H3GUG4	#N/A	#N/A	#N/A	#N/A	#N/A	#N/A	P37647	3	3	18.1181	42.6304	36.8194	29.3003	0.841					#DIV/0!
PFL-like enzyme TdcE	tdcE	86220.9	A0A0H3GUK7	#N/A	#N/A	#N/A	#N/A	#N/A	#N/A	P42632	29	22	202.385	139.72	105.277	354.493	0.861					#DIV/0!
Alanine racemase_ catabolic	dadX	39072.8	A0A0H3GUM6	#N/A	#N/A	#N/A	#N/A	#N/A	#N/A	P29012	3	3	24.9459	44.1711	37.1221	28.9311	0.803					#DIV/0!
Selenocysteine-specific elongation factor	selB	69038.6	A0A0H3GUP2	#N/A	#N/A	#N/A	#N/A	#N/A	#N/A	P14081	2	2	16.0806	12.8979	15.8518	7.16856	0.789					#DIV/0!
PTS system mannitol-specific EIICBA component	mtlA	68200.5	A0A0H3GUP6	#N/A	#N/A	#N/A	#N/A	#N/A	#N/A	P00550	1	1	5.1414	16.8389	11.955	22.7246	0.948					#DIV/0!
Bifunctional aldehyde-alcohol dehydrogenase AdhE	adhE	96640.7	A0A0H3GUQ2	#N/A	#N/A	#N/A	#N/A	#N/A	#N/A	P0A9Q7	37	34	361.337	435.119	404.884	704.931	0.37					#DIV/0!
Phosphopantetheine adenylyltransferase	coaD	17836.7	A0A0H3GUS5	#N/A	#N/A	#N/A	#N/A	#N/A	#N/A	P0A6I6	2	2	11.0635	2.73606	4.06259	6.43716	0.854					#DIV/0!
Uncharacterized protein YbjN	ybjN	17837.2	A0A0H3GUS6	#N/A	#N/A	#N/A	#N/A	#N/A	#N/A	P0AAY6	2	2	12.3933	25.7218	24.3269	28.3839	0.762					#DIV/0!
Fructose-1_6-bisphosphatase 1 class 2	glpX	36023.5	A0A0H3GUV5	#N/A	#N/A	#N/A	#N/A	#N/A	#N/A	P0A9C9	5	5	24.3007	10.6623	17.5826	12.8252	0.914					#DIV/0!
Uncharacterized protein YodD	yodD	8579.26	A0A0H3GV08	#N/A	#N/A	#N/A	#N/A	#N/A	#N/A	P64519	1	1	7.9323	1.0749	1.40039	105.002	0.726					#DIV/0!
Leucine-responsive regulatory protein	lrp	19000.9	A0A0H3GV26	#N/A	#N/A	#N/A	#N/A	#N/A	#N/A	P0ACJ0	4	4	21.499	19.8753	21.9343	18.7848	0.315					#DIV/0!
Nicotinate phosphoribosyltransferase	pncB	46182.5	A0A0H3GV33	#N/A	#N/A	#N/A	#N/A	#N/A	#N/A	P18133	6	5	39.9258	45.8937	38.4222	44.5572	0.87					#DIV/0!
Intermembrane transport lipoprotein PqiC	pqiC	20691.5	A0A0H3GV51	#N/A	#N/A	#N/A	#N/A	#N/A	#N/A	P0AB10	1	1	5.1634	23.3524	23.9584	26.531	0.765					#DIV/0!
Glycine cleavage system H protein	gcvH	13868.2	A0A0H3GV68	#N/A	#N/A	#N/A	#N/A	#N/A	#N/A	P0A6T9	2	1	12.4924	204.997	191.15	367.568	0.884					#DIV/0!
Periplasmic trehalase	treA	63864.9	A0A0H3GV93	#N/A	#N/A	#N/A	#N/A	#N/A	#N/A	P13482	4	3	23.755	2.57042	5.1937	7.4232	0.766					#DIV/0!
Bifunctional protein GlmU	glmU	49418.3	A0A0H3GVB1	#N/A	#N/A	#N/A	#N/A	#N/A	#N/A	P0ACC7	4	4	23.5186	22.7967	19.8465	52.7148	0.897					#DIV/0!
Uncharacterized protein YehS	yehS	18086.9	A0A0H3GVD9	#N/A	#N/A	#N/A	#N/A	#N/A	#N/A	P33355	5	4	26.2227	13.2989	16.3781	15.603	0.744					#DIV/0!
Uncharacterized protein YebV	yebV	8866.87	A0A0H3GVE0	#N/A	#N/A	#N/A	#N/A	#N/A	#N/A	P64503	1	1	6.3609	0.0357561	0.294909	9.224	0.831					#DIV/0!
Uncharacterized protein YebY	yebY	12492.5	A0A0H3GVE3	#N/A	#N/A	#N/A	#N/A	#N/A	#N/A	P64506	1	1	6.652	20.0893	18.7154	23.0781	0.804					#DIV/0!
Dihydroorotase	pyrC	39169.6	A0A0H3GVG2	#N/A	#N/A	#N/A	#N/A	#N/A	#N/A	P05020	6	6	44.7681	49.962	52.6575	32.5993	0.863					#DIV/0!
Response regulator UvrY	uvrY	24063.8	A0A0H3GVK7	#N/A	#N/A	#N/A	#N/A	#N/A	#N/A	P0AED5	3	3	17.0971	1.6519	2.62589	1.03529	0.927					#DIV/0!
Spermidine/putrescine-binding periplasmic protein	potD	38867.2	A0A0H3GVL8	#N/A	#N/A	#N/A	#N/A	#N/A	#N/A	P0AFK9	5	3	28.9518	13.3596	12.5831	10.1101	0.914					#DIV/0!
Peptide methionine sulfoxide reductase MsrB	msrB	15793.4	A0A0H3GVT9	#N/A	#N/A	#N/A	#N/A	#N/A	#N/A	P0A746	4	4	50.1784	37.2181	41.1547	63.9745	0.861					#DIV/0!
DNA ligase	ligA	74062.4	A0A0H3GVW8	#N/A	#N/A	#N/A	#N/A	#N/A	#N/A	P15042	10	5	65.167	22.4249	16.8159	25.7151	0.921					#DIV/0!
D-mannonate oxidoreductase	uxuB	54150.6	A0A0H3GVX5	#N/A	#N/A	#N/A	#N/A	#N/A	#N/A	P39160	8	6	54.3098	56.0216	51.154	42.9664	0.306					#DIV/0!
Universal stress protein A	uspA	16123.4	A0A0H3GVY1	#N/A	#N/A	#N/A	#N/A	#N/A	#N/A	P0AED0	7	5	75.3305	324.411	318.425	699.29	0.261					#DIV/0!
Catalase HPII	katE	84276.8	A0A0H3GVY8	#N/A	#N/A	#N/A	#N/A	#N/A	#N/A	P21179	9	8	62.7582	11.5733	10.1589	99.4013	0.819					#DIV/0!
3-oxoacyl-[acyl-carrier-protein] reductase FabG	fabG	25560.4	A0A0H3GW04	#N/A	#N/A	#N/A	#N/A	#N/A	#N/A	P0AEK2	10	7	90.9993	130.84	140.271	96.0494	0.293					#DIV/0!
D-tagatose-1_6-bisphosphate aldolase subunit GatY	gatY	31040.1	A0A0H3GW19	#N/A	#N/A	#N/A	#N/A	#N/A	#N/A	P0C8J6	12	11	79.5289	444.489	458.769	1072.72	0.64					#DIV/0!
PTS system galactitol-specific EIIA component	gatA	17021.5	A0A0H3GW21	#N/A	#N/A	#N/A	#N/A	#N/A	#N/A	P69828	8	7	69.3148	214.441	200.255	230.848	0.591					#DIV/0!
Intermembrane phospholipid transport system binding protein MlaB	mlaB	10737.4	A0A0H3GW69	#N/A	#N/A	#N/A	#N/A	#N/A	#N/A	P64602	2	1	13.2893	50.2087	44.4977	6.13171	0.547					#DIV/0!
Anaerobic glycerol-3-phosphate dehydrogenase subunit A	glpA	59756.7	A0A0H3GW84	#N/A	#N/A	#N/A	#N/A	#N/A	#N/A	P0A9C0	22	18	164.379	56.6763	58.8377	134.376	0.816					#DIV/0!
NADH-quinone oxidoreductase subunit I	nuoI	21051	A0A0H3GWA7	#N/A	#N/A	#N/A	#N/A	#N/A	#N/A	P0AFD6	4	3	17.0331	43.2552	41.0937	57.4713	0.983					#DIV/0!
L-glyceraldehyde 3-phosphate reductase	gpr	38946.3	A0A0H3GWF5	#N/A	#N/A	#N/A	#N/A	#N/A	#N/A	Q46851	12	10	75.5131	17.6773	22.1862	27.1656	0.595					#DIV/0!
Transaldolase A	talA	35887	A0A0H3GWI0	#N/A	#N/A	#N/A	#N/A	#N/A	#N/A	P0A867	17	11	122.94	82.9596	81.4908	359.485	0.858					#DIV/0!
PTS system glucitol/sorbitol-specific EIIB component	srlE	33560.2	A0A0H3GWM1	#N/A	#N/A	#N/A	#N/A	#N/A	#N/A	P56580	5	4	25.2576	34.4356	38.4461	26.9539	0.88					#DIV/0!
Arabinose 5-phosphate isomerase GutQ	gutQ	34202.6	A0A0H3GWM8	#N/A	#N/A	#N/A	#N/A	#N/A	#N/A	P17115	1	1	6.1234	11.3486	0.65114	0.178811	0.829					#DIV/0!
ATP-dependent zinc metalloprotease FtsH	ftsH	70822.3	A0A0H3GWN5	#N/A	#N/A	#N/A	#N/A	#N/A	#N/A	P0AAI3	14	13	97.0631	96.7552	111.247	269.613	0.286					#DIV/0!
1-deoxyxylulose-5-phosphate synthase YajO	yajO	36591.3	A0A0H3GWP8	#N/A	#N/A	#N/A	#N/A	#N/A	#N/A	P77735	4	3	24.0209	2.52382	2.8193	11.8461	0.336					#DIV/0!
Glyceraldehyde-3-phosphate dehydrogenase A	gapA	35703.6	A0A0H3GWR1	#N/A	#N/A	#N/A	#N/A	#N/A	#N/A	P0A9B2	29	24	195.174	2883.16	2688.95	3416.27	0.448					#DIV/0!
Fumarate hydratase class II	fumC	50888.2	A0A0H3GWS1	#N/A	#N/A	#N/A	#N/A	#N/A	#N/A	P05042	10	7	60.7395	62.5875	49.6165	92.6208	0.877					#DIV/0!
Transcriptional regulator SlyA	slyA	16410.1	A0A0H3GWS8	#N/A	#N/A	#N/A	#N/A	#N/A	#N/A	P0A8W2	1	1	7.0697	2.43546	2.03629	14.3861	0.255					#DIV/0!
N-ethylmaleimide reductase	nemA	39516.5	A0A0H3GWW9	#N/A	#N/A	#N/A	#N/A	#N/A	#N/A	P77258	8	4	46.9238	11.4257	7.49215	10.2917	0.352					#DIV/0!
Bacterial microcompartment shell protein EutK	eutK	18006.7	A0A0H3GX05	#N/A	#N/A	#N/A	#N/A	#N/A	#N/A	P76540	3	3	17.0043	34.2669	33.0588	29.534	0.402					#DIV/0!
Anaerobic dimethyl sulfoxide reductase chain B	dmsB	23781.4	A0A0H3GX32	#N/A	#N/A	#N/A	#N/A	#N/A	#N/A	P18776	3	2	10.7741	5.59491	6.35051	9.16748	0.907					#DIV/0!
6-phospho-beta-glucosidase BglA	bglA	55931.2	A0A0H3GX43	#N/A	#N/A	#N/A	#N/A	#N/A	#N/A	Q46829	15	10	96.9119	46.0873	39.9517	55.6394	0.299					#DIV/0!
Nicotinamide-nucleotide amidohydrolase PncC	pncC	17695.8	A0A0H3GX66	#N/A	#N/A	#N/A	#N/A	#N/A	#N/A	P0A6G3	2	2	10.6661	184.146	24.3896	141.346	0.836					#DIV/0!
Pyridoxine 4-dehydrogenase	pdxI	30763.1	A0A0H3GX68	#N/A	#N/A	#N/A	#N/A	#N/A	#N/A	P25906	3	2	18.6063	1.64541	0.7446	4.85325	0.681					#DIV/0!
Valine--pyruvate aminotransferase	avtA	47110.5	A0A0H3GX90	#N/A	#N/A	#N/A	#N/A	#N/A	#N/A	P09053	3	1	10.9312	5.53533	4.13854	4.58409	0.902					#DIV/0!
Uncharacterized protein YibT	yibT	7995.31	A0A0H3GXA1	#N/A	#N/A	#N/A	#N/A	#N/A	#N/A	Q2M7R5	3	2	19.117	1.19145	0.236984	33.9294	0.667					#DIV/0!
7alpha-hydroxysteroid dehydrogenase	hdhA	27006.8	A0A0H3GXE9	#N/A	#N/A	#N/A	#N/A	#N/A	#N/A	P0AET8	7	6	52.8146	43.6594	44.918	201.014	0.304					#DIV/0!
Flavin prenyltransferase UbiX	ubiX	20809.1	A0A0H3GXF7	#N/A	#N/A	#N/A	#N/A	#N/A	#N/A	P0AG03	1	1	5.7919	100.364	102.876	43.8986	0.527					#DIV/0!
Glucarate dehydratase-related protein	gudX	49191.8	A0A0H3GXH9	#N/A	#N/A	#N/A	#N/A	#N/A	#N/A	Q46915	3	2	15.6613	36.8768	35.693	29.092	0.913					#DIV/0!
Acid stress chaperone HdeB	hdeB	12156.9	A0A0H3GXT8	#N/A	#N/A	#N/A	#N/A	#N/A	#N/A	P0AET2	6	6	48.6724	29.6554	32.8192	912.345	0.198					#DIV/0!
Glutaredoxin 1	grxA	9798.92	A0A0H3GXY0	#N/A	#N/A	#N/A	#N/A	#N/A	#N/A	P68688	1	1	5.4017	9.9508	6.56054	7.64829	0.513					#DIV/0!
D-tagatose-1_6-bisphosphate aldolase subunit GatZ	gatZ	47565	A0A0H3GXY9	#N/A	#N/A	#N/A	#N/A	#N/A	#N/A	P0C8J8	31	24	210.345	588.912	595.787	1358.77	0.728					#DIV/0!
Ubiquinone biosynthesis protein UbiV	ubiV	33105.6	A0A0H3GY03	#N/A	#N/A	#N/A	#N/A	#N/A	#N/A	P45475	3	3	10.6389	24.24	25.119	30.4531	0.887					#DIV/0!
2-octaprenyl-6-methoxyphenol hydroxylase	ubiH	42744.6	A0A0H3GY55	#N/A	#N/A	#N/A	#N/A	#N/A	#N/A	P25534	3	2	17.6552	41.2449	35.0616	32.2439	0.76					#DIV/0!
Mannonate dehydratase	uxuA	45009.2	A0A0H3GY58	#N/A	#N/A	#N/A	#N/A	#N/A	#N/A	P24215	18	16	112.308	50.0994	52.5274	50.6516	0.39					#DIV/0!
Inorganic pyrophosphatase	ppa	19817.6	A0A0H3GY84	#N/A	#N/A	#N/A	#N/A	#N/A	#N/A	P0A7A9	12	10	90.3107	325.708	313.609	328.564	0.419					#DIV/0!
Protein YrdA	yrdA	20302.1	A0A0H3GY94	#N/A	#N/A	#N/A	#N/A	#N/A	#N/A	P0A9W9	4	4	23.3924	8.34976	7.49237	9.13656	0.815					#DIV/0!
3-phenylpropionate/cinnamic acid dioxygenase subunit beta	hcaF	20636.3	A0A0H3GYB6	#N/A	#N/A	#N/A	#N/A	#N/A	#N/A	Q47140	1	1	5.3451	6.05275	9.09934	7.54921	0.281					#DIV/0!
Cold shock-like protein CspC	cspC	7402.38	A0A0H3GYD5	#N/A	#N/A	#N/A	#N/A	#N/A	#N/A	P0A9Y6	7	7	25.8048	885.399	911.264	499.073	0.409					#DIV/0!
Protein YhgF	yhgF	85405.2	A0A0H3GYF8	#N/A	#N/A	#N/A	#N/A	#N/A	#N/A	P46837	10	9	52.0207	18.6096	12.0987	60.4578	0.938					#DIV/0!
Ribonucleoside-diphosphate reductase 1 subunit beta	nrdB	43802.5	A0A0H3GYJ3	#N/A	#N/A	#N/A	#N/A	#N/A	#N/A	P69924	11	7	75.1813	38.6566	47.555	33.1833	0.61					#DIV/0!
Glutathionyl-hydroquinone reductase YqjG	yqjG	37500.2	A0A0H3GYT0	#N/A	#N/A	#N/A	#N/A	#N/A	#N/A	P42620	4	4	24.8666	8.08315	9.08466	15.8735	0.89					#DIV/0!
5-keto-4-deoxy-D-glucarate aldolase	garL	27441.2	A0A0H3GYT6	#N/A	#N/A	#N/A	#N/A	#N/A	#N/A	P23522	3	3	22.1273	65.0767	68.587	20.4392	0.871					#DIV/0!
Galactitol 1-phosphate 5-dehydrogenase	gatD	37846.4	A0A0H3GYU6	#N/A	#N/A	#N/A	#N/A	#N/A	#N/A	P0A9S3	5	5	44.732	49.688	35.0659	149.969	0.674					#DIV/0!
Lipoprotein NlpI	nlpI	33734.9	A0A0H3GYW7	#N/A	#N/A	#N/A	#N/A	#N/A	#N/A	P0AFB1	4	4	23.1013	30.4649	32.6194	69.091	0.922					#DIV/0!
Superoxide dismutase [Cu-Zn]	sodC	17795.1	A0A0H3GYX9	#N/A	#N/A	#N/A	#N/A	#N/A	#N/A	P0AGD1	2	2	14.0958	2.44239	2.55658	52.0399	0.766					#DIV/0!
Cysteine desulfurase IscS	iscS	45260.7	A0A0H3GYY8	#N/A	#N/A	#N/A	#N/A	#N/A	#N/A	P0A6B7	25	20	162.293	298.747	310.876	115.416	0.223					#DIV/0!
D-serine dehydratase	dsdA	48185.8	A0A0H3GYZ9	#N/A	#N/A	#N/A	#N/A	#N/A	#N/A	P00926	20	17	141.105	217.471	194.615	185.209	0.853					#DIV/0!
Ribosomal RNA small subunit methyltransferase B	rsmB	48746.8	A0A0H3GZ82	#N/A	#N/A	#N/A	#N/A	#N/A	#N/A	P36929	11	7	64.3828	17.0514	18.8265	15.3683	0.853					#DIV/0!
Type I restriction enzyme EcoKI methylase subunit	hsdM	59648.8	A0A0H3GZB9	#N/A	#N/A	#N/A	#N/A	#N/A	#N/A	P08957	13	13	77.681	104.471	106.218	124.542	0.308					#DIV/0!
Probable protein adenylyltransferase Fic	fic	23074.1	A0A0H3GZD3	#N/A	#N/A	#N/A	#N/A	#N/A	#N/A	P20605	2	2	12.4384	17.5172	14.9922	30.0274	0.69					#DIV/0!
Protein SufA	sufA	13471.2	A0A0H3GZD4	#N/A	#N/A	#N/A	#N/A	#N/A	#N/A	P77667	3	2	20.3143	68.0303	73.0048	65.5713	0.754					#DIV/0!
RutC family protein YoaB	yoaB	12550.3	A0A0H3GZG2	#N/A	#N/A	#N/A	#N/A	#N/A	#N/A	P0AEB7	2	2	14.6192	8.86139	20.8565	6.19722	0.377					#DIV/0!
Protein YceI	yceI	20912.5	A0A0H3GZH0	#N/A	#N/A	#N/A	#N/A	#N/A	#N/A	P0A8X2	6	6	34.8045	118.368	136.52	102.495	0.333					#DIV/0!
Thymidine kinase	tdk	23798.8	A0A0H3GZH9	#N/A	#N/A	#N/A	#N/A	#N/A	#N/A	P23331	2	2	19.2483	6.39917	6.6436	6.95825	0.867					#DIV/0!
Single-stranded DNA-binding protein	ssb	18975	A0A0H3GZP4	#N/A	#N/A	#N/A	#N/A	#N/A	#N/A	P0AGE0	8	6	33.5438	48.3586	57.8013	39.1809	0.605					#DIV/0!
Methyl-accepting chemotaxis protein I	tsr	59443.1	A0A0H3GZP9	#N/A	#N/A	#N/A	#N/A	#N/A	#N/A	P02942	8	5	57.2953	53.7676	46.4957	3.47265	0.309					#DIV/0!
Iron-sulfur cluster carrier protein	mrp	40109.3	A0A0H3H0R0	#N/A	#N/A	#N/A	#N/A	#N/A	#N/A	P0AF08	3	3	27.0858	22.6907	18.0814	20.289	0.931					#DIV/0!
o-succinylbenzoate synthase	menC	35761.8	A0A0H3H0Z7	#N/A	#N/A	#N/A	#N/A	#N/A	#N/A	P29208	7	6	48.0855	24.7549	25.3517	27.9803	0.81					#DIV/0!
Thymidylate synthase	thyA	30764.9	A0A0H3H123	#N/A	#N/A	#N/A	#N/A	#N/A	#N/A	P0A884	7	7	41.8591	70.4645	65.4201	39.2145	0.342					#DIV/0!
Iron-binding protein IscA	iscA	11727.1	A0A0H3H1H5	#N/A	#N/A	#N/A	#N/A	#N/A	#N/A	P0AAC8	6	6	31.9398	34.8649	37.0738	24.1305	0.944					#DIV/0!
DNA-binding protein HU-beta	hupB	9225.59	A0A0H3H1P6	#N/A	#N/A	#N/A	#N/A	#N/A	#N/A	P0ACF4	8	6	40.3538	137.474	116.485	146.301	0.7					#DIV/0!
Glycine betaine/proline betaine transport system ATP-binding protein ProV	proV	44219.9	A0A0H3H1U0	#N/A	#N/A	#N/A	#N/A	#N/A	#N/A	P14175	9	7	54.5403	48.0018	40.4517	19.759	0.915					#DIV/0!
Fructose-1-phosphate phosphatase YqaB	yqaB	20893.9	A0A0H3H1V0	#N/A	#N/A	#N/A	#N/A	#N/A	#N/A	P77475	1	1	6.7273	217.522	194.043	195.161	0.835					#DIV/0!
Sorbitol-6-phosphate 2-dehydrogenase	srlD	28086	A0A0H3H1W1	#N/A	#N/A	#N/A	#N/A	#N/A	#N/A	P05707	8	7	82.2203	197.333	206.551	103.364	0.919					#DIV/0!
Carbamoyl dehydratase HypE	hypE	35491.7	A0A0H3H1Y3	#N/A	#N/A	#N/A	#N/A	#N/A	#N/A	P24193	3	2	16.6204	35.0971	39.8551	52.2558	0.848					#DIV/0!
Fructokinase	mak	32842	A0A0H3H1Z0	#N/A	#N/A	#N/A	#N/A	#N/A	#N/A	P23917	4	3	25.1197	7.27917	7.26814	13.1398	0.463					#DIV/0!
N(4)-acetylcytidine amidohydrolase	yqfB	12019.5	A0A0H3H2M4	#N/A	#N/A	#N/A	#N/A	#N/A	#N/A	P67603	7	5	49.3611	39.618	35.907	88.2706	0.845					#DIV/0!
Disulfide-bond oxidoreductase YghU	yghU	32391.7	A0A0H3H341	#N/A	#N/A	#N/A	#N/A	#N/A	#N/A	Q46845	1	1	7.0545	0.611144	2.1692	15.3703	0.833					#DIV/0!
Protein YgiW	ygiW	14067.8	A0A0H3H360	#N/A	#N/A	#N/A	#N/A	#N/A	#N/A	P0ADU5	13	11	56.5012	6.31634	6.85866	361.561	0.794					#DIV/0!
Hydrogenase maturation factor HypB	hypB	32078.4	A0A0H3H391	#N/A	#N/A	#N/A	#N/A	#N/A	#N/A	P0AAN3	6	5	34.9033	16.033	16.6383	4.50936	0.269					#DIV/0!
Galactarate dehydratase (L-threo-forming)	garD	56800.9	A0A0H3H3E1	#N/A	#N/A	#N/A	#N/A	#N/A	#N/A	P39829	14	11	91.8151	54.1669	57.464	23.9751	0.929					#DIV/0!
ATP-dependent 6-phosphofructokinase isozyme 2	pfkB	32684.1	A0A0H3H3E4	#N/A	#N/A	#N/A	#N/A	#N/A	#N/A	P06999	4	3	26.0417	8.74927	9.83019	37.2926	0.267					#DIV/0!
PTS system galactitol-specific EIIB component	gatB	10450.2	A0A0H3H3E9	#N/A	#N/A	#N/A	#N/A	#N/A	#N/A	P37188	7	7	61.7188	369.945	317.728	1153.83	0.815					#DIV/0!
Putative N-acetylmannosamine-6-phosphate 2-epimerase	nanE	24358.8	A0A0H3H3M7	#N/A	#N/A	#N/A	#N/A	#N/A	#N/A	P0A761	5	5	24.9538	37.4096	36.0677	14.7965	0.768					#DIV/0!
30S ribosomal protein S11	rpsK	13959	A0A0H3H3V1	#N/A	#N/A	#N/A	#N/A	#N/A	#N/A	P0A7R9	9	7	56.9983	351.613	404.859	180.23	1					#DIV/0!
PanD regulatory factor	panZ	14619.6	A0A0H3H464	#N/A	#N/A	#N/A	#N/A	#N/A	#N/A	P37613	2	1	11.2057	14.054	9.88404	9.64097	0.746					#DIV/0!
Aldehyde reductase YahK	yahK	38548.7	A0A0H3H4M6	#N/A	#N/A	#N/A	#N/A	#N/A	#N/A	P75691	8	6	51.3731	14.6336	18.3565	134.092	0.841					#DIV/0!
Protein RecA	recA	38144.5	A0A0H3H4Z2	#N/A	#N/A	#N/A	#N/A	#N/A	#N/A	P0A7G6	6	4	37.8499	24.9369	32.1719	28.3225	0.339					#DIV/0!
Dihydrofolate reductase	folA	18113.5	A0A0H3H5F1	#N/A	#N/A	#N/A	#N/A	#N/A	#N/A	P0ABQ4	2	2	12.622	84.662	94.6697	95.1348	0.371					#DIV/0!
Ribonucleoside-diphosphate reductase 1 subunit alpha	nrdA	86402.7	A0A0H3H5F7	#N/A	#N/A	#N/A	#N/A	#N/A	#N/A	P00452	14	9	99.0359	73.3492	76.1206	35.3738	0.633					#DIV/0!
Albumin	ALB	71289.4	0	#N/A	#N/A	#N/A	#N/A	#N/A	#N/A	P02769	18	17	130.284	41.5733	56.9603	51.4664	0					#DIV/0!
Flagellin	fliC	51295	0	#N/A	#N/A	#N/A	#N/A	#N/A	#N/A	P04949	12	10	97.8513	85.8726	86.8116	19.3051	0					#DIV/0!
Methyl-accepting chemotaxis protein II	tar	59943.8	0	#N/A	#N/A	#N/A	#N/A	#N/A	#N/A	P07017	7	5	56.7634	163.064	121.493	17.0358	0					#DIV/0!
Phytase AppA	appA	47513.1	0	#N/A	#N/A	#N/A	#N/A	#N/A	#N/A	P07102	2	1	11.9646	0.50584	0.850622	16.5937	0					#DIV/0!
Chemotaxis protein CheA	cheA	71553.6	0	#N/A	#N/A	#N/A	#N/A	#N/A	#N/A	P07363	7	6	53.4222	31.9121	30.7834	1.07613	0					#DIV/0!
Division inhibition protein DicB	dicB	7135.37	0	#N/A	#N/A	#N/A	#N/A	#N/A	#N/A	P09557	1	1	12.9036	4.18585	6.03019	0	0					#DIV/0!
N-acetylneuraminate lyase	nanA	32821.6	0	#N/A	#N/A	#N/A	#N/A	#N/A	#N/A	P0A6L4	8	7	65.8663	35.0584	45.2363	9.43883	0					#DIV/0!
Peptidase E	pepE	24684.3	0	#N/A	#N/A	#N/A	#N/A	#N/A	#N/A	P0A7C6	7	5	56.0517	15.5393	15.624	39.3608	0					#DIV/0!
50S ribosomal protein L20	rplT	13497	0	#N/A	#N/A	#N/A	#N/A	#N/A	#N/A	P0A7L3	8	7	23.9542	681.603	678.622	464.38	0					#DIV/0!
Tryptophanase	tnaA	53172.8	0	#N/A	#N/A	#N/A	#N/A	#N/A	#N/A	P0A853	98	82	485.704	8351.48	8615.22	12198.7	0					#DIV/0!
Probable transcriptional regulatory protein YeeN	yeeN	25867.1	0	#N/A	#N/A	#N/A	#N/A	#N/A	#N/A	P0A8A2	2	2	15.7877	32.5941	60.4078	27.5681	0					#DIV/0!
UPF0253 protein YaeP	yaeP	7328.29	0	#N/A	#N/A	#N/A	#N/A	#N/A	#N/A	P0A8K5	2	2	16.2404	14.9005	10.0615	50.9217	0					#DIV/0!
HTH-type transcriptional repressor NanR	nanR	29524.4	0	#N/A	#N/A	#N/A	#N/A	#N/A	#N/A	P0A8W0	2	2	11.6766	14.8827	9.88019	3.39686	0					#DIV/0!
Chemotaxis protein CheW	cheW	18083.8	0	#N/A	#N/A	#N/A	#N/A	#N/A	#N/A	P0A964	4	4	20.6432	29.6533	23.1863	5.16223	0					#DIV/0!
Cold shock-like protein CspG	cspG	7780.74	0	#N/A	#N/A	#N/A	#N/A	#N/A	#N/A	P0A978	5	1	33.4242	47.251	42.9345	30.6017	0					#DIV/0!
Protein phosphatase CheZ	cheZ	23976.1	0	#N/A	#N/A	#N/A	#N/A	#N/A	#N/A	P0A9H9	6	4	41.6209	45.4193	8.93735	46.6657	0					#DIV/0!
Universal stress protein D	uspD	16407.1	0	#N/A	#N/A	#N/A	#N/A	#N/A	#N/A	P0AAB8	3	3	31.1673	18.0413	17.2202	132.483	0					#DIV/0!
Uncharacterized protein YmgD	ymgD	11965.9	0	#N/A	#N/A	#N/A	#N/A	#N/A	#N/A	P0AB46	4	1	20.1332	1.82638	2.63286	0.451845	0					#DIV/0!
Flagellar basal-body rod protein FlgG	flgG	27743.9	0	#N/A	#N/A	#N/A	#N/A	#N/A	#N/A	P0ABX5	3	3	18.0769	51.223	64.2704	25.521	0					#DIV/0!
Glutaredoxin 2	grxB	24464.3	0	#N/A	#N/A	#N/A	#N/A	#N/A	#N/A	P0AC59	13	9	108.273	32.8031	21.8375	270.726	0					#DIV/0!
Protein GnsA	gnsA	6575.63	0	#N/A	#N/A	#N/A	#N/A	#N/A	#N/A	P0AC92	4	3	25.7317	33.5905	33.9843	15.3414	0					#DIV/0!
Hydrogenase-1 large chain	hyaB	66937.8	0	#N/A	#N/A	#N/A	#N/A	#N/A	#N/A	P0ACD8	15	15	113.434	43.6085	38.3852	120.401	0					#DIV/0!
HTH-type transcriptional repressor AllR	allR	29440.8	0	#N/A	#N/A	#N/A	#N/A	#N/A	#N/A	P0ACN4	2	1	12.2245	12.1372	12.6171	11.3143	0					#DIV/0!
Cell division protein ZapA	zapA	12651.2	0	#N/A	#N/A	#N/A	#N/A	#N/A	#N/A	P0ADS2	3	2	18.2505	8.41216	8.4042	13.3692	0					#DIV/0!
Chemotaxis protein CheY	cheY	14097.4	0	#N/A	#N/A	#N/A	#N/A	#N/A	#N/A	P0AE67	7	7	46.1084	147.375	143.103	163.224	0					#DIV/0!
Protein ElaB	elaB	11305.7	0	#N/A	#N/A	#N/A	#N/A	#N/A	#N/A	P0AEH5	2	2	16.0741	57.0196	56.7305	501.491	0					#DIV/0!
Negative regulator of flagellin synthesis	flgM	10340.6	0	#N/A	#N/A	#N/A	#N/A	#N/A	#N/A	P0AEM4	2	1	12.0808	9.45568	2.83904	6.52504	0					#DIV/0!
RNA polymerase sigma factor FliA	fliA	27521.2	0	#N/A	#N/A	#N/A	#N/A	#N/A	#N/A	P0AEM6	7	5	52.4698	41.4217	37.6659	26.1023	0					#DIV/0!
Acid stress chaperone HdeA	hdeA	11971.7	0	#N/A	#N/A	#N/A	#N/A	#N/A	#N/A	P0AES9	3	3	28.4603	25.8232	22.6398	1058.59	0					#DIV/0!
50S ribosomal protein L21	rplU	11564.4	0	#N/A	#N/A	#N/A	#N/A	#N/A	#N/A	P0AG48	5	4	20.8192	452.898	517.198	330.951	0					#DIV/0!
D-tagatose-1_6-bisphosphate aldolase subunit KbaZ	kbaZ	47591.7	0	#N/A	#N/A	#N/A	#N/A	#N/A	#N/A	P0C8K0	3	1	19.54	7.39548	21.3919	13.4679	0					#DIV/0!
Elongation factor Tu 1	tufA	43454.7	0	#N/A	#N/A	#N/A	#N/A	#N/A	#N/A	P0CE47;P0CE48	66	58	255.673	9278.45	9155.53	6931.02	0					#DIV/0!
Putative inactive recombination-promoting nuclease-like protein YjiP	yjiP	12134.9	0	#N/A	#N/A	#N/A	#N/A	#N/A	#N/A	P0DP21	2	2	10.8939	5.01031	6.41723	22.9756	0					#DIV/0!
Protein YibX	yibX	8928.35	0	#N/A	#N/A	#N/A	#N/A	#N/A	#N/A	P0DSH3	3	1	18.3286	58.8058	76.9143	36.5403	0					#DIV/0!
Hydrogenase-1 operon protein HyaE	hyaE	14889.8	0	#N/A	#N/A	#N/A	#N/A	#N/A	#N/A	P19931	1	1	5.8019	2.14061	5.66538	22.2486	0					#DIV/0!
Small protein MgtS	mgtS	3509.18	0	#N/A	#N/A	#N/A	#N/A	#N/A	#N/A	A5A616	1	1	6.7499	107.395	124.574	110.529	0					#DIV/0!
Uncharacterized protein YpfM	ypfM	2407.89	0	#N/A	#N/A	#N/A	#N/A	#N/A	#N/A	A5A621	2	1	12.6143	4.75166	5.37606	17.778	0					#DIV/0!
Thiosulfate sulfurtransferase PspE	pspE	11532.4	0	#N/A	#N/A	#N/A	#N/A	#N/A	#N/A	P23857	5	5	34.9458	242.999	211.114	225.026	0					#DIV/0!
NAD-dependent dihydropyrimidine dehydrogenase subunit PreA	preA	46095.4	0	#N/A	#N/A	#N/A	#N/A	#N/A	#N/A	P25889	4	4	24.8636	4.48539	5.66573	40.9294	0					#DIV/0!
Flagellar hook-associated protein 3	flgL	34281.1	0	#N/A	#N/A	#N/A	#N/A	#N/A	#N/A	P29744	4	3	23.4028	45.0609	44.3473	263.209	0					#DIV/0!
Protein/nucleic acid deglycase 1	hchA	31304.6	0	#N/A	#N/A	#N/A	#N/A	#N/A	#N/A	P31658	11	10	113.363	31.5367	28.8882	462.42	0					#DIV/0!
Cold shock-like protein CspB	cspB	7716.74	0	#N/A	#N/A	#N/A	#N/A	#N/A	#N/A	P36995	3	2	17.6059	27.1053	33.4427	18.8074	0					#DIV/0!
Hydrogenase 2 maturation protease	hybD	17750.8	0	#N/A	#N/A	#N/A	#N/A	#N/A	#N/A	P37182	4	3	17.21	18.9419	21.6786	21.2292	0					#DIV/0!
Malate synthase G	glcB	80830.9	0	#N/A	#N/A	#N/A	#N/A	#N/A	#N/A	P37330	20	19	164.195	63.6611	76.3318	108.617	0					#DIV/0!
Uncharacterized protein YjjI	yjjI	58533.4	0	#N/A	#N/A	#N/A	#N/A	#N/A	#N/A	P37342	4	1	22.8953	16.7938	17.7624	31.4906	0					#DIV/0!
3-keto-L-gulonate-6-phosphate decarboxylase SgbH	sgbH	23672.9	0	#N/A	#N/A	#N/A	#N/A	#N/A	#N/A	P37678	3	1	16.4639	41.7799	78.4951	62.6697	0					#DIV/0!
Glucose-1-phosphate thymidylyltransferase 1	rfbA	32807.7	0	#N/A	#N/A	#N/A	#N/A	#N/A	#N/A	P37744	12	10	73.1871	157.519	151.301	110.953	0					#DIV/0!
Beta-1_6-galactofuranosyltransferase WbbI	wbbI	38042.4	0	#N/A	#N/A	#N/A	#N/A	#N/A	#N/A	P37749	2	1	11.2425	8.9053	10.6582	1.36693	0					#DIV/0!
Isoaspartyl dipeptidase	iadA	41426.1	0	#N/A	#N/A	#N/A	#N/A	#N/A	#N/A	P39377	8	6	57.0864	16.4401	12.9407	88.5062	0					#DIV/0!
Flagella synthesis protein FlgN	flgN	15867	0	#N/A	#N/A	#N/A	#N/A	#N/A	#N/A	P43533	4	3	26.5197	40.0141	37.929	23.2204	0					#DIV/0!
Purine nucleoside phosphorylase 2	xapA	30176.9	0	#N/A	#N/A	#N/A	#N/A	#N/A	#N/A	P45563	4	3	27.1874	4.49831	3.59932	7.74328	0					#DIV/0!
S-formylglutathione hydrolase FrmB	frmB	31595.6	0	#N/A	#N/A	#N/A	#N/A	#N/A	#N/A	P51025	1	1	5.5425	1.13716	1.88035	18.2458	0					#DIV/0!
Glutamate/gamma-aminobutyrate antiporter	gadC	55247.9	0	#N/A	#N/A	#N/A	#N/A	#N/A	#N/A	P63235	1	1	7.0864	4.80126	5.66172	42.3153	0					#DIV/0!
Uncharacterized protein YgfM	ygfM	28877.8	0	#N/A	#N/A	#N/A	#N/A	#N/A	#N/A	P64557	6	4	30.3998	0.469315	1.30948	22.1115	0					#DIV/0!
Uncharacterized protein YgeY	ygeY	45317.3	0	#N/A	#N/A	#N/A	#N/A	#N/A	#N/A	P65807	14	12	116.87	11.2034	11.7858	209.851	0					#DIV/0!
Glutamate decarboxylase alpha	gadA	53255.5	0	#N/A	#N/A	#N/A	#N/A	#N/A	#N/A	P69908;P69910	34	31	306.203	270.161	280.794	8021.14	0					#DIV/0!
Putative 2-dehydro-3-deoxy-D-gluconate aldolase YagE	yagE	32701.5	0	#N/A	#N/A	#N/A	#N/A	#N/A	#N/A	P75682	2	2	10.8284	29.3628	31.0803	14.2588	0					#DIV/0!
Uncharacterized protein YahO	yahO	9895.41	0	#N/A	#N/A	#N/A	#N/A	#N/A	#N/A	P75694	4	2	28.8936	6.7672	8.14418	118.123	0					#DIV/0!
Basal-body rod modification protein FlgD	flgD	23575	0	#N/A	#N/A	#N/A	#N/A	#N/A	#N/A	P75936	1	1	6.4067	0.171473	14.5937	0	0					#DIV/0!
Inhibitor of g-type lysozyme	pliG	14905.8	0	#N/A	#N/A	#N/A	#N/A	#N/A	#N/A	P76002	1	1	6.8994	2.82985	2.12766	12.1217	0					#DIV/0!
Protein YdaY	ydaY	13473.2	0	#N/A	#N/A	#N/A	#N/A	#N/A	#N/A	P76069	1	1	13.508	1406.29	1464.48	1163.65	0					#DIV/0!
UPF0758 protein YeeS	yeeS	16557	0	#N/A	#N/A	#N/A	#N/A	#N/A	#N/A	P76362	1	1	5.5973	257.235	296.749	178.399	0					#DIV/0!
Chain length determinant protein	wzzB	36454.8	0	#N/A	#N/A	#N/A	#N/A	#N/A	#N/A	P76372	3	3	16.8233	10.4577	13.0294	6.91132	0					#DIV/0!
UPF0339 protein YegP	yegP	12024.3	0	#N/A	#N/A	#N/A	#N/A	#N/A	#N/A	P76402	7	6	44.6609	6.85139	6.31165	183.301	0					#DIV/0!
NAD-dependent dihydropyrimidine dehydrogenase subunit PreT	preT	45070.9	0	#N/A	#N/A	#N/A	#N/A	#N/A	#N/A	P76440	13	10	88.6825	14.8012	10.8837	104.653	0					#DIV/0!
Prophage bactoprenol glucosyl transferase homolog	yfdH	34635.5	0	#N/A	#N/A	#N/A	#N/A	#N/A	#N/A	P77293	4	3	19.6202	42.9546	41.4573	26.8206	0					#DIV/0!
Uncharacterized sulfatase YdeN	ydeN	62802.4	0	#N/A	#N/A	#N/A	#N/A	#N/A	#N/A	P77318	3	3	17.7489	13.1123	13.2464	4.88277	0					#DIV/0!
Hemolysin E_ chromosomal	hlyE	33872.6	0	#N/A	#N/A	#N/A	#N/A	#N/A	#N/A	P77335	2	2	9.6425	28.9598	28.6451	13.8422	0					#DIV/0!
Glutaminase 1	glsA1	33188.5	0	#N/A	#N/A	#N/A	#N/A	#N/A	#N/A	P77454	7	6	67.2731	21.5172	16.9396	374.095	0					#DIV/0!
Uncharacterized protein YbcV	ybcV	16470.8	0	#N/A	#N/A	#N/A	#N/A	#N/A	#N/A	P77598	4	2	21.2934	61.0444	36.5555	51.3403	0					#DIV/0!
Protein FlxA	flxA	12207.7	0	#N/A	#N/A	#N/A	#N/A	#N/A	#N/A	P77609	2	1	11.3842	9.89613	7.06327	0.55003	0					#DIV/0!
Protein GnsB	gnsB	6547.68	0	#N/A	#N/A	#N/A	#N/A	#N/A	#N/A	P77695	5	4	32.2353	47.9634	48.6177	38.8645	0					#DIV/0!
Putative carbamoyltransferase YgeW	ygeW	44529.7	0	#N/A	#N/A	#N/A	#N/A	#N/A	#N/A	Q46803	11	9	76.9977	55.9306	52.9088	100.37	0					#DIV/0!
Putative oxidoreductase YgfK	ygfK	117064	0	#N/A	#N/A	#N/A	#N/A	#N/A	#N/A	Q46811	23	19	145.919	57.1746	68.1509	114.987	0					#DIV/0!
Putative aminohydrolase SsnA	ssnA	49240.8	0	#N/A	#N/A	#N/A	#N/A	#N/A	#N/A	Q46812	8	6	48.6616	5.61631	3.49577	35.5832	0					#DIV/0!
Probable hypoxanthine oxidase XdhD	xdhD	104431	0	#N/A	#N/A	#N/A	#N/A	#N/A	#N/A	Q46814	7	7	44.1668	1.18601	3.1917	38.4538	0					#DIV/0!
