# Supplementary material for: A cell-free strategy for host-specific profiling of intracellular antibiotic sensitivity and resistance
Source: NPJ Antimicrob Resist. 2023 Dec 18;1:16. doi: 10.1038/s44259-023-00018-z (PMC11721408; doi:10.1038/s44259-023-00018-z)
Supplement: Supplementary file 3 — Supplementary File S2 [file 44259_2023_18_MOESM3_ESM.xlsx]

## Sheet: KP
GO-term	Description	Count in network	No. of proteins in extract involved in process	Strength	False Discovery Rate
GO:0046177	D-gluconate catabolic process	4 of 4	4	1.25	0.0253
GO:0042254	Ribosome biogenesis	13 of 59	13	0.59	0.0076
GO:0007049	Cell cycle	11 of 55	11	0.55	0.0328
GO:0008652	Cellular amino acid biosynthetic process	23 of 129	23	0.5	0.00062
GO:1901607	Alpha-amino acid biosynthetic process	17 of 103	17	0.46	0.013
GO:0034470	ncRNA processing	17 of 106	17	0.45	0.017
GO:0046394	Carboxylic acid biosynthetic process	29 of 205	29	0.4	0.002
GO:0044283	Small molecule biosynthetic process	42 of 319	42	0.37	0.0002
GO:0034660	ncRNA metabolic process	19 of 142	19	0.37	0.0425
GO:1901605	Alpha-amino acid metabolic process	23 of 182	23	0.35	0.0291
GO:0006520	Cellular amino acid metabolic process	32 of 264	32	0.33	0.0076
GO:OO/ 6070	RNA metabolic process	24 of 196	24	0.33	0.0325
GO:0044085	Cellular component biogenesis	23 of 190	23	0.33	0.0434
GO:190/ 566	Organonitrogen compound biosynthetic process	62 of 531	62	0.31	3.65e-05
GO:0071840	Cellular component organization or biogenesis	31 of 276	31	0.3	0.0243
GO:0006082	Organic acid metabolic process	56 of 547	56	0.26	0.0021
GO:0044249	Cellular biosynthetic process	83 of 822	83	0.25	5.09e-05
GO:0043436	Oxoacid metabolic process	55 of 539	55	0.25	0.0025
GO:0009058	Biosynthetic process	87 of 879	87	0.24	5.09e-05
GO:OO/ 9752	Carboxylic acid metabolic process	51 of 520	51	0.24	0.0097
GO:1901576	Organic substance biosynthetic process	81 of 845	81	0.23	0.00034
GO:0046483	Heterocycle metabolic process	74 of 801	74	0.21	0.0021
GO:0006807	Nitrogen compound metabolic process	133 of 1487	133	0.2	2.3e-06
GO:1901564	Organonitrogen compound metabolic process	92 of 1014	92	0.2	0.00041
GO:0044281	Small molecule metabolic process	89 of 978	89	0.2	0.00054
GO:1901360	Organic cyclic compound metabolic process	77 of 865	77	0.2	0.0042
GO:0006725	Cellular aromatic compound metabolic process	75 of 842	75	0.2	0.0052
GO:0006139	Nucleobase-containing compound metabolic process	58 of 645	58	0.2	0.0243
GO:0071704	Organic substance metabolic process	181 of 2161	181	0.17	5.2e-08
GO:0044237	Cellular metabolic process	170 of 2042	170	0.17	4.35e-07
GO:0044238	Primary metabolic process	138 of 1654	138	0.17	5.09e-05
GO:0034641	Cellular nitrogen compound metabolic process	82 of 966	82	0.17	0.0086
GO:0043170	Macromolecule metabolic process	74 of 884	74	0.17	0.0244
GO:0008152	Metabolic process	199 of 2471	199	0.15	5.2e-08
GO:0009987	Cellular process	227 of 3307	227	0.08	0.00034

## Sheet: EC
GO-term	Description	Count in network	No. of proteins in extract involved in process	Strength	False Discovery Rate
GO:0006059	Hexitol metabolic process	8 of 11	8	0.9	0.0138
GO:0046174	Polyol catabolic process	11 of 23	11	0.72	0.0137
GO:OO19751	Polyol metabolic process	16 of 38	16	0.67	0.0022
GO:OO/ 9400	Alditol metabolic process	13 of 32	13	0.65	0.0137
GO:0009063	Cellular amino acid catabolic process	20 of 82	20	0.43	0.0272
GO:0006066	Alcohol metabolic process	22 of 92	22	0.42	0.0203
GO:1901615	Organic hydroxy compound metabolic process	28 of 126	28	0.39	0.0137
GO:OO/ 6052	Carbohydrate catabolic process	32 of 146	32	0.38	0.007
GO:0044282	Small molecule catabolic process	65 of 318	65	0.35	8.63e-06
GO:0046395	Carboxylic acid catabolic process	38 of 199	38	0.32	0.0137
GO:0044248	Cellular catabolic process	73 of 393	73	0.31	1.37e-05
GO:1901575	Organic substance catabolic process	88 of 511	88	0.28	1.3e-05
GO:0009056	Catabolic process	90 of 532	90	0.27	1.37e-05
GO:0044283	Small molecule biosynthetic process	49 of 309	49	0.24	0.0274
GO:OO19637	Organophosphate metabolic process	46 of 291	46	0.24	0.0444
GO:0044281	Small molecule metabolic process	138 of 892	138	0.23	3.27e-07
GO:0006796	Phosphate-containing compound metabolic process	66 of 435	66	0.22	0.0137
GO:0005975	Carbohydrate metabolic process	61 of 405	61	0.22	0.0203
GO:OO/ 9752	Carboxylic acid metabolic process	78 of 527	78	0.21	0.0077
GO:0043436	Oxoacid metabolic process	79 of 556	79	0.2	0.0138
GO:0008152	Metabolic process	236 of 2134	236	0.09	0.006
GO:007/ 704	Organic substance metabolic process	215 of 1934	215	0.09	0.0137
GO:0044237	Cellular metabolic process	211 of 1910	211	0.09	0.0173
GO:0044238	Primary metabolic process	186 of 1653	186	0.09	0.0243
