# Supplementary material for: A cell-free strategy for host-specific profiling of intracellular antibiotic sensitivity and resistance
Source: NPJ Antimicrob Resist. 2023 Dec 18;1:16. doi: 10.1038/s44259-023-00018-z (PMC11721408; doi:10.1038/s44259-023-00018-z)
Supplement: Supplementary file 4 — Supplementary File S3 [file 44259_2023_18_MOESM4_ESM.xlsx]

## Sheet: QuantProteins
		ATCC 13882						ST258-T1b						NJST258-1
Entry	Protein names	Peptide count	Unique peptides	Confidence score	BR1	BR2	BR3	Peptide count	Unique peptides	Confidence score	BR1	BR2	BR3	Peptide count	Unique peptides	Confidence score	BR1	BR2	BR3
A0A0H3GYH6	Glycerol-3-phosphate dehydrogenase (EC 1.1.5.3)	26	22	196.159	328.151	265.467	311.24	#N/A	#N/A	#N/A	#N/A	#N/A	#N/A	#N/A	#N/A	#N/A	#N/A	#N/A	#N/A
A0A0H3GQL0	Hydroxylamine reductase (EC 1.7.99.1) (Hybrid-cluster protein) (HCP) (Prismane protein)	14	10	86.8269	50.6094	5.11948	5.53321	#N/A	#N/A	#N/A	#N/A	#N/A	#N/A	#N/A	#N/A	#N/A	#N/A	#N/A	#N/A
A0A0H3GH87	N-acetylmuramoyl-L-alanine amidase (EC 3.5.1.28)	11	8	63.2429	86.0673	66.5283	79.1548	#N/A	#N/A	#N/A	#N/A	#N/A	#N/A	#N/A	#N/A	#N/A	#N/A	#N/A	#N/A
A0A0H3GRR7	D-amino acid dehydrogenase (EC 1.4.99.-)	9	8	53.7227	19.175	16.0253	18.1647	#N/A	#N/A	#N/A	#N/A	#N/A	#N/A	#N/A	#N/A	#N/A	#N/A	#N/A	#N/A
A0A0H3GJV2	Enterobactin synthase subunit E	8	7	48.6462	38.4675	29.5542	28.4127	#N/A	#N/A	#N/A	#N/A	#N/A	#N/A	#N/A	#N/A	#N/A	#N/A	#N/A	#N/A
A0A0H3GQX6	5-dehydro-2-deoxygluconokinase	6	6	34.7194	215.053	233.75	255.899	#N/A	#N/A	#N/A	#N/A	#N/A	#N/A	#N/A	#N/A	#N/A	#N/A	#N/A	#N/A
A0A0H3GSL1	Oxidoreductase, Fe-S subunit	9	6	51.3818	7.37902	2.63937	2.05128	#N/A	#N/A	#N/A	#N/A	#N/A	#N/A	#N/A	#N/A	#N/A	#N/A	#N/A	#N/A
A0A0H3GK03	Aspartate--ammonia ligase (EC 6.3.1.1) (Asparagine synthetase A)	5	5	31.1672	9.04398	7.60139	7.79345	#N/A	#N/A	#N/A	#N/A	#N/A	#N/A	#N/A	#N/A	#N/A	#N/A	#N/A	#N/A
A0A0H3GLB3	Coproporphyrinogen-III oxidase (EC 1.3.98.3)	9	5	52.3048	28.5286	18.0583	3.81107	#N/A	#N/A	#N/A	#N/A	#N/A	#N/A	#N/A	#N/A	#N/A	#N/A	#N/A	#N/A
A0A0H3GMR0	Glucans biosynthesis glucosyltransferase H (EC 2.4.1.-)	6	5	37.9814	7.27536	9.30383	7.77098	#N/A	#N/A	#N/A	#N/A	#N/A	#N/A	#N/A	#N/A	#N/A	#N/A	#N/A	#N/A
A0A0H3GN61	Glutamate dehydrogenase	5	5	31.6147	17.1926	12.6381	12.439	#N/A	#N/A	#N/A	#N/A	#N/A	#N/A	#N/A	#N/A	#N/A	#N/A	#N/A	#N/A
A0A0H3GZJ1	Nitrate/nitrite transporter	5	5	30.8975	8.29823	12.9273	5.26251	#N/A	#N/A	#N/A	#N/A	#N/A	#N/A	#N/A	#N/A	#N/A	#N/A	#N/A	#N/A
A0A0H3H0T6	D-galactose/methyl-galactoside binding periplasmic protein MglB (D-galactose-binding periplasmic protein) (D-galactose/D-glucose-binding protein)	7	5	41.5662	13.4352	4.97071	12.9239	#N/A	#N/A	#N/A	#N/A	#N/A	#N/A	#N/A	#N/A	#N/A	#N/A	#N/A	#N/A
A0A0H3H117	Phosphatase	5	5	40.1213	13.8731	14.7615	11.9496	#N/A	#N/A	#N/A	#N/A	#N/A	#N/A	#N/A	#N/A	#N/A	#N/A	#N/A	#N/A
A0A0H3GPP5	Aldehyde dehydrogenase	4	4	24.95	8.0695	5.54984	4.32559	#N/A	#N/A	#N/A	#N/A	#N/A	#N/A	#N/A	#N/A	#N/A	#N/A	#N/A	#N/A
A0A0H3GXA5	NAD(P)H-dependent xylose reductase	5	4	27.142	12.7569	3.22972	4.07217	#N/A	#N/A	#N/A	#N/A	#N/A	#N/A	#N/A	#N/A	#N/A	#N/A	#N/A	#N/A
A0A0H3H0Y9	Glycerophosphoryl diester phosphodiesterase GlpQ	5	4	29.8386	36.2531	15.3923	20.2912	#N/A	#N/A	#N/A	#N/A	#N/A	#N/A	#N/A	#N/A	#N/A	#N/A	#N/A	#N/A
A0A0H3GGQ9	Endonuclease V (EC 3.1.21.7) (Deoxyinosine 3'endonuclease) (Deoxyribonuclease V) (DNase V)	3	3	16.7999	1.9584	0.543657	0.549725	#N/A	#N/A	#N/A	#N/A	#N/A	#N/A	#N/A	#N/A	#N/A	#N/A	#N/A	#N/A
A0A0H3GI16	tRNA dimethylallyltransferase (EC 2.5.1.75) (Dimethylallyl diphosphate:tRNA dimethylallyltransferase) (DMAPP:tRNA dimethylallyltransferase) (DMATase) (Isopentenyl-diphosphate:tRNA isopentenyltransferase) (IPP transferase) (IPPT) (IPTase)	4	3	16.461	45.2454	45.8409	49.1903	#N/A	#N/A	#N/A	#N/A	#N/A	#N/A	#N/A	#N/A	#N/A	#N/A	#N/A	#N/A
A0A0H3GLH6	Soluble pyridine nucleotide transhydrogenase (STH) (EC 1.6.1.1) (NAD(P)(+) transhydrogenase [B-specific])	4	3	29.1737	1.25263	1.67894	2.94728	#N/A	#N/A	#N/A	#N/A	#N/A	#N/A	#N/A	#N/A	#N/A	#N/A	#N/A	#N/A
A0A0H3GML8	Glutamic dehyrogenase-like protein	3	3	19.437	12.5588	3.86449	7.14701	#N/A	#N/A	#N/A	#N/A	#N/A	#N/A	#N/A	#N/A	#N/A	#N/A	#N/A	#N/A
A0A0H3GPW4	Flavin mononucleotide phosphatase	4	3	22.3821	21.2805	17.7354	23.2645	#N/A	#N/A	#N/A	#N/A	#N/A	#N/A	#N/A	#N/A	#N/A	#N/A	#N/A	#N/A
A0A0H3GQ78	N-acetyl glucosamine specific PTS system components IIABC	3	3	19.8912	47.9716	45.3762	41.6012	#N/A	#N/A	#N/A	#N/A	#N/A	#N/A	#N/A	#N/A	#N/A	#N/A	#N/A	#N/A
A0A0H3GRA2	Bifunctional protein PutA [Includes: Proline dehydrogenase (EC 1.5.5.2) (Proline oxidase); Delta-1-pyrroline-5-carboxylate dehydrogenase (P5C dehydrogenase) (EC 1.2.1.88) (L-glutamate gamma-semialdehyde dehydrogenase)]	5	3	29.4367	5.22295	2.05263	2.40756	#N/A	#N/A	#N/A	#N/A	#N/A	#N/A	#N/A	#N/A	#N/A	#N/A	#N/A	#N/A
A0A0H3GRW5	Iron-regulated membrane protein	3	3	17.9655	4.01993	4.76983	7.1732	#N/A	#N/A	#N/A	#N/A	#N/A	#N/A	#N/A	#N/A	#N/A	#N/A	#N/A	#N/A
A0A0H3GSL5	threonine-phosphate decarboxylase (EC 4.1.1.81) (L-threonine-O-3-phosphate decarboxylase)	5	3	27.6291	30.8401	27.1086	26.1946	#N/A	#N/A	#N/A	#N/A	#N/A	#N/A	#N/A	#N/A	#N/A	#N/A	#N/A	#N/A
A0A0H3GUB1	GntP family high-affinity gluconate permease	3	3	18.4333	14.9537	6.94465	10.9534	#N/A	#N/A	#N/A	#N/A	#N/A	#N/A	#N/A	#N/A	#N/A	#N/A	#N/A	#N/A
A0A0H3GUC6	Dehydrogenase	5	3	29.4124	6.12485	5.66431	7.37459	#N/A	#N/A	#N/A	#N/A	#N/A	#N/A	#N/A	#N/A	#N/A	#N/A	#N/A	#N/A
A0A0H3GUY7	Oligopeptide transporter ATP-binding component	3	3	17.2493	107.746	84.9162	87.9019	#N/A	#N/A	#N/A	#N/A	#N/A	#N/A	#N/A	#N/A	#N/A	#N/A	#N/A	#N/A
A0A0H3GVA6	Fumarylacetoacetase-like C-terminal domain-containing protein	4	3	23.5618	23.977	20.2397	20.9817	#N/A	#N/A	#N/A	#N/A	#N/A	#N/A	#N/A	#N/A	#N/A	#N/A	#N/A	#N/A
A0A0H3H0N5	Two-compoent regulatory system response regulator	6	3	39.7925	2.43449	4.44577	2.48452	#N/A	#N/A	#N/A	#N/A	#N/A	#N/A	#N/A	#N/A	#N/A	#N/A	#N/A	#N/A
A0A0H3H3G3	N-acetyltransferase domain-containing protein	3	3	18.5248	7.44751	9.07889	5.31914	#N/A	#N/A	#N/A	#N/A	#N/A	#N/A	#N/A	#N/A	#N/A	#N/A	#N/A	#N/A
A0A0H3H577	ParB/Sulfiredoxin domain-containing protein	6	3	44.5853	338.065	174.965	196.429	#N/A	#N/A	#N/A	#N/A	#N/A	#N/A	#N/A	#N/A	#N/A	#N/A	#N/A	#N/A
A0A0H3GLH2	Acetylornithine deacetylase (AO) (Acetylornithinase) (EC 3.5.1.16) (N-acetylornithinase) (NAO)	4	2	20.6493	8.30927	8.5212	6.76655	#N/A	#N/A	#N/A	#N/A	#N/A	#N/A	#N/A	#N/A	#N/A	#N/A	#N/A	#N/A
A0A0H3GNC9	peptidylprolyl isomerase (EC 5.2.1.8)	4	2	20.1365	23.582	19.6705	24.7497	#N/A	#N/A	#N/A	#N/A	#N/A	#N/A	#N/A	#N/A	#N/A	#N/A	#N/A	#N/A
A0A0H3GQ36	Galactose-1-phosphate uridylyltransferase (EC 2.7.7.12)	2	2	12.189	9.88535	15.9761	13.521	#N/A	#N/A	#N/A	#N/A	#N/A	#N/A	#N/A	#N/A	#N/A	#N/A	#N/A	#N/A
A0A0H3GQ38	Ribosomal RNA small subunit methyltransferase F (EC 2.1.1.178) (16S rRNA m5C1407 methyltransferase) (rRNA (cytosine-C(5)-)-methyltransferase RsmF)	3	2	24.4051	6.56382	1.1158	3.96531	#N/A	#N/A	#N/A	#N/A	#N/A	#N/A	#N/A	#N/A	#N/A	#N/A	#N/A	#N/A
A0A0H3GQ54	Pyrroloquinoline-quinone synthase (EC 1.3.3.11) (Coenzyme PQQ synthesis protein C) (Pyrroloquinoline quinone biosynthesis protein C)	2	2	11.3777	13.4935	12.6354	15.1242	#N/A	#N/A	#N/A	#N/A	#N/A	#N/A	#N/A	#N/A	#N/A	#N/A	#N/A	#N/A
A0A0H3GQG0	Lipoprotein	2	2	12.3494	11.585	4.42436	12.7871	#N/A	#N/A	#N/A	#N/A	#N/A	#N/A	#N/A	#N/A	#N/A	#N/A	#N/A	#N/A
A0A0H3GQW4	NADH oxidoreductase for HCP	2	2	12.7157	14.3995	3.34399	9.83674	#N/A	#N/A	#N/A	#N/A	#N/A	#N/A	#N/A	#N/A	#N/A	#N/A	#N/A	#N/A
A0A0H3GT51	Flavin prenyltransferase UbiX (EC 2.5.1.129)	3	2	22.2955	81.9189	90.2593	122.26	#N/A	#N/A	#N/A	#N/A	#N/A	#N/A	#N/A	#N/A	#N/A	#N/A	#N/A	#N/A
A0A0H3GT70	DNA-binding protein	2	2	12.7263	14.6164	15.3646	16.044	#N/A	#N/A	#N/A	#N/A	#N/A	#N/A	#N/A	#N/A	#N/A	#N/A	#N/A	#N/A
A0A0H3GU55	Para-aminobenzoate synthase component II	2	2	10.5917	7.28682	4.58049	5.33684	#N/A	#N/A	#N/A	#N/A	#N/A	#N/A	#N/A	#N/A	#N/A	#N/A	#N/A	#N/A
A0A0H3GUN5	YcgL domain-containing protein	2	2	11.7394	38.8918	37.136	39.9446	#N/A	#N/A	#N/A	#N/A	#N/A	#N/A	#N/A	#N/A	#N/A	#N/A	#N/A	#N/A
A0A0H3GVQ2	NADH-quinone oxidoreductase subunit H (EC 7.1.1.-) (NADH dehydrogenase I subunit H) (NDH-1 subunit H)	3	2	17.3078	15.3262	14.0985	10.5828	#N/A	#N/A	#N/A	#N/A	#N/A	#N/A	#N/A	#N/A	#N/A	#N/A	#N/A	#N/A
A0A0H3GVV1	Uncharacterized protein	2	2	10.8846	0.644577	0.949623	0.641918	#N/A	#N/A	#N/A	#N/A	#N/A	#N/A	#N/A	#N/A	#N/A	#N/A	#N/A	#N/A
A0A0H3GWU0	Flavohemoprotein (Flavohemoglobin) (Hemoglobin-like protein) (Nitric oxide dioxygenase) (NO oxygenase) (NOD) (EC 1.14.12.17)	2	2	10.1712	8.30549	4.88804	6.94185	#N/A	#N/A	#N/A	#N/A	#N/A	#N/A	#N/A	#N/A	#N/A	#N/A	#N/A	#N/A
A0A0H3GXC9	3-deoxy-D-manno-octulosonic acid transferase (Kdo transferase) (EC 2.4.99.12) (Lipid IV(A) 3-deoxy-D-manno-octulosonic acid transferase)	3	2	18.0303	5.15263	4.97013	3.09142	#N/A	#N/A	#N/A	#N/A	#N/A	#N/A	#N/A	#N/A	#N/A	#N/A	#N/A	#N/A
A0A0H3GY26	Arsenical resistance transcriptional repressor	2	2	10.641	11.2605	14.6679	17.5416	#N/A	#N/A	#N/A	#N/A	#N/A	#N/A	#N/A	#N/A	#N/A	#N/A	#N/A	#N/A
A0A0H3GYA2	Formate dehydrogenase-N alpha subunit	4	2	22.6063	3.24882	4.69274	3.40076	#N/A	#N/A	#N/A	#N/A	#N/A	#N/A	#N/A	#N/A	#N/A	#N/A	#N/A	#N/A
A0A0H3H3A9	3-hydroxy-5-phosphonooxypentane-2,4-dione thiolase (EC 2.3.1.245)	2	2	10.1065	5.46948	2.2213	2.90421	#N/A	#N/A	#N/A	#N/A	#N/A	#N/A	#N/A	#N/A	#N/A	#N/A	#N/A	#N/A
A0A0H3GH55	Divalent-cation tolerance protein CutA	1	1	5.3898	7.63035	0.341289	3.25789	#N/A	#N/A	#N/A	#N/A	#N/A	#N/A	#N/A	#N/A	#N/A	#N/A	#N/A	#N/A
A0A0H3GIL6	GTP-binding protein YjiA	2	1	11.6333	3.38112	1.18757	1.41322	#N/A	#N/A	#N/A	#N/A	#N/A	#N/A	#N/A	#N/A	#N/A	#N/A	#N/A	#N/A
A0A0H3GLE7	Glutamate/aspartate ABC transporter membrane protein	2	1	19.0117	10.6004	5.43118	4.76968	#N/A	#N/A	#N/A	#N/A	#N/A	#N/A	#N/A	#N/A	#N/A	#N/A	#N/A	#N/A
A0A0H3GLN3	Sec-independent protein translocase protein TatC	2	1	12.7695	2.02	15.8496	8.26765	#N/A	#N/A	#N/A	#N/A	#N/A	#N/A	#N/A	#N/A	#N/A	#N/A	#N/A	#N/A
A0A0H3GLV1	N-acetyltransferase domain-containing protein	2	1	10.5988	2.84226	2.5631	2.39688	#N/A	#N/A	#N/A	#N/A	#N/A	#N/A	#N/A	#N/A	#N/A	#N/A	#N/A	#N/A
A0A0H3GMG7	Cytoplasmic protein	1	1	12.7618	11.6377	18.7774	12.1918	#N/A	#N/A	#N/A	#N/A	#N/A	#N/A	#N/A	#N/A	#N/A	#N/A	#N/A	#N/A
A0A0H3GNK9	Acyltransferase domain-containing protein	1	1	5.7732	2.26801	4.65538	2.09686	#N/A	#N/A	#N/A	#N/A	#N/A	#N/A	#N/A	#N/A	#N/A	#N/A	#N/A	#N/A
A0A0H3GNP7	PqqA peptide cyclase (EC 1.21.98.4) (Coenzyme PQQ synthesis protein E)	1	1	5.8393	12.0554	4.44932	9.74341	#N/A	#N/A	#N/A	#N/A	#N/A	#N/A	#N/A	#N/A	#N/A	#N/A	#N/A	#N/A
A0A0H3GNY1	Heat shock protein hslJ	1	1	5.796	4.7451	6.10958	5.39509	#N/A	#N/A	#N/A	#N/A	#N/A	#N/A	#N/A	#N/A	#N/A	#N/A	#N/A	#N/A
A0A0H3GPG5	NAGC-like transcriptional regulator	1	1	5.0136	0.261083	0.821408	0.480933	#N/A	#N/A	#N/A	#N/A	#N/A	#N/A	#N/A	#N/A	#N/A	#N/A	#N/A	#N/A
A0A0H3GQ91	Metal-binding protein	1	1	5.8376	0.307696	0.633586	0.43336	#N/A	#N/A	#N/A	#N/A	#N/A	#N/A	#N/A	#N/A	#N/A	#N/A	#N/A	#N/A
A0A0H3GQK2	DUF1869 domain-containing protein	2	1	11.3073	29.4322	23.9443	24.753	#N/A	#N/A	#N/A	#N/A	#N/A	#N/A	#N/A	#N/A	#N/A	#N/A	#N/A	#N/A
A0A0H3GR29	Sn-glycerol-3-phosphate transporter	1	1	6.3239	1.38891	1.11126	2.53951	#N/A	#N/A	#N/A	#N/A	#N/A	#N/A	#N/A	#N/A	#N/A	#N/A	#N/A	#N/A
A0A0H3GR62	ATP synthase subunit	1	1	4.8066	0.797869	0.296494	0.180641	#N/A	#N/A	#N/A	#N/A	#N/A	#N/A	#N/A	#N/A	#N/A	#N/A	#N/A	#N/A
A0A0H3GRB5	Phosphatase NudJ (EC 3.6.1.-)	1	1	5.285	0.915226	1.10056	1.2116	#N/A	#N/A	#N/A	#N/A	#N/A	#N/A	#N/A	#N/A	#N/A	#N/A	#N/A	#N/A
A0A0H3GSF2	Transcriptional regulatory protein	1	1	5.4635	1.75643	3.79731	1.63458	#N/A	#N/A	#N/A	#N/A	#N/A	#N/A	#N/A	#N/A	#N/A	#N/A	#N/A	#N/A
A0A0H3GSR8	D-alanyl-D-alanine endopeptidase	4	1	23.3822	4.44622	5.62284	4.83484	#N/A	#N/A	#N/A	#N/A	#N/A	#N/A	#N/A	#N/A	#N/A	#N/A	#N/A	#N/A
A0A0H3GSS6	Oxo-4-hydroxy-4-carboxy-5-ureidoimidazoline decarboxylase domain-containing protein	1	1	5.265	1.85296	10.492	5.34398	#N/A	#N/A	#N/A	#N/A	#N/A	#N/A	#N/A	#N/A	#N/A	#N/A	#N/A	#N/A
A0A0H3GTH6	DUF2526 family protein	1	1	7.5001	9.73138	16.4949	9.45321	#N/A	#N/A	#N/A	#N/A	#N/A	#N/A	#N/A	#N/A	#N/A	#N/A	#N/A	#N/A
A0A0H3GTU0	Signal peptidase I (EC 3.4.21.89)	1	1	7.0004	14.2954	14.7247	12.9421	#N/A	#N/A	#N/A	#N/A	#N/A	#N/A	#N/A	#N/A	#N/A	#N/A	#N/A	#N/A
A0A0H3GU01	Uncharacterized protein	1	1	6.7133	22.5666	25.3142	23.1731	#N/A	#N/A	#N/A	#N/A	#N/A	#N/A	#N/A	#N/A	#N/A	#N/A	#N/A	#N/A
A0A0H3GU57	Polyketide cyclase/dehydrase family protein	1	1	6.2916	16.2264	8.06564	0.371066	#N/A	#N/A	#N/A	#N/A	#N/A	#N/A	#N/A	#N/A	#N/A	#N/A	#N/A	#N/A
A0A0H3GUA9	Glucitol/sorbitol-specific PTS system component IIA	1	1	5.8205	4.64046	4.43815	2.9438	#N/A	#N/A	#N/A	#N/A	#N/A	#N/A	#N/A	#N/A	#N/A	#N/A	#N/A	#N/A
A0A0H3GUR1	Uncharacterized protein	1	1	6.052	4.99454	0.920842	7.71021	#N/A	#N/A	#N/A	#N/A	#N/A	#N/A	#N/A	#N/A	#N/A	#N/A	#N/A	#N/A
A0A0H3GVN0	Anaerobic glycerol-3-phosphate dehydrogenase subunit B (Anaerobic G-3-P dehydrogenase subunit B) (Anaerobic G3Pdhase B) (EC 1.1.5.3)	1	1	5.8223	4.51863	5.95098	3.289	#N/A	#N/A	#N/A	#N/A	#N/A	#N/A	#N/A	#N/A	#N/A	#N/A	#N/A	#N/A
A0A0H3GWV1	Periplasmic negative regulator of sigmaE	1	1	4.7994	14.5718	12.2755	13.2765	#N/A	#N/A	#N/A	#N/A	#N/A	#N/A	#N/A	#N/A	#N/A	#N/A	#N/A	#N/A
A0A0H3GWW4	4-carboxymuconolactone decarboxylase	1	1	5.7833	1.40339	3.42753	2.60854	#N/A	#N/A	#N/A	#N/A	#N/A	#N/A	#N/A	#N/A	#N/A	#N/A	#N/A	#N/A
A0A0H3GX45	Glycine/betaine/proline transport system periplasmic binding component	1	1	5.3576	39.6174	65.7599	48.1907	#N/A	#N/A	#N/A	#N/A	#N/A	#N/A	#N/A	#N/A	#N/A	#N/A	#N/A	#N/A
A0A0H3GX86	Type 1 fimbrial minor component	1	1	6.3595	2.69911	2.22562	2.91858	#N/A	#N/A	#N/A	#N/A	#N/A	#N/A	#N/A	#N/A	#N/A	#N/A	#N/A	#N/A
A0A0H3GYD7	Uncharacterized protein	2	1	11.6303	1.1252	0	2.06069	#N/A	#N/A	#N/A	#N/A	#N/A	#N/A	#N/A	#N/A	#N/A	#N/A	#N/A	#N/A
A0A0H3GYP1	Lipase	2	1	12.0771	29.0845	23.0058	19.2063	#N/A	#N/A	#N/A	#N/A	#N/A	#N/A	#N/A	#N/A	#N/A	#N/A	#N/A	#N/A
A0A0H3H0E2	DNA-binding transcriptional activator UhpA	3	1	17.2197	38.2235	42.1488	49.4395	#N/A	#N/A	#N/A	#N/A	#N/A	#N/A	#N/A	#N/A	#N/A	#N/A	#N/A	#N/A
A0A0H3H0K2	ATP synthase subunit a (ATP synthase F0 sector subunit a) (F-ATPase subunit 6)	1	1	6.7738	11.8234	24.053	38.4629	#N/A	#N/A	#N/A	#N/A	#N/A	#N/A	#N/A	#N/A	#N/A	#N/A	#N/A	#N/A
A0A0H3H0Z2	2-keto-3-deoxy-L-rhamnonate aldolase (KDR aldolase) (EC 4.1.2.53) (2-dehydro-3-deoxyrhamnonate aldolase)	1	1	6.3233	2.58915	0.254303	2.4089	#N/A	#N/A	#N/A	#N/A	#N/A	#N/A	#N/A	#N/A	#N/A	#N/A	#N/A	#N/A
A0A0H3H1I6	DUF905 domain-containing protein	1	1	5.5046	27.6154	35.2873	30.2192	#N/A	#N/A	#N/A	#N/A	#N/A	#N/A	#N/A	#N/A	#N/A	#N/A	#N/A	#N/A
A0A0H3H1N5	Peptidase	1	1	5.2233	5.37851	0.0433838	0	#N/A	#N/A	#N/A	#N/A	#N/A	#N/A	#N/A	#N/A	#N/A	#N/A	#N/A	#N/A
A0A0H3GJQ8	HTH tetR-type domain-containing protein	1	0	5.1171	0	0	0	#N/A	#N/A	#N/A	#N/A	#N/A	#N/A	#N/A	#N/A	#N/A	#N/A	#N/A	#N/A
A0A0H3GKF0	Transcriptional regulator	1	0	5.306	0	0	0	#N/A	#N/A	#N/A	#N/A	#N/A	#N/A	#N/A	#N/A	#N/A	#N/A	#N/A	#N/A
A0A0H3GPA8	3-hydroxybutyrate dehydrogenase	1	0	5.3633	0	0	0	#N/A	#N/A	#N/A	#N/A	#N/A	#N/A	#N/A	#N/A	#N/A	#N/A	#N/A	#N/A
A0A0H3GPR6	5-hydroxyisourate hydrolase (HIU hydrolase) (HIUHase) (EC 3.5.2.17)	2	0	10.8021	0	0	0	#N/A	#N/A	#N/A	#N/A	#N/A	#N/A	#N/A	#N/A	#N/A	#N/A	#N/A	#N/A
A0A0H3GQF6	Acyltransferase	1	0	6.414	0	0	0	#N/A	#N/A	#N/A	#N/A	#N/A	#N/A	#N/A	#N/A	#N/A	#N/A	#N/A	#N/A
A0A0H3GQK1	DUF2065 domain-containing protein	1	0	6.1057	0	0	0	#N/A	#N/A	#N/A	#N/A	#N/A	#N/A	#N/A	#N/A	#N/A	#N/A	#N/A	#N/A
A0A0H3GR23	Oxidoreductase	2	0	18.5269	0	0	0	#N/A	#N/A	#N/A	#N/A	#N/A	#N/A	#N/A	#N/A	#N/A	#N/A	#N/A	#N/A
A0A0H3GSD5	AlpA family transcriptional regulator	1	0	6.4842	0	0	0	#N/A	#N/A	#N/A	#N/A	#N/A	#N/A	#N/A	#N/A	#N/A	#N/A	#N/A	#N/A
A0A0H3GU96	Two-component-system connector protein AriR	1	0	5.4591	0	0	0	#N/A	#N/A	#N/A	#N/A	#N/A	#N/A	#N/A	#N/A	#N/A	#N/A	#N/A	#N/A
A0A0H3GVA7	Positive transcription regulator	1	0	6.0508	0	0	0	#N/A	#N/A	#N/A	#N/A	#N/A	#N/A	#N/A	#N/A	#N/A	#N/A	#N/A	#N/A
A0A0H3GVH1	Ribonuclease E	2	0	12.1532	0	0	0	#N/A	#N/A	#N/A	#N/A	#N/A	#N/A	#N/A	#N/A	#N/A	#N/A	#N/A	#N/A
A0A0H3GWN4	Sulfurtransferase TusD (EC 2.8.1.-) (tRNA 2-thiouridine synthesizing protein D)	1	0	5.5346	0	0	0	#N/A	#N/A	#N/A	#N/A	#N/A	#N/A	#N/A	#N/A	#N/A	#N/A	#N/A	#N/A
A0A0H3GYG2	Pimeloyl-[acyl-carrier protein] methyl ester esterase (EC 3.1.1.85) (Biotin synthesis protein BioH) (Carboxylesterase BioH)	1	0	5.168	0	0	0	#N/A	#N/A	#N/A	#N/A	#N/A	#N/A	#N/A	#N/A	#N/A	#N/A	#N/A	#N/A
A0A0H3GYL2	Signal transduction protein	2	0	12.7846	0	0	0	#N/A	#N/A	#N/A	#N/A	#N/A	#N/A	#N/A	#N/A	#N/A	#N/A	#N/A	#N/A
A0A0H3GYT2	N-acetyltransferase domain-containing protein	1	0	5.175	0	0	0	#N/A	#N/A	#N/A	#N/A	#N/A	#N/A	#N/A	#N/A	#N/A	#N/A	#N/A	#N/A
A0A0H3GX03	Bifunctional polymyxin resistance protein ArnA [Includes: UDP-4-amino-4-deoxy-L-arabinose formyltransferase (EC 2.1.2.13) (ArnAFT) (UDP-L-Ara4N formyltransferase); UDP-glucuronic acid oxidase, UDP-4-keto-hexauronic acid decarboxylating (EC 1.1.1.305) (ArnADH) (UDP-GlcUA decarboxylase) (UDP-glucuronic acid dehydrogenase)]	23	18	176.992	94.1831	85.6773	74.2352	55	49	380.906	894.817	926.803	963.396	#N/A	#N/A	#N/A	#N/A	#N/A	#N/A
A0A0H3GNP4	Efflux pump membrane transporter	#N/A	#N/A	#N/A	#N/A	#N/A	#N/A	29	23	194.966	41.1536	48.6653	46.293	#N/A	#N/A	#N/A	#N/A	#N/A	#N/A
A0A0H3GGV4	Formate dehydrogenase-O alpha subunit	19	14	121.59	14.6164	17.9558	15.3632	20	19	134.15	60.345	66.3532	69.4628	#N/A	#N/A	#N/A	#N/A	#N/A	#N/A
A0A0H3GSS9	DUF945 domain-containing protein	9	6	60.6685	23.4629	22.3696	26.6667	22	17	156.735	118.223	134.959	144.341	#N/A	#N/A	#N/A	#N/A	#N/A	#N/A
A0A0H3GUE5	UDP-4-amino-4-deoxy-L-arabinose--oxoglutarate aminotransferase (EC 2.6.1.87) (UDP-(beta-L-threo-pentapyranosyl-4''-ulose diphosphate) aminotransferase) (UDP-Ara4O aminotransferase) (UDP-4-amino-4-deoxy-L-arabinose aminotransferase)	#N/A	#N/A	#N/A	#N/A	#N/A	#N/A	16	14	140.77	217.335	248.741	268.534	#N/A	#N/A	#N/A	#N/A	#N/A	#N/A
A0A0H3GXU4	Glycerol dehydratase	20	17	138.09	64.6682	29.9526	21.9032	17	14	132.874	186.604	9.64166	7.0245	#N/A	#N/A	#N/A	#N/A	#N/A	#N/A
A0A0H3GT22	NADH-quinone oxidoreductase (EC 7.1.1.-)	19	14	112.892	19.7638	21.8509	13.364	18	14	114.701	28.6936	29.6775	29.2835	#N/A	#N/A	#N/A	#N/A	#N/A	#N/A
A0A0H3GVY8	Catalase (EC 1.11.1.6)	#N/A	#N/A	#N/A	#N/A	#N/A	#N/A	14	13	95.703	47.6729	37.6039	39.8449	#N/A	#N/A	#N/A	#N/A	#N/A	#N/A
A0A0H3GKZ3	Aminotransferase (EC 2.6.1.-)	18	15	140.832	59.3736	57.2783	66.7539	13	13	96.5529	63.091	84.0734	76.9737	#N/A	#N/A	#N/A	#N/A	#N/A	#N/A
A0A0H3GGC8	Bifunctional aspartokinase/homoserine dehydrogenase [Includes: Aspartokinase (EC 2.7.2.4); Homoserine dehydrogenase (EC 1.1.1.3)]	10	9	54.4214	23.8558	19.7248	19.0841	16	12	92.7686	13.0197	21.6504	20.6168	#N/A	#N/A	#N/A	#N/A	#N/A	#N/A
A0A0H3GVC8	Fructose-bisphosphate aldolase	1	1	6.6519	0	3.78539	0.179065	13	12	90.0662	115.842	229.935	142.64	#N/A	#N/A	#N/A	#N/A	#N/A	#N/A
A0A0H3GPG2	Periplasmic binding protein	#N/A	#N/A	#N/A	#N/A	#N/A	#N/A	10	10	61.3315	21.3033	16.5213	17.9762	#N/A	#N/A	#N/A	#N/A	#N/A	#N/A
A0A0H3GVV4	Signal peptide peptidase SppA	#N/A	#N/A	#N/A	#N/A	#N/A	#N/A	11	10	70.4173	56.052	62.6228	56.0161	#N/A	#N/A	#N/A	#N/A	#N/A	#N/A
A0A0H3GHF8	Thioredoxin-like protein	18	14	120.332	52.9324	72.7355	57.2145	14	10	103.775	110.814	10.3039	14.3684	#N/A	#N/A	#N/A	#N/A	#N/A	#N/A
A0A0H3GLW5	Glycerol-3-phosphate acyltransferase (GPAT) (EC 2.3.1.15)	18	12	119.302	13.2543	12.59	11.8238	12	10	74.8144	59.0023	51.233	57.2192	#N/A	#N/A	#N/A	#N/A	#N/A	#N/A
A0A0H3GI02	Fumarate reductase flavoprotein subunit (EC 1.3.5.1)	8	6	49.2647	43.0559	51.3617	32.3893	11	10	71.8835	110.787	35.7901	31.7383	#N/A	#N/A	#N/A	#N/A	#N/A	#N/A
A0A0H3GIH5	Penicillin-binding protein 1B (PBP-1b) (PBP1b) (Murein polymerase)	4	4	23.1713	1.87788	2.88529	2.62713	14	10	96.2953	34.3414	29.5878	38.3896	#N/A	#N/A	#N/A	#N/A	#N/A	#N/A
A0A0H3GQ64	Replicative DNA helicase (EC 3.6.4.12)	#N/A	#N/A	#N/A	#N/A	#N/A	#N/A	10	9	69.364	56.5436	40.994	42.932	#N/A	#N/A	#N/A	#N/A	#N/A	#N/A
A0A0H3GYQ4	Maltohexaose-producing amylase	#N/A	#N/A	#N/A	#N/A	#N/A	#N/A	10	9	57.5663	94.0162	46.4984	67.017	#N/A	#N/A	#N/A	#N/A	#N/A	#N/A
A0A0H3GMU6	Respiratory NADH dehydrogenase	12	10	81.8416	19.0353	28.8795	24.9286	10	9	54.4727	187.408	65.6603	65.3588	#N/A	#N/A	#N/A	#N/A	#N/A	#N/A
A0A0H3GSY5	D-3-phosphoglycerate dehydrogenase (EC 1.1.1.399) (EC 1.1.1.95) (2-oxoglutarate reductase)	9	9	60.863	14.7023	18.7198	13.4108	11	9	64.136	59.4691	45.7678	36.7853	#N/A	#N/A	#N/A	#N/A	#N/A	#N/A
A0A0H3GGW6	Alpha-galactosidase (EC 3.2.1.22)	8	6	47.9386	19.6349	20.3121	22.8206	9	9	51.0686	39.9549	8.00766	9.07833	#N/A	#N/A	#N/A	#N/A	#N/A	#N/A
A0A0H3GUU8	Pyruvate dehydrogenase [ubiquinone] (EC 1.2.5.1) (Pyruvate oxidase) (POX) (Pyruvate:ubiquinone-8 oxidoreductase)	4	1	22.25	4.29057	64.9117	45.2887	11	9	71.226	34.7639	18.4563	25.768	#N/A	#N/A	#N/A	#N/A	#N/A	#N/A
A0A0H3GZJ2	4-alpha-glucanotransferase (EC 2.4.1.25) (Amylomaltase) (Disproportionating enzyme)	#N/A	#N/A	#N/A	#N/A	#N/A	#N/A	9	8	50.8266	41.0865	16.4513	14.1286	#N/A	#N/A	#N/A	#N/A	#N/A	#N/A
A0A0H3GMY9	Structural protein	#N/A	#N/A	#N/A	#N/A	#N/A	#N/A	10	8	84.2076	15.2687	53.0883	49.0819	#N/A	#N/A	#N/A	#N/A	#N/A	#N/A
A0A0H3GZQ8	Undecaprenyl phosphate-alpha-4-amino-4-deoxy-L-arabinose arabinosyl transferase (EC 2.4.2.43) (4-amino-4-deoxy-L-arabinose lipid A transferase) (Lipid IV(A) 4-amino-4-deoxy-L-arabinosyltransferase) (Undecaprenyl phosphate-alpha-L-Ara4N transferase)	#N/A	#N/A	#N/A	#N/A	#N/A	#N/A	11	8	79.4094	32.791	36.131	43.1681	#N/A	#N/A	#N/A	#N/A	#N/A	#N/A
A0A0H3H486	Undecaprenyl-phosphate 4-deoxy-4-formamido-L-arabinose transferase (EC 2.4.2.53) (Undecaprenyl-phosphate Ara4FN transferase) (Ara4FN transferase)	#N/A	#N/A	#N/A	#N/A	#N/A	#N/A	11	8	95.555	81.2426	98.4206	83.2099	#N/A	#N/A	#N/A	#N/A	#N/A	#N/A
A0A0H3GZJ7	Glucose-1-phosphate adenylyltransferase (EC 2.7.7.27) (ADP-glucose pyrophosphorylase) (ADPGlc PPase) (ADP-glucose synthase)	8	4	54.0708	17.0003	16.7454	16.0154	11	8	59.046	61.8548	53.302	58.1671	#N/A	#N/A	#N/A	#N/A	#N/A	#N/A
A0A0H3GWW7	Outer membrane protein assembly factor BamD	3	2	18.4072	2.66054	5.14835	2.93453	10	8	57.7183	27.0274	35.5504	29.1313	#N/A	#N/A	#N/A	#N/A	#N/A	#N/A
A0A0H3GKB6	ATP-dependent DNA helicase Rep (EC 5.6.2.4) (DNA 3'-5' helicase Rep)	#N/A	#N/A	#N/A	#N/A	#N/A	#N/A	7	7	40.1136	22.047	23.5782	21.3047	#N/A	#N/A	#N/A	#N/A	#N/A	#N/A
A0A0H3GSY0	FAD-binding domain-containing protein	#N/A	#N/A	#N/A	#N/A	#N/A	#N/A	8	7	50.9355	29.9647	7.14429	5.96507	#N/A	#N/A	#N/A	#N/A	#N/A	#N/A
A0A0H3GYK6	Probable 4-deoxy-4-formamido-L-arabinose-phosphoundecaprenol deformylase ArnD (EC 3.5.1.n3)	#N/A	#N/A	#N/A	#N/A	#N/A	#N/A	9	7	45.7978	11.6766	6.18019	9.74386	#N/A	#N/A	#N/A	#N/A	#N/A	#N/A
A0A0H3GH01	Fructose-6-phosphate aldolase (EC 4.1.2.-)	#N/A	#N/A	#N/A	#N/A	#N/A	#N/A	10	7	65.2043	86.8832	63.4962	64.0336	#N/A	#N/A	#N/A	#N/A	#N/A	#N/A
A0A0H3GYI2	Alcohol dehydrogenase	8	7	53.5696	10.1571	7.67529	10.3122	11	7	83.5753	73.3814	116.584	103.48	#N/A	#N/A	#N/A	#N/A	#N/A	#N/A
A0A0H3GR54	2-hydroxyglutaryl-CoA dehydratase	5	5	28.7466	7.67846	22.1182	12.2738	8	7	53.6595	71.177	80.4285	62.85	#N/A	#N/A	#N/A	#N/A	#N/A	#N/A
A0A0H3GQR9	Protease	6	5	40.5315	16.722	19.8556	23.4797	9	7	50.6492	5.79095	7.35151	6.51529	#N/A	#N/A	#N/A	#N/A	#N/A	#N/A
A0A0H3H0G8	Chromosomal replication initiator protein DnaA	6	5	33.945	73.9199	71.0336	56.8558	9	7	56.7841	23.2232	30.2826	37.0872	#N/A	#N/A	#N/A	#N/A	#N/A	#N/A
A0A0H3GTC3	Aminotransferase	5	4	31.3962	20.6428	14.5935	15.8243	8	7	62.5827	28.768	25.193	27.8214	#N/A	#N/A	#N/A	#N/A	#N/A	#N/A
A0A0H3GLW0	Maltose/maltodextrin transporter ATP-binding protein	4	3	25.8379	10.4453	12.7458	12.8031	9	7	56.8918	225.668	143.833	148.116	#N/A	#N/A	#N/A	#N/A	#N/A	#N/A
A0A0H3H026	Enzyme	#N/A	#N/A	#N/A	#N/A	#N/A	#N/A	8	6	51.4066	24.167	18.5411	19.7073	#N/A	#N/A	#N/A	#N/A	#N/A	#N/A
A0A0H3GH46	HemY N-terminal domain-containing protein	#N/A	#N/A	#N/A	#N/A	#N/A	#N/A	9	6	51.4237	9.95407	8.9464	10.7157	#N/A	#N/A	#N/A	#N/A	#N/A	#N/A
A0A0H3GRH5	Malic enzyme	13	8	83.78	17.258	18.4081	17.8837	8	6	43.7558	65.3748	53.876	52.7558	#N/A	#N/A	#N/A	#N/A	#N/A	#N/A
A0A0H3H3A1	Glycerol dehyrdratase activator	7	7	36.7189	14.5323	9.26174	13.647	6	6	36.5852	25.9424	12.5841	11.6396	#N/A	#N/A	#N/A	#N/A	#N/A	#N/A
A0A0H3GYH1	Bifunctional glutathionylspermidine amidase/glutathionylspermidine synthetase	8	5	45.3696	10.3788	7.51866	9.73128	9	6	52.9728	43.4176	17.1394	15.1557	#N/A	#N/A	#N/A	#N/A	#N/A	#N/A
A0A0H3GN56	Acid phosphatase (EC 3.1.3.2)	7	4	44.7402	10.5536	5.79868	10.4972	7	6	40.5071	37.9173	17.8663	16.0885	#N/A	#N/A	#N/A	#N/A	#N/A	#N/A
A0A0H3H0B1	Amino-acid ABC transporter ATP-binding protein YecC	4	2	23.5144	5.31484	4.91717	5.56763	6	6	31.2187	54.9184	62.1079	55.8959	#N/A	#N/A	#N/A	#N/A	#N/A	#N/A
A0A0H3GWJ4	Multidrug resistance secretion protein	2	2	12.4149	4.54474	2.94258	3.59513	7	6	37.748	18.931	22.7204	20.3482	#N/A	#N/A	#N/A	#N/A	#N/A	#N/A
A0A0H3GX20	Amino-acid acetyltransferase (EC 2.3.1.1) (N-acetylglutamate synthase) (AGS) (NAGS)	#N/A	#N/A	#N/A	#N/A	#N/A	#N/A	5	5	31.2776	27.1918	17.8457	17.3455	#N/A	#N/A	#N/A	#N/A	#N/A	#N/A
A0A0H3GMR2	Porin	#N/A	#N/A	#N/A	#N/A	#N/A	#N/A	5	5	33.9006	43.3969	16.1566	30.8989	#N/A	#N/A	#N/A	#N/A	#N/A	#N/A
A0A0H3GQT4	Cyclopropane-fatty-acyl-phospholipid synthase	#N/A	#N/A	#N/A	#N/A	#N/A	#N/A	5	5	24.8035	122.547	10.7971	86.2327	#N/A	#N/A	#N/A	#N/A	#N/A	#N/A
A0A0H3GR68	Phosphoesterase (EC 3.1.4.-)	#N/A	#N/A	#N/A	#N/A	#N/A	#N/A	5	5	29.9499	32.539	32.5625	32.1549	#N/A	#N/A	#N/A	#N/A	#N/A	#N/A
A0A0H3GLL6	Manganese catalase family protein	#N/A	#N/A	#N/A	#N/A	#N/A	#N/A	6	5	47.4507	18.8985	19.1538	31.0741	#N/A	#N/A	#N/A	#N/A	#N/A	#N/A
A0A0H3GQH7	Dipeptide transport protein	#N/A	#N/A	#N/A	#N/A	#N/A	#N/A	6	5	33.8657	18.2864	15.4035	15.4355	#N/A	#N/A	#N/A	#N/A	#N/A	#N/A
A0A0H3GSI6	Precorrin-8X methylmutase	#N/A	#N/A	#N/A	#N/A	#N/A	#N/A	6	5	35.3705	44.0328	15.2254	20.2224	#N/A	#N/A	#N/A	#N/A	#N/A	#N/A
A0A0H3GWS4	DNA mismatch repair protein MutS	16	14	88.7175	47.9817	77.1903	66.1911	6	5	28.555	6.48417	7.35306	6.71041	#N/A	#N/A	#N/A	#N/A	#N/A	#N/A
A0A0H3GZ27	peptidase Do (EC 3.4.21.107)	8	7	59.6629	12.6362	14.3291	12.4713	9	5	57.884	15.4366	8.25743	14.2268	#N/A	#N/A	#N/A	#N/A	#N/A	#N/A
A0A0H3GX30	Aspartyl/asparaginy/proline hydroxylase domain-containing protein	6	6	34.8107	47.2433	48.8537	43.2206	6	5	45.5077	31.1656	15.4642	13.8984	#N/A	#N/A	#N/A	#N/A	#N/A	#N/A
A0A0H3GQI0	Elongation factor P--(R)-beta-lysine ligase (EF-P--(R)-beta-lysine ligase) (EC 6.3.1.-) (EF-P post-translational modification enzyme A) (EF-P-lysine lysyltransferase)	6	6	46.0159	25.4019	35.5084	43.4797	8	5	57.4494	41.1802	33.809	34.2524	#N/A	#N/A	#N/A	#N/A	#N/A	#N/A
A0A0H3GQD7	Curved DNA-binding protein	6	5	36.0049	23.9877	17.4221	21.7252	6	5	28.1538	14.3353	10.5795	9.556	#N/A	#N/A	#N/A	#N/A	#N/A	#N/A
A0A0H3GUH0	Pyridoxal kinase PdxY (PL kinase) (EC 2.7.1.35)	6	5	43.7969	14.0289	12.5402	13.8785	6	5	35.9906	56.2308	34.981	45.6198	#N/A	#N/A	#N/A	#N/A	#N/A	#N/A
A0A0H3GQ20	Cytochrome d terminal oxidase, polypeptide subunit I	5	5	38.0716	17.0612	17.2177	14.7508	8	5	50.7674	62.0241	43.9418	46.3666	#N/A	#N/A	#N/A	#N/A	#N/A	#N/A
A0A0H3GVI4	Trehalose-6-phosphate synthase (EC 2.4.1.15) (Osmoregulatory trehalose synthesis protein A) (UDP-glucose-glucosephosphate glucosyltransferase)	5	4	28.8267	11.6854	7.37664	8.6422	7	5	41.622	45.3728	28.5489	26.1347	#N/A	#N/A	#N/A	#N/A	#N/A	#N/A
A0A0H3GVV0	DhaG protein	4	4	33.9086	30.0695	12.7805	12.0537	7	5	37.7888	20.4413	13.6667	13.208	#N/A	#N/A	#N/A	#N/A	#N/A	#N/A
A0A0H3GHG7	Maltoporin (Maltose-inducible porin)	5	4	32.0468	11.3609	18.3528	21.8166	9	5	67	105.519	51.9404	53.9076	#N/A	#N/A	#N/A	#N/A	#N/A	#N/A
A0A0H3GVV7	Uridine kinase (EC 2.7.1.48) (Cytidine monophosphokinase) (Uridine monophosphokinase)	4	3	20.7338	32.1812	19.1828	21.6504	8	5	40.4832	4.05109	6.00728	5.78599	#N/A	#N/A	#N/A	#N/A	#N/A	#N/A
A0A0H3GH88	Protoporphyrinogen IX dehydrogenase [quinone] (EC 1.3.5.3) (Protoporphyrinogen IX dehydrogenase [menaquinone]) (Protoporphyrinogen IX dehydrogenase [ubiquinone]) (Protoporphyrinogen oxidase) (PPO)	#N/A	#N/A	#N/A	#N/A	#N/A	#N/A	4	4	22.4128	2.26972	1.97517	2.74901	#N/A	#N/A	#N/A	#N/A	#N/A	#N/A
A0A0H3GKK9	DNA-binding transcriptional repressor AcrR	#N/A	#N/A	#N/A	#N/A	#N/A	#N/A	4	4	22.8978	51.3018	46.1091	46.31	#N/A	#N/A	#N/A	#N/A	#N/A	#N/A
A0A0H3GQJ9	Protease	#N/A	#N/A	#N/A	#N/A	#N/A	#N/A	4	4	24.9468	9.15193	16.6355	17.5447	#N/A	#N/A	#N/A	#N/A	#N/A	#N/A
A0A0H3GK97	Biotin synthase (EC 2.8.1.6)	#N/A	#N/A	#N/A	#N/A	#N/A	#N/A	5	4	31.3581	36.9434	39.1392	47.9307	#N/A	#N/A	#N/A	#N/A	#N/A	#N/A
A0A0H3GPZ2	UDP-N-acetylenolpyruvoylglucosamine reductase (EC 1.3.1.98) (UDP-N-acetylmuramate dehydrogenase)	#N/A	#N/A	#N/A	#N/A	#N/A	#N/A	5	4	30.6917	6.69324	9.254	7.22096	#N/A	#N/A	#N/A	#N/A	#N/A	#N/A
A0A0H3GQR1	Pyridoxine/pyridoxamine 5'-phosphate oxidase (EC 1.4.3.5) (PNP/PMP oxidase) (PNPOx) (Pyridoxal 5'-phosphate synthase)	#N/A	#N/A	#N/A	#N/A	#N/A	#N/A	5	4	28.9175	11.5755	5.76652	11.3036	#N/A	#N/A	#N/A	#N/A	#N/A	#N/A
A0A0H3GV83	Beta sliding clamp	#N/A	#N/A	#N/A	#N/A	#N/A	#N/A	5	4	30.0767	10.264	11.277	11.422	#N/A	#N/A	#N/A	#N/A	#N/A	#N/A
A0A0H3GQZ0	Uncharacterized protein	#N/A	#N/A	#N/A	#N/A	#N/A	#N/A	5	4	29.2901	19.4669	12.9044	15.6037	#N/A	#N/A	#N/A	#N/A	#N/A	#N/A
A0A0H3GUF0	Oxidoreductase	#N/A	#N/A	#N/A	#N/A	#N/A	#N/A	5	4	30.1616	55.9355	37.4471	39.4926	#N/A	#N/A	#N/A	#N/A	#N/A	#N/A
A0A0H3GV44	Fe-S protein	#N/A	#N/A	#N/A	#N/A	#N/A	#N/A	5	4	27.7418	32.086	36.1993	30.2158	#N/A	#N/A	#N/A	#N/A	#N/A	#N/A
A0A0H3GMX2	Peptidase T (EC 3.4.11.4) (Aminotripeptidase) (Tripeptidase) (Tripeptide aminopeptidase)	#N/A	#N/A	#N/A	#N/A	#N/A	#N/A	6	4	38.5272	25.9683	11.5934	11.3091	#N/A	#N/A	#N/A	#N/A	#N/A	#N/A
A0A0H3GL73	Glucose-1-phosphatase/inositol phosphatase	#N/A	#N/A	#N/A	#N/A	#N/A	#N/A	6	4	35.2493	20.9167	6.84465	7.44464	#N/A	#N/A	#N/A	#N/A	#N/A	#N/A
A0A0H3GT32	Dipeptidyl carboxypeptidase II	#N/A	#N/A	#N/A	#N/A	#N/A	#N/A	7	4	38.9658	6.57436	3.60251	3.51944	#N/A	#N/A	#N/A	#N/A	#N/A	#N/A
A0A0H3GU89	Molybdate transporter periplasmic protein	#N/A	#N/A	#N/A	#N/A	#N/A	#N/A	9	4	50.9746	18.7561	11.7787	12.7753	#N/A	#N/A	#N/A	#N/A	#N/A	#N/A
A0A0H3GPV6	Uroporphyrinogen III methylase	8	7	45.3632	141.9	117.799	167.969	5	4	29.9408	11.9137	14.6057	12.6762	#N/A	#N/A	#N/A	#N/A	#N/A	#N/A
A0A0H3GHA3	PTS system, lactose/cellobiose specific IIB subunit	4	4	33.9694	12.3138	12.5532	21.3943	4	4	26.5682	50.284	8.1955	15.974	#N/A	#N/A	#N/A	#N/A	#N/A	#N/A
A0A0H3GNG3	Nucleoside-specific channel-forming protein Tsx	4	4	24.1454	25.3883	21.9145	27.2856	4	4	23.4326	27.5033	25.6586	27.4497	#N/A	#N/A	#N/A	#N/A	#N/A	#N/A
A0A0H3GRZ8	Sodium:dicarboxylate symporter family protein	4	4	20.6478	39.3194	45.8383	38.4648	4	4	26.5293	50.7969	67.969	71.7537	#N/A	#N/A	#N/A	#N/A	#N/A	#N/A
A0A0H3GTU7	Uracil-DNA glycosylase (UDG) (EC 3.2.2.27)	4	4	22.8172	2.77029	0.969605	3.92213	4	4	23.6168	24.6302	20.4191	22.0571	#N/A	#N/A	#N/A	#N/A	#N/A	#N/A
A0A0H3GRS0	GMP reductase (EC 1.7.1.7) (Guanosine 5'-monophosphate oxidoreductase) (Guanosine monophosphate reductase)	5	4	24.4426	8.20767	3.71551	6.7099	6	4	36.3949	4.95954	5.88618	4.01063	#N/A	#N/A	#N/A	#N/A	#N/A	#N/A
A0A0H3GTW0	Octanoyltransferase (EC 2.3.1.181) (Lipoate-protein ligase B) (Lipoyl/octanoyl transferase) (Octanoyl-[acyl-carrier-protein]-protein N-octanoyltransferase)	3	3	10.4565	25.1816	15.6351	19.295	4	4	38.2955	30.7432	29.8878	28.2847	#N/A	#N/A	#N/A	#N/A	#N/A	#N/A
A0A0H3GYN8	Glycerol dehydratase	5	3	52.1381	24.3122	16.7695	17.6318	6	4	45.2613	94.2826	0.818903	0.795211	#N/A	#N/A	#N/A	#N/A	#N/A	#N/A
A0A0H3GLQ6	PEP-dependent phosphotransferase enzyme III	2	2	13.2961	1.51485	0.147928	4.54214	4	4	27.1332	13.5677	4.08272	3.23842	#N/A	#N/A	#N/A	#N/A	#N/A	#N/A
A0A0H3H223	6-carboxy-5,6,7,8-tetrahydropterin synthase (EC 4.-.-.-)	3	2	19.4168	3.54083	2.77112	2.93573	4	4	25.5651	11.1615	7.63007	8.63175	#N/A	#N/A	#N/A	#N/A	#N/A	#N/A
A0A0H3GWN6	Cytoskeleton protein RodZ	4	2	24.6855	12.1946	19.2541	17.2532	5	4	32.925	35.7095	35.8722	33.7787	#N/A	#N/A	#N/A	#N/A	#N/A	#N/A
A0A0H3GNZ6	DUF406 domain-containing protein	2	1	14.2113	5.49117	11.5142	3.61228	4	4	34.7703	20.2512	7.10239	9.08184	#N/A	#N/A	#N/A	#N/A	#N/A	#N/A
A0A0H3GYR3	NAD(P)-binding dehydrogenase	1	1	6.2619	18.3768	17.4593	16.1943	4	4	24.159	21.0914	27.2636	22.399	#N/A	#N/A	#N/A	#N/A	#N/A	#N/A
A0A0H3H3N2	Cell division protein ZapE (Z ring-associated protein ZapE)	1	1	5.3835	8.0257	6.11175	7.40094	5	4	27.0793	8.5712	7.13766	9.90723	#N/A	#N/A	#N/A	#N/A	#N/A	#N/A
A0A0H3GPX8	Probable protein kinase UbiB (EC 2.7.-.-) (Ubiquinone biosynthesis protein UbiB)	#N/A	#N/A	#N/A	#N/A	#N/A	#N/A	3	3	17.0549	5.21527	6.22684	6.70218	#N/A	#N/A	#N/A	#N/A	#N/A	#N/A
A0A0H3GMK3	Cell division protein FtsL	#N/A	#N/A	#N/A	#N/A	#N/A	#N/A	3	3	16.0487	343.5	389.808	407.341	#N/A	#N/A	#N/A	#N/A	#N/A	#N/A
A0A0H3GNH7	Dipeptide epimerase (EC 5.1.1.-)	#N/A	#N/A	#N/A	#N/A	#N/A	#N/A	3	3	17.8882	1.95921	1.14591	1.46129	#N/A	#N/A	#N/A	#N/A	#N/A	#N/A
A0A0H3GTM6	Penicillin-binding protein activator LpoA (PBP activator LpoA)	#N/A	#N/A	#N/A	#N/A	#N/A	#N/A	3	3	17.7674	10.171	9.92015	12.0577	#N/A	#N/A	#N/A	#N/A	#N/A	#N/A
A0A0H3GIU8	Cobyrinic acid a,c-diamide synthase	#N/A	#N/A	#N/A	#N/A	#N/A	#N/A	3	3	18.8455	7.42189	1.86569	3.55208	#N/A	#N/A	#N/A	#N/A	#N/A	#N/A
A0A0H3GMW0	NADH:flavin oxidoreductase	#N/A	#N/A	#N/A	#N/A	#N/A	#N/A	3	3	16.5894	11.1677	7.05766	6.53431	#N/A	#N/A	#N/A	#N/A	#N/A	#N/A
A0A0H3GQQ5	Hemolysin-related membrane protein	#N/A	#N/A	#N/A	#N/A	#N/A	#N/A	3	3	18.0044	16.0827	11.8848	17.8034	#N/A	#N/A	#N/A	#N/A	#N/A	#N/A
A0A0H3GY37	Single-stranded-DNA-specific exonuclease RecJ	#N/A	#N/A	#N/A	#N/A	#N/A	#N/A	3	3	17.516	24.9064	29.1038	27.8252	#N/A	#N/A	#N/A	#N/A	#N/A	#N/A
A0A0H3GZ84	Gluconate dehydrogenase cytochrome c subunit, putative	#N/A	#N/A	#N/A	#N/A	#N/A	#N/A	3	3	16.6551	416.781	47.2702	45.2855	#N/A	#N/A	#N/A	#N/A	#N/A	#N/A
A0A0H3GGM9	Bifunctional ligase/repressor BirA (Biotin operon repressor) (Biotin--[acetyl-CoA-carboxylase] ligase) (EC 6.3.4.15) (Biotin--protein ligase) (Biotin-[acetyl-CoA carboxylase] synthetase)	#N/A	#N/A	#N/A	#N/A	#N/A	#N/A	4	3	23.1674	4.53138	5.29252	6.44713	#N/A	#N/A	#N/A	#N/A	#N/A	#N/A
A0A0H3GT03	N5-carboxyaminoimidazole ribonucleotide synthase (N5-CAIR synthase) (EC 6.3.4.18) (5-(carboxyamino)imidazole ribonucleotide synthetase)	#N/A	#N/A	#N/A	#N/A	#N/A	#N/A	4	3	23.4323	12.8907	12.6498	13.5113	#N/A	#N/A	#N/A	#N/A	#N/A	#N/A
A0A0H3GTQ9	isochorismate synthase (EC 5.4.4.2)	#N/A	#N/A	#N/A	#N/A	#N/A	#N/A	4	3	20.7874	27.1804	25.5384	25.2314	#N/A	#N/A	#N/A	#N/A	#N/A	#N/A
A0A0H3GSS3	Phospho-beta-glucosidase	#N/A	#N/A	#N/A	#N/A	#N/A	#N/A	4	3	23.4736	38.1977	25.7099	25.2988	#N/A	#N/A	#N/A	#N/A	#N/A	#N/A
A0A0H3GYV3	Intracellular proteinase	#N/A	#N/A	#N/A	#N/A	#N/A	#N/A	4	3	24.2085	17.6252	16.8875	14.9608	#N/A	#N/A	#N/A	#N/A	#N/A	#N/A
A0A0H3H0S0	Glycine betaine/choline ABC transporter membrane protein	#N/A	#N/A	#N/A	#N/A	#N/A	#N/A	4	3	25.0287	30.4404	35.0473	35.2765	#N/A	#N/A	#N/A	#N/A	#N/A	#N/A
A0A0H3H671	Tetracycline repressor protein class G	#N/A	#N/A	#N/A	#N/A	#N/A	#N/A	4	3	22.543	11.955	17.0859	17.0047	#N/A	#N/A	#N/A	#N/A	#N/A	#N/A
A0A0H3GUV5	Fructose-1,6-bisphosphatase	#N/A	#N/A	#N/A	#N/A	#N/A	#N/A	5	3	37.4486	17.9095	25.1388	23.6123	#N/A	#N/A	#N/A	#N/A	#N/A	#N/A
A0A0H3GMS2	Ribosomal-protein-alanine acetyltransferase	#N/A	#N/A	#N/A	#N/A	#N/A	#N/A	5	3	27.2546	86.64	101.253	89.3395	#N/A	#N/A	#N/A	#N/A	#N/A	#N/A
A0A0H3GW01	Quinone-dependent D-lactate dehydrogenase (EC 1.1.5.12) (D-lactate dehydrogenase) (D-LDH)	#N/A	#N/A	#N/A	#N/A	#N/A	#N/A	6	3	36.4588	17.8974	5.56189	7.5509	#N/A	#N/A	#N/A	#N/A	#N/A	#N/A
A0A0H3GYZ9	D-serine dehydratase (EC 4.3.1.18) (D-serine deaminase) (DSD)	#N/A	#N/A	#N/A	#N/A	#N/A	#N/A	6	3	35.6143	2.41937	0.375399	1.01757	#N/A	#N/A	#N/A	#N/A	#N/A	#N/A
A0A0H3GUV4	L-lactate dehydrogenase	8	8	51.8146	19.1286	10.2147	20.6047	6	3	35.9635	2.03384	5.59947	6.40468	#N/A	#N/A	#N/A	#N/A	#N/A	#N/A
A0A0H3GUQ4	Mannose-specific PTS system protein IID	6	6	37.4813	22.2964	16.2961	21.235	5	3	33.6923	24.4025	9.58454	11.5583	#N/A	#N/A	#N/A	#N/A	#N/A	#N/A
A0A0H3GZV1	Peptidase	8	6	44.4099	12.309	13.2698	9.42883	7	3	46.4426	7.52196	4.53604	5.62967	#N/A	#N/A	#N/A	#N/A	#N/A	#N/A
A0A0H3GR80	UPF0227 protein KPHS_19840	5	5	31.0542	17.328	16.4864	7.61655	4	3	29.8071	18.8824	13.2286	15.8581	#N/A	#N/A	#N/A	#N/A	#N/A	#N/A
A0A0H3GTH5	YfdX like protein	7	5	47.5877	22.4132	26.3499	19.7936	4	3	25.5682	6.45808	2.15211	1.97491	#N/A	#N/A	#N/A	#N/A	#N/A	#N/A
A0A0H3GV47	AMP nucleosidase (EC 3.2.2.4)	6	5	34.3878	4.55563	2.94247	3.46466	5	3	28.2054	2.32293	2.07386	1.95773	#N/A	#N/A	#N/A	#N/A	#N/A	#N/A
A0A0H3GUU9	Phosphatidylglycerol--prolipoprotein diacylglyceryl transferase (EC 2.5.1.145)	8	4	50.5313	2.94257	2.16448	3.10534	3	3	21.3029	16.7481	18.6482	21.065	#N/A	#N/A	#N/A	#N/A	#N/A	#N/A
A0A0H3GM90	Leucine-responsive transcriptional regulator	3	2	17.7099	22.1623	24.0458	22.8317	3	3	19.3134	15.8636	14.187	11.7501	#N/A	#N/A	#N/A	#N/A	#N/A	#N/A
A0A0H3GYI0	Biopolymer transport protein ExbB	3	2	26.8978	8.13185	5.19118	6.47648	3	3	21.2686	8.57046	11.1926	14.0514	#N/A	#N/A	#N/A	#N/A	#N/A	#N/A
A0A0H3GZ91	Protein translocase subunit SecY	3	2	19.5572	6.21038	8.85303	8.91617	3	3	18.9193	9.76734	15.6848	18.1066	#N/A	#N/A	#N/A	#N/A	#N/A	#N/A
A0A0H3GIE0	Helix-turn-helix protein	2	1	10.7826	42.0371	51.9541	32.7188	3	3	16.7597	29.782	18.4496	18.4228	#N/A	#N/A	#N/A	#N/A	#N/A	#N/A
A0A0H3GPP4	DNA-binding transcriptional dual regulator	2	1	10.0868	1.56395	0.52673	0.153619	3	3	16.3522	12.4013	13.621	12.6449	#N/A	#N/A	#N/A	#N/A	#N/A	#N/A
A0A0H3GTH3	Pyrimidine-specific ribonucleoside hydrolase RihA (EC 3.2.-.-) (Cytidine/uridine-specific hydrolase)	1	1	6.6495	9.09925	4.57003	4.16124	3	3	16.7089	8.06865	1.63967	0.656178	#N/A	#N/A	#N/A	#N/A	#N/A	#N/A
A0A0H3GHX5	[Ribosomal protein S18]-alanine N-acetyltransferase (EC 2.3.1.266)	1	1	4.9983	1.07039	1.51572	1.03423	4	3	23.1959	2.49481	8.10865	11.6774	#N/A	#N/A	#N/A	#N/A	#N/A	#N/A
A0A0H3GTS4	ABC transporter periplasmic substrate-binding protein	1	1	13.4266	2.85342	1.16754	3.5883	5	3	37.4981	26.9342	22.423	23.8162	#N/A	#N/A	#N/A	#N/A	#N/A	#N/A
A0A0H3GLR6	ATP-dependent dethiobiotin synthetase BioD (EC 6.3.3.3) (DTB synthetase) (DTBS) (Dethiobiotin synthase)	#N/A	#N/A	#N/A	#N/A	#N/A	#N/A	2	2	11.4449	1.6546	5.70605	4.65544	#N/A	#N/A	#N/A	#N/A	#N/A	#N/A
A0A0H3GH93	Protein translocase subunit SecE	#N/A	#N/A	#N/A	#N/A	#N/A	#N/A	2	2	12.0418	7.06661	8.19893	9.84552	#N/A	#N/A	#N/A	#N/A	#N/A	#N/A
A0A0H3GUF2	Ribosomal RNA small subunit methyltransferase J (EC 2.1.1.242) (16S rRNA m2G1516 methyltransferase) (rRNA (guanine-N(2)-)-methyltransferase)	#N/A	#N/A	#N/A	#N/A	#N/A	#N/A	2	2	12.0737	4.03029	3.74785	4.27764	#N/A	#N/A	#N/A	#N/A	#N/A	#N/A
A0A0H3GUW3	Trehalose 6-phosphate phosphatase (EC 3.1.3.12)	#N/A	#N/A	#N/A	#N/A	#N/A	#N/A	2	2	12.0968	102.257	142.149	113.361	#N/A	#N/A	#N/A	#N/A	#N/A	#N/A
A0A0H3GLF3	NAD(P)-binding virulence factor	#N/A	#N/A	#N/A	#N/A	#N/A	#N/A	2	2	11.3074	37.446	18.249	29.2582	#N/A	#N/A	#N/A	#N/A	#N/A	#N/A
A0A0H3GMW5	SIS domain-containing protein	#N/A	#N/A	#N/A	#N/A	#N/A	#N/A	2	2	12.4401	12.3498	7.82118	8.77946	#N/A	#N/A	#N/A	#N/A	#N/A	#N/A
A0A0H3GPD1	ABC transporter periplasmic binding protein	#N/A	#N/A	#N/A	#N/A	#N/A	#N/A	2	2	12.5409	4.60251	4.00997	2.84213	#N/A	#N/A	#N/A	#N/A	#N/A	#N/A
A0A0H3GQD3	Plasmid segregation protein ParM	#N/A	#N/A	#N/A	#N/A	#N/A	#N/A	2	2	10.9765	6.37601	6.06837	6.5716	#N/A	#N/A	#N/A	#N/A	#N/A	#N/A
A0A0H3GQL5	Macrolide transporter subunit MacA	#N/A	#N/A	#N/A	#N/A	#N/A	#N/A	2	2	13.2656	12.3106	12.8036	12.1952	#N/A	#N/A	#N/A	#N/A	#N/A	#N/A
A0A0H3GSX1	Regulator	#N/A	#N/A	#N/A	#N/A	#N/A	#N/A	2	2	11.2429	50.0112	28.1591	22.9741	#N/A	#N/A	#N/A	#N/A	#N/A	#N/A
A0A0H3GU66	Gamma-aminobutyraldehyde dehydrogenase	#N/A	#N/A	#N/A	#N/A	#N/A	#N/A	2	2	11.0054	5.7081	6.35181	5.26128	#N/A	#N/A	#N/A	#N/A	#N/A	#N/A
A0A0H3GY27	ABC transporter ATP-binding protein YrbF	#N/A	#N/A	#N/A	#N/A	#N/A	#N/A	2	2	12.4662	22.2974	18.4855	22.8669	#N/A	#N/A	#N/A	#N/A	#N/A	#N/A
A0A0H3GJZ7	Dihydrolipoyl dehydrogenase (EC 1.8.1.4)	#N/A	#N/A	#N/A	#N/A	#N/A	#N/A	3	2	17.6586	2.69179	0.924662	1.20936	#N/A	#N/A	#N/A	#N/A	#N/A	#N/A
A0A0H3GQ25	Tol-Pal system protein TolR	#N/A	#N/A	#N/A	#N/A	#N/A	#N/A	3	2	17.1553	0.971964	1.57718	2.19324	#N/A	#N/A	#N/A	#N/A	#N/A	#N/A
A0A0H3GWI0	Transaldolase (EC 2.2.1.2)	#N/A	#N/A	#N/A	#N/A	#N/A	#N/A	3	2	17.1632	98.7567	65.8709	63.7972	#N/A	#N/A	#N/A	#N/A	#N/A	#N/A
A0A0H3GQW0	GntR family transcriptional regulator	#N/A	#N/A	#N/A	#N/A	#N/A	#N/A	3	2	16.818	163.697	14.4105	16.1404	#N/A	#N/A	#N/A	#N/A	#N/A	#N/A
A0A0H3GSY1	Peptidoglycan-binding protein LysM	#N/A	#N/A	#N/A	#N/A	#N/A	#N/A	3	2	13.8062	12.7909	16.1719	17.1196	#N/A	#N/A	#N/A	#N/A	#N/A	#N/A
A0A0H3GXL1	Tetrapyrrole methylase domain-containing protein	#N/A	#N/A	#N/A	#N/A	#N/A	#N/A	3	2	20.2824	16.2739	1.21152	1.29152	#N/A	#N/A	#N/A	#N/A	#N/A	#N/A
A0A0H3GIJ2	UPF0325 protein KPHS_09120	#N/A	#N/A	#N/A	#N/A	#N/A	#N/A	4	2	29.9852	24.1352	15.1528	13.0741	#N/A	#N/A	#N/A	#N/A	#N/A	#N/A
A0A0H3GXA3	Phospho-beta-glucosidase B, cryptic	#N/A	#N/A	#N/A	#N/A	#N/A	#N/A	4	2	22.7801	14.0679	35.6159	31.9092	#N/A	#N/A	#N/A	#N/A	#N/A	#N/A
A0A0H3GP56	Guanosine-inosine kinase (EC 2.7.1.73)	#N/A	#N/A	#N/A	#N/A	#N/A	#N/A	5	2	34.7659	10.6171	13.6908	15.1011	#N/A	#N/A	#N/A	#N/A	#N/A	#N/A
A0A0H3GR41	1,4-dihydroxy-2-naphthoyl-CoA synthase (DHNA-CoA synthase) (EC 4.1.3.36)	6	6	37.576	13.2924	16.1441	9.91213	3	2	18.1587	14.5354	6.03781	7.36622	#N/A	#N/A	#N/A	#N/A	#N/A	#N/A
A0A0H3GLC0	UspA domain-containing protein	7	5	41.4139	40.6846	22.3731	26.8003	4	2	25.47	32.883	8.79574	9.49987	#N/A	#N/A	#N/A	#N/A	#N/A	#N/A
A0A0H3H241	Serine transporter	4	4	23.0639	16.3632	25.3807	22.5727	2	2	12.4851	8.77599	9.64351	8.30073	#N/A	#N/A	#N/A	#N/A	#N/A	#N/A
A0A0H3GRH2	Transcriptional regulator	5	4	29.2088	8.62679	10.9151	9.44818	3	2	25.4604	100.552	197.512	137.97	#N/A	#N/A	#N/A	#N/A	#N/A	#N/A
A0A0H3GUD7	Cell division protein FtsX	4	4	23.7358	1.3356	1.67129	1.61107	3	2	18.4018	4.03443	3.90222	3.90359	#N/A	#N/A	#N/A	#N/A	#N/A	#N/A
A0A0H3GXE4	Peptidase M48 domain-containing protein	5	4	23.9241	3.83242	2.28936	4.73206	4	2	24.2206	5.15871	25.3596	8.99523	#N/A	#N/A	#N/A	#N/A	#N/A	#N/A
A0A0H3GM96	Anaerobic dimethyl sulfoxide reductase subunit A	3	3	19.4841	5.04827	10.1228	3.23846	2	2	12.8712	15.0256	3.87655	3.28083	#N/A	#N/A	#N/A	#N/A	#N/A	#N/A
A0A0H3GTP1	tRNA pseudouridine synthase B (EC 5.4.99.25) (tRNA pseudouridine(55) synthase) (Psi55 synthase) (tRNA pseudouridylate synthase) (tRNA-uridine isomerase)	4	3	24.0186	5.8584	4.83227	4.75533	2	2	11.4842	1.90942	3.52885	2.53645	#N/A	#N/A	#N/A	#N/A	#N/A	#N/A
A0A0H3GVI2	Elongation factor P-like protein	3	3	25.4426	13.4215	8.66811	12.2819	2	2	20.8403	30.9222	42.4657	41.0685	#N/A	#N/A	#N/A	#N/A	#N/A	#N/A
A0A0H3GWH9	DUF883 domain-containing protein	5	3	32.4127	1.67182	8.34995	6.72968	2	2	24.8444	68.5065	57.4546	58.9051	#N/A	#N/A	#N/A	#N/A	#N/A	#N/A
A0A0H3GXM8	ABC-type spermidine/putrescine transport protein	4	3	26.1298	5.43276	6.9666	11.2615	5	2	33.6057	104.471	19.9707	23.7754	#N/A	#N/A	#N/A	#N/A	#N/A	#N/A
A0A0H3GGH7	ECA polysaccharide chain length modulation protein	2	2	11.966	2.16909	1.52862	2.60842	2	2	12.6626	3.28582	5.37104	4.6205	#N/A	#N/A	#N/A	#N/A	#N/A	#N/A
A0A0H3GSU8	NAD(P) transhydrogenase subunit alpha (EC 7.1.1.1)	2	2	11.0948	8.57535	7.78249	7.62593	2	2	12.4673	26.4307	6.70193	8.81153	#N/A	#N/A	#N/A	#N/A	#N/A	#N/A
A0A0H3GXI3	Protein Syd	2	2	12.8876	258.369	222.01	226.868	2	2	13.63	380.222	441.268	416.09	#N/A	#N/A	#N/A	#N/A	#N/A	#N/A
A0A0H3GNN9	Lipoprotein	3	2	16.9865	4.67859	5.10979	4.82022	3	2	15.9801	3.66725	13.2471	4.01477	#N/A	#N/A	#N/A	#N/A	#N/A	#N/A
A0A0H3GS41	Lipoprotein	3	2	19.6488	12.357	10.4704	8.98072	3	2	17.6686	8.55622	6.95865	7.91451	#N/A	#N/A	#N/A	#N/A	#N/A	#N/A
A0A0H3GPC4	5-hydroxyisourate hydrolase (HIU hydrolase) (HIUHase) (EC 3.5.2.17)	2	1	13.9699	0	0	0.94709	2	2	11.9305	37.4939	9.84127	8.02537	#N/A	#N/A	#N/A	#N/A	#N/A	#N/A
A0A0H3H019	Mannitol-1-phosphate 5-dehydrogenase (EC 1.1.1.17)	2	1	11.191	2.17656	4.4952	1.81556	2	2	10.9642	4.51627	0.967162	1.27068	#N/A	#N/A	#N/A	#N/A	#N/A	#N/A
A0A0H3GM87	Fumarate reductase iron-sulfur subunit (EC 1.3.5.1)	1	1	5.6446	1.50523	1.09289	1.96844	3	2	24.5122	13.0341	1.95723	2.4573	#N/A	#N/A	#N/A	#N/A	#N/A	#N/A
A0A0H3GRA6	Lipoprotein	2	1	12.4516	6.9196	11.9213	7.43753	3	2	18.1778	3.53668	4.45959	3.73703	#N/A	#N/A	#N/A	#N/A	#N/A	#N/A
A0A0H3GXL3	Tetrapyrrole methylase domain-containing protein	1	1	6.0253	2.23736	2.23388	0.582453	3	2	19.9433	11.4669	0.617293	0.960098	#N/A	#N/A	#N/A	#N/A	#N/A	#N/A
A0A0H3GZP6	Cell division ATP-binding protein FtsE	2	1	11.4024	8.47514	8.51681	7.95827	3	2	18.5905	3.31912	4.32011	3.99137	#N/A	#N/A	#N/A	#N/A	#N/A	#N/A
A0A0H3GS69	Hydrogenase nickel incorporation protein HypB	2	0	10.4668	0	0	0	3	2	20.5473	37.4386	1.1439	1.54034	#N/A	#N/A	#N/A	#N/A	#N/A	#N/A
A0A0H3GLF6	ATP-dependent protease subunit HslV (EC 3.4.25.2)	#N/A	#N/A	#N/A	#N/A	#N/A	#N/A	1	1	12.3294	57.5243	70.3214	69.7156	#N/A	#N/A	#N/A	#N/A	#N/A	#N/A
A0A0H3GYW0	Ubiquinone biosynthesis protein UbiU	#N/A	#N/A	#N/A	#N/A	#N/A	#N/A	1	1	6.7467	6.40913	0.0921785	0.32781	#N/A	#N/A	#N/A	#N/A	#N/A	#N/A
A0A0H3GIJ4	JmjC domain-containing protein	#N/A	#N/A	#N/A	#N/A	#N/A	#N/A	1	1	5.9503	21.0766	5.38353	7.03556	#N/A	#N/A	#N/A	#N/A	#N/A	#N/A
A0A0H3GKJ9	Phosphotransferase system PTS	#N/A	#N/A	#N/A	#N/A	#N/A	#N/A	1	1	6.4452	68.0468	52.0156	52.7809	#N/A	#N/A	#N/A	#N/A	#N/A	#N/A
A0A0H3GLN0	PRD domain-containing protein	#N/A	#N/A	#N/A	#N/A	#N/A	#N/A	1	1	5.4787	5.05109	2.20749	4.48731	#N/A	#N/A	#N/A	#N/A	#N/A	#N/A
A0A0H3GLW2	Hcp1 family type VI secretion system effector	#N/A	#N/A	#N/A	#N/A	#N/A	#N/A	1	1	5.8341	0.653944	0.996075	0.562251	#N/A	#N/A	#N/A	#N/A	#N/A	#N/A
A0A0H3GMR5	Uncharacterized protein	#N/A	#N/A	#N/A	#N/A	#N/A	#N/A	1	1	6.0624	5.09724	6.47057	5.83215	#N/A	#N/A	#N/A	#N/A	#N/A	#N/A
A0A0H3GNL7	Glycoprotein/polysaccharide metabolism	#N/A	#N/A	#N/A	#N/A	#N/A	#N/A	1	1	6.4673	24.2916	28.2523	27.727	#N/A	#N/A	#N/A	#N/A	#N/A	#N/A
A0A0H3GNY5	ABC transporter, substrate binding protein	#N/A	#N/A	#N/A	#N/A	#N/A	#N/A	1	1	6.4308	17.2285	20.0814	25.6924	#N/A	#N/A	#N/A	#N/A	#N/A	#N/A
A0A0H3GPX0	Zinc ribbon-containing protein	#N/A	#N/A	#N/A	#N/A	#N/A	#N/A	1	1	6.4253	8.13499	6.32402	5.75806	#N/A	#N/A	#N/A	#N/A	#N/A	#N/A
A0A0H3GQ32	Homeobox protein	#N/A	#N/A	#N/A	#N/A	#N/A	#N/A	1	1	12.1962	19.9248	64.9624	83.6632	#N/A	#N/A	#N/A	#N/A	#N/A	#N/A
A0A0H3GQD2	Glutathione S-transferase	#N/A	#N/A	#N/A	#N/A	#N/A	#N/A	1	1	4.8837	1.01575	1.95826	1.35547	#N/A	#N/A	#N/A	#N/A	#N/A	#N/A
A0A0H3GRV6	Chaperone lipoprotein YacC	#N/A	#N/A	#N/A	#N/A	#N/A	#N/A	1	1	6.7172	1.75374	2.44296	2.33747	#N/A	#N/A	#N/A	#N/A	#N/A	#N/A
A0A0H3GS27	Uncharacterized protein	#N/A	#N/A	#N/A	#N/A	#N/A	#N/A	1	1	6.0438	11.3774	3.22553	4.31496	#N/A	#N/A	#N/A	#N/A	#N/A	#N/A
A0A0H3GSI8	TetR-family trancriptional regulatory protein	#N/A	#N/A	#N/A	#N/A	#N/A	#N/A	1	1	5.3317	17.1984	16.0617	17.2476	#N/A	#N/A	#N/A	#N/A	#N/A	#N/A
A0A0H3GSJ5	Protein YaiA	#N/A	#N/A	#N/A	#N/A	#N/A	#N/A	1	1	6.8888	17.689	16.2588	13.8208	#N/A	#N/A	#N/A	#N/A	#N/A	#N/A
A0A0H3GTP2	PTS family protein II component	#N/A	#N/A	#N/A	#N/A	#N/A	#N/A	1	1	5.5557	20.8344	18.0425	22.8921	#N/A	#N/A	#N/A	#N/A	#N/A	#N/A
A0A0H3GU27	Uncharacterized protein	#N/A	#N/A	#N/A	#N/A	#N/A	#N/A	1	1	4.9851	5.01283	8.42938	6.64919	#N/A	#N/A	#N/A	#N/A	#N/A	#N/A
A0A0H3GUP8	Gluconate 2-dehydrogenase subunit gamma	#N/A	#N/A	#N/A	#N/A	#N/A	#N/A	1	1	6.854	6.56759	13.5491	13.6876	#N/A	#N/A	#N/A	#N/A	#N/A	#N/A
A0A0H3GV25	Transcriptional regulator	#N/A	#N/A	#N/A	#N/A	#N/A	#N/A	1	1	5.9802	10.3875	8.95843	8.24716	#N/A	#N/A	#N/A	#N/A	#N/A	#N/A
A0A0H3GV28	Type IV secretion system protein VirB5	#N/A	#N/A	#N/A	#N/A	#N/A	#N/A	1	1	5.3418	21.4241	22.0397	20.6053	#N/A	#N/A	#N/A	#N/A	#N/A	#N/A
A0A0H3GVX2	Uncharacterized protein	#N/A	#N/A	#N/A	#N/A	#N/A	#N/A	1	1	4.8711	3.78079	11.0209	4.73619	#N/A	#N/A	#N/A	#N/A	#N/A	#N/A
A0A0H3GW60	SUI1 domain-containing protein	#N/A	#N/A	#N/A	#N/A	#N/A	#N/A	1	1	5.7433	15.9799	16.317	14.4563	#N/A	#N/A	#N/A	#N/A	#N/A	#N/A
A0A0H3GXP5	Short chain dehydrogenase	#N/A	#N/A	#N/A	#N/A	#N/A	#N/A	1	1	5.252	43.6384	41.3594	50.7548	#N/A	#N/A	#N/A	#N/A	#N/A	#N/A
A0A0H3GY87	Uncharacterized protein	#N/A	#N/A	#N/A	#N/A	#N/A	#N/A	1	1	5.4096	10.8903	10.7318	8.74912	#N/A	#N/A	#N/A	#N/A	#N/A	#N/A
A0A0H3GY96	Protein Smg	#N/A	#N/A	#N/A	#N/A	#N/A	#N/A	1	1	6.2588	0.529794	4.79794	3.84739	#N/A	#N/A	#N/A	#N/A	#N/A	#N/A
A0A0H3GYQ6	HTH-type transcriptional regulator MerD (Mercuric resistance protein MerD)	#N/A	#N/A	#N/A	#N/A	#N/A	#N/A	1	1	5.4626	3.43127	3.98959	3.30463	#N/A	#N/A	#N/A	#N/A	#N/A	#N/A
A0A0H3GYX7	Phosphotransferase system, lactose/cellobiose-specific IIB subunit	#N/A	#N/A	#N/A	#N/A	#N/A	#N/A	1	1	0	45.0803	30.1214	28.849	#N/A	#N/A	#N/A	#N/A	#N/A	#N/A
A0A0H3GZ73	Uncharacterized protein	#N/A	#N/A	#N/A	#N/A	#N/A	#N/A	1	1	5.9962	128.003	97.8231	124.782	#N/A	#N/A	#N/A	#N/A	#N/A	#N/A
A0A0H3GZB5	Uncharacterized protein	#N/A	#N/A	#N/A	#N/A	#N/A	#N/A	1	1	5.7326	118.241	130.507	131.096	#N/A	#N/A	#N/A	#N/A	#N/A	#N/A
A0A0H3GZG3	Virulence-associated protein	#N/A	#N/A	#N/A	#N/A	#N/A	#N/A	1	1	11.9424	48.4051	57.3294	75.6311	#N/A	#N/A	#N/A	#N/A	#N/A	#N/A
A0A0H3GZW2	GroEL-like/integrase protein	#N/A	#N/A	#N/A	#N/A	#N/A	#N/A	1	1	4.8562	26.9305	35.452	33.738	#N/A	#N/A	#N/A	#N/A	#N/A	#N/A
A0A0H3H278	Tetrapyrrole methylase domain-containing protein	#N/A	#N/A	#N/A	#N/A	#N/A	#N/A	1	1	6.8319	115.335	8.13653	9.6062	#N/A	#N/A	#N/A	#N/A	#N/A	#N/A
A0A0H3H0G1	D-galactonate dehydratase (GalD) (EC 4.2.1.6)	#N/A	#N/A	#N/A	#N/A	#N/A	#N/A	2	1	11.1076	0.293657	2.03675	0.234832	#N/A	#N/A	#N/A	#N/A	#N/A	#N/A
A0A0H3GJT3	HTH-type transcriptional regulator BetI	#N/A	#N/A	#N/A	#N/A	#N/A	#N/A	2	1	10.7713	1.49361	2.90771	2.12441	#N/A	#N/A	#N/A	#N/A	#N/A	#N/A
A0A0H3GHV6	PTS permease	#N/A	#N/A	#N/A	#N/A	#N/A	#N/A	2	1	5.9313	0.166278	1.27707	0.382196	#N/A	#N/A	#N/A	#N/A	#N/A	#N/A
A0A0H3GP68	Oxidoreductase, short chain dehydrogenase/reductase family	#N/A	#N/A	#N/A	#N/A	#N/A	#N/A	2	1	12.0626	18.9424	18.5718	16.8331	#N/A	#N/A	#N/A	#N/A	#N/A	#N/A
A0A0H3GP86	Regulatory protein CI bacteriophage origin	#N/A	#N/A	#N/A	#N/A	#N/A	#N/A	2	1	11.7406	7.52906	0.795002	1.05198	#N/A	#N/A	#N/A	#N/A	#N/A	#N/A
A0A0H3GQW1	Dehydrogenase, NAD(P)-binding protein	#N/A	#N/A	#N/A	#N/A	#N/A	#N/A	2	1	11.1586	10.2058	8.79529	7.48832	#N/A	#N/A	#N/A	#N/A	#N/A	#N/A
A0A0H3GRF4	Acetyltransferase KPHS_38470 (EC 2.3.1.-)	#N/A	#N/A	#N/A	#N/A	#N/A	#N/A	2	1	10.7017	8.3314	7.92067	5.4413	#N/A	#N/A	#N/A	#N/A	#N/A	#N/A
A0A0H3GS52	Enoyl-CoA hydratase-isomerase	#N/A	#N/A	#N/A	#N/A	#N/A	#N/A	2	1	18.8088	170.842	101.801	125.685	#N/A	#N/A	#N/A	#N/A	#N/A	#N/A
A0A0H3GS83	DL-methionine transporter ATP-binding subunit	#N/A	#N/A	#N/A	#N/A	#N/A	#N/A	2	1	10.6346	16.3111	21.1015	19.8461	#N/A	#N/A	#N/A	#N/A	#N/A	#N/A
A0A0H3GT71	Uncharacterized protein	#N/A	#N/A	#N/A	#N/A	#N/A	#N/A	2	1	10.8815	1.8157	1.55571	1.43707	#N/A	#N/A	#N/A	#N/A	#N/A	#N/A
A0A0H3GV30	DUF1349 domain-containing protein	#N/A	#N/A	#N/A	#N/A	#N/A	#N/A	2	1	12.2895	2.17638	2.44709	2.80913	#N/A	#N/A	#N/A	#N/A	#N/A	#N/A
A0A0H3GZD4	Iron-sulfur cluster assembly scaffold protein	#N/A	#N/A	#N/A	#N/A	#N/A	#N/A	2	1	11.1051	164.314	202.047	165.342	#N/A	#N/A	#N/A	#N/A	#N/A	#N/A
A0A0H3H031	DNA polymerase III subunit theta	#N/A	#N/A	#N/A	#N/A	#N/A	#N/A	2	1	10.5819	16.0093	6.92508	9.23322	#N/A	#N/A	#N/A	#N/A	#N/A	#N/A
A0A0H3GKA4	NAGC-like transcriptional regulator	#N/A	#N/A	#N/A	#N/A	#N/A	#N/A	3	1	16.8601	3.83153	4.19986	5.77912	#N/A	#N/A	#N/A	#N/A	#N/A	#N/A
A0A0H3GV43	Regulatory protein TetR	#N/A	#N/A	#N/A	#N/A	#N/A	#N/A	4	1	23.9291	3.6307	11.7049	11.1034	#N/A	#N/A	#N/A	#N/A	#N/A	#N/A
A0A0H3H3Z9	Siroheme synthase [Includes: Uroporphyrinogen-III C-methyltransferase (Urogen III methylase) (EC 2.1.1.107) (SUMT) (Uroporphyrinogen III methylase) (UROM); Precorrin-2 dehydrogenase (EC 1.3.1.76); Sirohydrochlorin ferrochelatase (EC 4.99.1.4)]	5	5	30.1995	4.11558	9.72292	5.58624	3	1	16.624	6.14617	4.19677	6.67102	#N/A	#N/A	#N/A	#N/A	#N/A	#N/A
A0A0H3GK30	Formate dehydrogenase-O subunit gamma	2	2	11.7207	4.27752	3.63058	3.59912	1	1	6.8989	6.51866	10.4879	8.12717	#N/A	#N/A	#N/A	#N/A	#N/A	#N/A
A0A0H3GKE3	Diaminopimelate epimerase (DAP epimerase) (EC 5.1.1.7) (PLP-independent amino acid racemase)	2	2	11.9455	6.34484	7.64659	6.99678	1	1	6.3461	4.07247	2.2769	3.38763	#N/A	#N/A	#N/A	#N/A	#N/A	#N/A
A0A0H3GNX7	UspA domain-containing protein	3	2	17.7135	17.0694	16.5714	12.6522	1	1	6.0217	81.7068	43.0059	45.0244	#N/A	#N/A	#N/A	#N/A	#N/A	#N/A
A0A0H3GJX4	Ribonuclease T2	3	2	17.1161	17.8329	15.8841	14.2323	2	1	10.5487	12.7071	12.5558	16.7966	#N/A	#N/A	#N/A	#N/A	#N/A	#N/A
A0A0H3GUI9	Outer membrane protein X	4	2	28.697	9.09658	67.1465	77.2255	3	1	19.7177	11.3961	14.065	15.0903	#N/A	#N/A	#N/A	#N/A	#N/A	#N/A
A0A0H3GI74	Oxidoreductase	1	1	4.9693	13.2004	11.2515	8.72397	1	1	5.9639	99.0493	84.3665	81.8281	#N/A	#N/A	#N/A	#N/A	#N/A	#N/A
A0A0H3GP23	DUF3313 domain-containing protein	2	1	11.3906	8.1962	8.62803	8.95871	1	1	6.4572	15.451	11.5352	14.9935	#N/A	#N/A	#N/A	#N/A	#N/A	#N/A
A0A0H3GRH8	Outer-membrane lipoprotein LolB	1	1	5.5999	0.711081	9.66287	1.32574	1	1	5.7751	10.6315	2.18162	6.3537	#N/A	#N/A	#N/A	#N/A	#N/A	#N/A
A0A0H3GTC1	Uncharacterized protein	1	1	7.9161	2.71815	1.05903	3.41344	1	1	7.8048	3.17388	5.68629	2.81061	#N/A	#N/A	#N/A	#N/A	#N/A	#N/A
A0A0H3GTH7	Glycine cleavage system transcriptional repressor	1	1	12.9819	4.28778	4.91153	4.63777	1	1	6.1058	10.4255	0.466243	10.0374	#N/A	#N/A	#N/A	#N/A	#N/A	#N/A
A0A0H3GUL8	DUF535 domain-containing protein	1	1	6.4995	0.622571	0.604032	1.13704	1	1	6.1033	6.78357	6.62058	4.5421	#N/A	#N/A	#N/A	#N/A	#N/A	#N/A
A0A0H3GZC9	OsmC/Ohr family protein	1	1	5.1975	24.7514	83.7352	54.2801	1	1	6.4338	31.4373	20.2489	24.5447	#N/A	#N/A	#N/A	#N/A	#N/A	#N/A
A0A0H3H453	DUF2756 family protein	1	1	7.3769	11.8583	6.84677	6.64087	1	1	7.7897	13.0692	16.5032	15.336	#N/A	#N/A	#N/A	#N/A	#N/A	#N/A
A0A0H3GM82	Entericidin B membrane lipoprotein	1	0	6.1242	0	0	0	1	1	7.7723	37.3154	64.1791	50.0093	#N/A	#N/A	#N/A	#N/A	#N/A	#N/A
A0A0H3GGQ3	Thiamine-phosphate synthase (TP synthase) (TPS) (EC 2.5.1.3) (Thiamine-phosphate pyrophosphorylase) (TMP pyrophosphorylase) (TMP-PPase)	#N/A	#N/A	#N/A	#N/A	#N/A	#N/A	1	0	5.0246	0	0	0	#N/A	#N/A	#N/A	#N/A	#N/A	#N/A
A0A0H3GZM1	4-diphosphocytidyl-2-C-methyl-D-erythritol kinase (CMK) (EC 2.7.1.148) (4-(cytidine-5'-diphospho)-2-C-methyl-D-erythritol kinase)	#N/A	#N/A	#N/A	#N/A	#N/A	#N/A	1	0	5.6417	0	0	0	#N/A	#N/A	#N/A	#N/A	#N/A	#N/A
A0A0H3GG83	Sulfur carrier protein FdhD	#N/A	#N/A	#N/A	#N/A	#N/A	#N/A	1	0	5.4921	0	0	0	#N/A	#N/A	#N/A	#N/A	#N/A	#N/A
A0A0H3GGY9	Cell division protein FtsN	#N/A	#N/A	#N/A	#N/A	#N/A	#N/A	1	0	5.2778	0	0	0	#N/A	#N/A	#N/A	#N/A	#N/A	#N/A
A0A0H3H675	Aminoglycoside (3'') (9) adenylyltransferase (EC 2.7.7.47)	#N/A	#N/A	#N/A	#N/A	#N/A	#N/A	1	0	6.0412	0	0	0	#N/A	#N/A	#N/A	#N/A	#N/A	#N/A
A0A0H3GIX2	Uncharacterized protein	#N/A	#N/A	#N/A	#N/A	#N/A	#N/A	1	0	5.1581	0	0	0	#N/A	#N/A	#N/A	#N/A	#N/A	#N/A
A0A0H3GKC1	DNA-binding transcriptional regulator	#N/A	#N/A	#N/A	#N/A	#N/A	#N/A	1	0	5.2703	0	0	0	#N/A	#N/A	#N/A	#N/A	#N/A	#N/A
A0A0H3GNT0	Type VI secretion-associated protein	#N/A	#N/A	#N/A	#N/A	#N/A	#N/A	1	0	6.0972	0	0	0	#N/A	#N/A	#N/A	#N/A	#N/A	#N/A
A0A0H3GPI2	Universal stress protein	#N/A	#N/A	#N/A	#N/A	#N/A	#N/A	1	0	5.5388	0	0	0	#N/A	#N/A	#N/A	#N/A	#N/A	#N/A
A0A0H3GS20	Phosphatase	#N/A	#N/A	#N/A	#N/A	#N/A	#N/A	1	0	6.37	0	0	0	#N/A	#N/A	#N/A	#N/A	#N/A	#N/A
A0A0H3GS70	Enzyme	#N/A	#N/A	#N/A	#N/A	#N/A	#N/A	1	0	5.7058	0	0	0	#N/A	#N/A	#N/A	#N/A	#N/A	#N/A
A0A0H3GT41	Dihydroneopterin aldolase	#N/A	#N/A	#N/A	#N/A	#N/A	#N/A	1	0	6.8939	0	0	0	#N/A	#N/A	#N/A	#N/A	#N/A	#N/A
A0A0H3GUU5	Isocitrate lyase/phosphoenolpyruvate mutase family protein	#N/A	#N/A	#N/A	#N/A	#N/A	#N/A	1	0	5.3987	0	0	0	#N/A	#N/A	#N/A	#N/A	#N/A	#N/A
A0A0H3GWK4	DeoR transcriptional regulator	#N/A	#N/A	#N/A	#N/A	#N/A	#N/A	1	0	6.0644	0	0	0	#N/A	#N/A	#N/A	#N/A	#N/A	#N/A
A0A0H3GWT3	Lipoprotein NlpD	#N/A	#N/A	#N/A	#N/A	#N/A	#N/A	1	0	6.2363	0	0	0	#N/A	#N/A	#N/A	#N/A	#N/A	#N/A
A0A0H3GWW1	Uncharacterized protein	#N/A	#N/A	#N/A	#N/A	#N/A	#N/A	1	0	5.6332	0	0	0	#N/A	#N/A	#N/A	#N/A	#N/A	#N/A
A0A0H3GXX4	DNA-binding transcriptional regulator LysR	#N/A	#N/A	#N/A	#N/A	#N/A	#N/A	1	0	6.483	0	0	0	#N/A	#N/A	#N/A	#N/A	#N/A	#N/A
A0A0H3GZU1	Iron-containing alcohol dehydrogenase	#N/A	#N/A	#N/A	#N/A	#N/A	#N/A	1	0	5.3429	0	0	0	#N/A	#N/A	#N/A	#N/A	#N/A	#N/A
A0A0H3GGV2	Chorismate pyruvate-lyase (CL) (CPL) (EC 4.1.3.40)	#N/A	#N/A	#N/A	#N/A	#N/A	#N/A	2	0	12.0927	0	0	0	#N/A	#N/A	#N/A	#N/A	#N/A	#N/A
A0A0H3GQ77	Cyclic pyranopterin monophosphate synthase (EC 4.6.1.17) (Molybdenum cofactor biosynthesis protein C)	#N/A	#N/A	#N/A	#N/A	#N/A	#N/A	2	0	10.3581	0	0	0	#N/A	#N/A	#N/A	#N/A	#N/A	#N/A
A0A0H3GWZ0	Sirohydrochlorin cobaltochelatase (EC 4.99.1.3)	#N/A	#N/A	#N/A	#N/A	#N/A	#N/A	2	0	11.0445	0	0	0	#N/A	#N/A	#N/A	#N/A	#N/A	#N/A
A0A0H3H171	Uncharacterized protein	#N/A	#N/A	#N/A	#N/A	#N/A	#N/A	2	0	10.9919	0	0	0	#N/A	#N/A	#N/A	#N/A	#N/A	#N/A
A0A0H3GN19	DNA polymerase V subunit UmuD	#N/A	#N/A	#N/A	#N/A	#N/A	#N/A	3	0	11.0432	0	0	0	#N/A	#N/A	#N/A	#N/A	#N/A	#N/A
A0A0H3GZF8	Outer membrane lipoprotein	5	5	35.5618	10.7165	9.49498	9.97191	1	0	6.1301	0	0	0	#N/A	#N/A	#N/A	#N/A	#N/A	#N/A
A0A0H3GW02	Transketolase (EC 2.2.1.1)	3	2	16.2601	4.91013	4.00903	3.93423	1	0	5.7568	0	0	0	#N/A	#N/A	#N/A	#N/A	#N/A	#N/A
A0A0H3GWQ2	Hydrogenase isoenzymes formation protein	2	2	17.0058	7.8931	9.91794	4.79445	1	0	5.1027	0	0	0	#N/A	#N/A	#N/A	#N/A	#N/A	#N/A
A0A0H3GPZ3	PTS family enzyme IIA/ enzyme IIBC	4	2	16.3498	30.9822	35.6277	31.6562	4	0	27.2412	0	0	0	#N/A	#N/A	#N/A	#N/A	#N/A	#N/A
A0A0H3GMC3	Hcp family type VI secretion system effector	3	1	17.263	60.1644	55.6934	60.0822	1	0	12.322	0	0	0	#N/A	#N/A	#N/A	#N/A	#N/A	#N/A
A0A0H3GR55	NADH-quinone oxidoreductase subunit E (NADH dehydrogenase I subunit E) (NDH-1 subunit E)	1	1	13.0644	3.18983	4.16678	1.82456	1	0	6.4	0	0	0	#N/A	#N/A	#N/A	#N/A	#N/A	#N/A
A0A0H3GYS6	Transcriptional repressor protein KorC	1	1	6.5505	203.273	166.519	190.848	1	0	6.459	0	0	0	#N/A	#N/A	#N/A	#N/A	#N/A	#N/A
A0A0H3GY50	Uncharacterized protein	4	1	28.3825	5.80031	10.3555	7.78826	2	0	11.832	0	0	0	#N/A	#N/A	#N/A	#N/A	#N/A	#N/A
A0A0H3GMN6	Pyruvate dehydrogenase E1 component (EC 1.2.4.1)	70	56	404.181	899.478	842.578	718.006	68	55	427.21	923.721	870.07	811.854	80	70	446.426	247.595	258.44	357.706
A0A0H3GPZ9	DNA-directed RNA polymerase subunit beta (RNAP subunit beta) (EC 2.7.7.6) (RNA polymerase subunit beta) (Transcriptase subunit beta)	69	53	519.9	260.522	268.149	232.201	69	59	510.317	306.703	340.181	361.468	83	69	567.818	137.723	134.321	157.898
A0A0H3GGP0	DNA-directed RNA polymerase subunit beta' (RNAP subunit beta') (EC 2.7.7.6) (RNA polymerase subunit beta') (Transcriptase subunit beta')	70	61	512.742	264.658	260.177	257.804	81	74	549.75	368.363	362.16	346.641	80	68	567.969	118.548	117.269	128.562
A0A0H3GLP8	Elongation factor Tu (EF-Tu)	80	68	280.744	3916.81	3890.26	3798.77	71	57	264.484	4601.89	5613.43	5446.28	80	67	291.57	1377.17	1358.37	1840.93
A0A0H3GWM9	Elongation factor G (EF-G)	61	45	378.391	1534.45	1376.27	1393.31	64	56	330.008	2255.51	2305.34	2087.81	74	64	411.703	597.459	567.166	863.514
A0A0H3GQZ9	30S ribosomal protein S1	52	43	332.258	1051.74	1033.13	1105.99	44	36	346.658	1392.36	1376.81	1192.87	62	52	395.675	436.478	478.819	660.088
A0A0H3GME8	Carbamoyl-phosphate synthase large chain (EC 6.3.5.5) (Carbamoyl-phosphate synthetase ammonia chain)	51	41	363.478	341.867	235.28	286.967	52	42	385.633	532.149	627.12	672.209	58	50	396.983	99.8412	158.36	128.993
A0A0H3GY08	Translation initiation factor IF-2	42	37	318.878	115.06	118.608	101.583	46	38	313.615	151.787	188.072	153.799	47	42	344.858	90.4361	91.2194	119.981
A0A0H3GUZ7	Formate acetyltransferase (EC 2.3.1.54) (Pyruvate formate-lyase)	59	44	418.902	412.385	773.09	268.158	78	59	545.703	1499.25	470.023	442.206	50	41	397.763	80.3849	81.6397	50.0432
A0A0H3H4E2	Glycine--tRNA ligase beta subunit (EC 6.1.1.14) (Glycyl-tRNA synthetase beta subunit) (GlyRS)	37	34	289.876	198.859	166.208	164.022	35	33	342.065	214.299	236.135	245.576	40	38	337.395	68.4325	62.3245	60.0172
A0A0H3GN02	Chaperone protein DnaK (HSP70) (Heat shock 70 kDa protein) (Heat shock protein 70)	34	28	285.741	304.928	331.263	276.853	41	35	323.001	351.42	425.43	422.854	47	37	322.69	108.484	92.1729	118.785
A0A0H3GP17	Trigger factor (TF) (EC 5.2.1.8) (PPIase)	30	25	210.695	387.287	398.468	388.851	27	24	191.827	752.847	735.743	761.172	44	37	252.055	306.896	378.021	459.506
A0A0H3GV88	6-phosphogluconate dehydrogenase, decarboxylating (EC 1.1.1.44)	27	23	192.727	275.201	289.703	279.188	28	23	202.289	624.773	591.487	606.628	42	36	249.685	223.036	227.749	243.868
A0A0H3GNC0	Acetyltransferase component of pyruvate dehydrogenase complex (EC 2.3.1.12)	41	36	291.324	343.111	376.962	307.577	39	31	280.917	389.433	437.77	397.364	41	34	260.51	150.713	153.639	192.185
A0A0H3H184	beta-lactamase (EC 3.5.2.6)	#N/A	#N/A	#N/A	#N/A	#N/A	#N/A	#N/A	#N/A	#N/A	#N/A	#N/A	#N/A	41	33	189.502	358.279	349.161	427.338
A0A0H3GQW8	Valine--tRNA ligase (EC 6.1.1.9) (Valyl-tRNA synthetase) (ValRS)	38	35	303.019	73.2014	77.9421	83.4949	44	38	322.414	135.777	166.052	162.218	37	33	280.377	28.8896	27.8615	32.0558
A0A0H3GHX9	Chaperonin GroEL (EC 5.6.1.7) (60 kDa chaperonin) (Chaperonin-60) (Cpn60)	38	34	286.114	608.056	618.144	599.484	35	29	260.595	754.517	897.853	886.526	37	32	287.522	227.003	203.725	271.551
A0A0H3GUX6	Phenylalanine--tRNA ligase beta subunit (EC 6.1.1.20) (Phenylalanyl-tRNA synthetase beta subunit) (PheRS)	29	20	186.505	64.3523	60.9884	59.2467	34	28	231.193	103.98	88.7189	90.794	38	32	285.08	22.6937	22.2649	27.6121
A0A0H3GMB4	Transaldolase (EC 2.2.1.2)	30	25	200.799	273.794	313.777	259.747	36	27	212.27	504.801	570.182	513.951	35	32	208.428	134.066	129.905	149.193
A0A0H3GJ60	Lon protease (EC 3.4.21.53) (ATP-dependent protease La)	32	26	230.579	111.56	87.7055	91.0023	35	26	241.09	85.0521	88.814	81.0454	38	32	298.296	47.7545	48.9731	92.7244
A0A0H3GJE4	Aconitate hydratase B (EC 4.2.1.3) (EC 4.2.1.99) (2-methylisocitrate dehydratase)	39	35	310.293	77.601	52.7025	58.547	34	27	272.686	109.104	155.765	159.544	37	31	315.194	27.6987	25.9805	27.8273
A0A0H3H3X4	30S ribosomal protein S7	24	23	140.259	1455.8	1531.54	1517.38	26	24	163.025	1697.12	1700.9	1299.33	34	31	134.476	280.211	276.362	397.126
A0A0H3GRD3	Aldehyde-alcohol dehydrogenase	47	41	413.909	291.028	384.498	213.788	45	40	417.311	647.526	243.087	170.844	36	30	276.6	29.6804	31.4454	48.6216
A0A0H3GQ31	Leucine--tRNA ligase (EC 6.1.1.4) (Leucyl-tRNA synthetase) (LeuRS)	27	24	201.224	162.942	170.623	170.892	30	23	224.106	176.983	191.21	189.049	34	30	243.185	66.9207	60.2405	45.3037
A0A0H3GY60	Glutamate synthase large subunit	#N/A	#N/A	#N/A	#N/A	#N/A	#N/A	#N/A	#N/A	#N/A	#N/A	#N/A	#N/A	36	29	277.866	14.443	13.089	10.3699
A0A0H3GRH0	Isoleucine--tRNA ligase (EC 6.1.1.5) (Isoleucyl-tRNA synthetase) (IleRS)	32	24	231.605	141.602	209.207	165.945	34	27	301.725	220.974	250.333	257.567	40	29	307.45	45.1038	44.7359	62.462
A0A0H3GZ37	ATP synthase subunit alpha (EC 7.1.2.2) (ATP synthase F1 sector subunit alpha) (F-ATPase subunit alpha)	33	25	241.207	341.773	308.743	306.356	33	23	263.247	264.798	356.379	360.161	31	29	235.212	52.2238	44.327	32.3736
A0A0H3H0Y6	DNA gyrase subunit A (EC 5.6.2.2)	23	21	142.212	42.0018	40.6653	43.6658	36	31	231.054	52.1619	66.003	55.319	33	28	191.681	18.5183	18.6005	26.9733
A0A0H3GL30	Chromosome partition protein MukB (Structural maintenance of chromosome-related protein)	35	28	209.907	77.2623	22.2804	20.2704	39	29	227.634	85.4734	83.6377	89.1	32	28	182.528	11.819	12.8089	9.72461
A0A0H3H058	Aspartate--tRNA ligase (EC 6.1.1.12) (Aspartyl-tRNA synthetase) (AspRS)	32	26	257.689	129.074	162.371	145.558	34	27	279.248	189.39	178.483	196.274	31	28	243.443	56.8305	51.1118	67.2188
A0A0H3GUA1	Alanine--tRNA ligase (EC 6.1.1.7) (Alanyl-tRNA synthetase) (AlaRS)	37	34	266.992	98.2815	104.425	95.7378	33	26	274.986	161.204	162.413	163.327	32	28	240.975	31.6774	32.2519	33.9842
A0A0H3GYA3	DNA-directed RNA polymerase subunit alpha (RNAP subunit alpha) (EC 2.7.7.6) (RNA polymerase subunit alpha) (Transcriptase subunit alpha)	28	24	209.973	519.923	534.324	514.867	30	25	194.904	594.925	638.38	655.305	32	28	218.492	157.403	186.341	226.771
A0A0H3GVB4	ATP synthase subunit beta (EC 7.1.2.2) (ATP synthase F1 sector subunit beta) (F-ATPase subunit beta)	30	25	252.39	398.899	355.916	343.178	30	23	224.428	425.623	576.771	568.969	29	28	233.748	75.8175	71.2633	36.5036
A0A0H3GZ96	50S ribosomal protein L6	28	26	104.508	1074.74	1197.43	1095.79	19	18	90.599	1059.96	1049.7	906.672	31	28	105.754	467.143	405.53	561.553
A0A0H3GQ15	oxoglutarate dehydrogenase (succinyl-transferring) (EC 1.2.4.2)	19	17	149.644	94.3591	73.7984	72.8306	15	12	98.5132	38.7429	77.4639	47.448	30	28	217.737	21.305	21.7899	33.5753
A0A0H3GS78	Proline--tRNA ligase (EC 6.1.1.15) (Prolyl-tRNA synthetase) (ProRS)	25	24	205.162	126.363	139.485	135.167	28	25	255.61	210.885	230.322	235.426	34	27	269.226	46.9362	49.3558	53.8426
A0A0H3GXZ5	Diaminobutyrate--2-oxoglutarate aminotransferase	20	17	160.696	249.727	272.778	236.595	22	17	175.072	147.378	387.413	364.815	30	27	227.326	148.624	123.275	146.832
A0A0H3H688	Beta-lactamase (EC 3.5.2.6)	#N/A	#N/A	#N/A	#N/A	#N/A	#N/A	#N/A	#N/A	#N/A	#N/A	#N/A	#N/A	31	26	202.875	81.4896	78.6816	102.758
A0A0H3GPD9	Lysine decarboxylase 1	42	32	345.926	370.429	488.319	188.616	45	34	378.544	719.41	232.382	254.078	35	26	262.334	41.9055	46.249	8.06863
A0A0H3H3W1	50S ribosomal protein L5	30	24	176.469	411.178	217.169	338.993	26	21	144.924	587.528	703.796	554.15	28	26	153.758	236.418	227.309	318.439
A0A0H3GPU9	Alkyl hydroperoxide reductase subunit F	15	13	120.318	47.4221	52.4429	39.2116	19	16	137.045	73.2323	53.4094	70.9901	28	26	192.157	24.9688	20.7245	42.0722
A0A0H3H2Q3	Phosphoglycerate kinase (EC 2.7.2.3)	33	26	185.799	851.599	978.361	729.007	34	29	222.625	2047.58	1178.97	1193.81	28	25	196.722	263.74	245.025	377.972
A0A0H3GW79	Ribonucleoside-diphosphate reductase (EC 1.17.4.1)	29	23	196.071	83.2389	83.259	81.9867	32	27	245.916	195.553	269.023	250.257	26	25	186.48	41.7092	52.7836	40.2842
A0A0H3GIJ5	Elongation factor Ts (EF-Ts)	26	21	192.175	449.321	512.214	537.837	34	26	190.816	617.7	898.715	884.858	31	25	196.486	252.687	231.041	314.866
A0A0H3GWI6	30S ribosomal protein S4	24	22	104.182	496.19	661.611	650.883	27	24	87.023	668.908	479.319	554.173	26	25	77.1896	237.784	226.985	322.22
A0A0H3GLD4	Adenylosuccinate synthetase (AMPSase) (AdSS) (EC 6.3.4.4) (IMP--aspartate ligase)	22	17	143.492	207.199	126.721	148.954	25	22	178.693	367.887	304.199	318.087	27	25	143.473	67.7178	67.4142	97.638
A0A0H3GGW8	UvrABC system protein A (UvrA protein) (Excinuclease ABC subunit A)	14	6	84.0795	5.22267	10.4754	5.76611	24	20	160.128	34.0337	36.6325	33.8063	32	25	225.385	47.8724	47.472	63.3171
A0A0H3GV85	Fructose-bisphosphate aldolase (FBP aldolase) (EC 4.1.2.13)	35	30	158.089	1246.45	1339.58	1128.46	33	31	157.151	1841.5	1356.39	1355.21	26	24	130.099	309.918	279.559	358.938
A0A0H3GZT5	oligopeptidase A (EC 3.4.24.70)	22	19	154.446	75.2545	71.8285	69.5105	31	28	217.563	104.395	91.4781	102.857	26	24	211.469	25.6875	24.9673	29.0365
A0A0H3GVZ1	Methionine--tRNA ligase (EC 6.1.1.10) (Methionyl-tRNA synthetase) (MetRS)	25	20	184.827	50.75	54.9005	52.1078	30	26	222.048	67.2845	64.0811	71.122	25	24	197.323	19.8037	20.6874	16.4892
A0A0H3GRL9	GMP synthase [glutamine-hydrolyzing] (EC 6.3.5.2) (GMP synthetase) (Glutamine amidotransferase)	24	21	204.814	135.446	128.968	124.8	30	25	245.729	237.127	323.525	340.273	28	24	292.112	77.8555	72.9901	110.32
A0A0H3GRL2	RNA polymerase-associated protein RapA (EC 3.6.4.-) (ATP-dependent helicase HepA)	25	19	175.494	62.2952	70.5284	72.4784	30	24	213.355	51.3089	69.5905	67.5533	29	24	196.422	18.2048	22.0752	22.6456
A0A0H3GZA8	50S ribosomal protein L22	25	22	74.8285	447.859	389.609	468.697	23	22	91.1105	541.124	560.884	477.494	26	24	96.0001	208.748	216.675	293.955
A0A0H3GTV3	Chaperone protein ClpB	30	25	187.745	53.5252	49.5482	47.4295	25	20	166.583	51.2352	37.6601	36.7171	27	24	183.636	33.825	29.6375	22.6492
A0A0H3GVN3	Isocitrate dehydrogenase [NADP] (EC 1.1.1.42)	23	22	190.025	293.053	269.703	248.469	17	14	139.788	138.683	109.27	141.031	29	24	181.616	164.579	142.371	182.946
A0A0H3GSX3	Chaperone protein HtpG (Heat shock protein HtpG) (High temperature protein G)	33	26	238.178	67.7086	46.1554	52.9827	33	28	234.065	188.216	190.036	200.877	28	23	208.312	22.6967	25.2718	23.0311
A0A0H3GT36	Phosphate acetyltransferase (EC 2.3.1.8) (Phosphotransacetylase)	26	22	236.427	790.676	758.409	577.402	34	26	257.251	1101.35	988.896	998.718	27	23	198.184	208.451	191.545	180.968
A0A0H3GUV6	Arginine--tRNA ligase (EC 6.1.1.19) (Arginyl-tRNA synthetase) (ArgRS)	25	20	201.585	245.117	250.806	276.67	26	24	202.424	341.076	345.048	310.188	29	23	223.831	74.8479	84.6307	116.511
A0A0H3GJD9	Dihydrolipoyl dehydrogenase (EC 1.8.1.4)	27	18	217.057	445.019	462.4	407.677	25	21	191.007	498.729	751.27	574.833	30	23	208.035	182.038	192.496	157.073
A0A0H3GR26	Aminopeptidase N (EC 3.4.11.2)	22	20	190.611	110.909	110.212	101.127	25	20	207.246	131.963	106.985	106.677	33	23	243.201	27.8721	26.168	37.101
A0A0H3GXC7	Glycine dehydrogenase (decarboxylating) (EC 1.4.4.2) (Glycine cleavage system P-protein) (Glycine decarboxylase) (Glycine dehydrogenase (aminomethyl-transferring))	28	25	192.413	69.1768	66.5735	48.2226	25	19	168.534	70.0943	29.4402	31.2863	29	23	195.126	12.5871	10.5415	13.2132
A0A0H3GW50	Transcription termination/antitermination protein NusA	20	17	149.691	124.841	127.678	120.044	21	19	199.127	225.557	247.716	237.08	29	23	204.305	47.8115	44.8188	57.3929
A0A0H3GG67	Glutamine synthetase (EC 6.3.1.2)	20	18	178.541	448.052	355.37	286.317	19	18	186.382	755.22	724.693	774.03	29	23	260.903	301.93	321.525	366.172
A0A0H3GJB0	Protein translocase subunit SecA (EC 7.4.2.8)	33	24	248.006	84.4561	76.5396	65.4601	35	34	264.936	106.399	130.266	102.803	33	22	241.459	21.7882	24.9464	16.8822
A0A0H3H186	Phosphoenolpyruvate-protein phosphotransferase (EC 2.7.3.9) (Phosphotransferase system, enzyme I)	32	24	226.59	133.518	219.146	189.133	29	25	208.27	262.197	241.665	222.346	28	22	194.888	28.6323	27.6988	41.854
A0A0H3GPZ1	Phosphoglucomutase	25	20	168.099	202.185	161.921	170.159	26	21	183.116	301.235	207.783	208.672	24	22	180.213	58.0231	61.2983	53.8142
A0A0H3GQ55	Glucose-6-phosphate 1-dehydrogenase (G6PD) (EC 1.1.1.49)	21	18	147.029	55.1439	50.582	58.5788	23	20	160.629	98.7476	74.9933	90.0152	25	22	167.343	14.6989	15.7322	15.3996
A0A0H3GWU2	Phosphoribosylformylglycinamidine synthase (FGAM synthase) (FGAMS) (EC 6.3.5.3) (Formylglycinamide ribonucleotide amidotransferase) (FGAR amidotransferase) (FGAR-AT)	32	26	210.162	52.8019	52.4578	46.0708	31	23	236.509	118.038	113.694	122.784	28	21	181.343	8.56092	8.46491	7.45979
A0A0H3GNN7	8-amino-7-oxononanoate synthase	23	20	147.68	77.6795	93.7322	79.5096	26	22	200.874	130.888	165.913	176.67	23	21	178.692	34.3558	35.496	35.1723
A0A0H3GTN8	ATP-dependent RNA helicase DeaD (EC 3.6.4.13) (Cold-shock DEAD box protein A)	23	21	191.114	84.9463	131.018	113.588	22	17	190.257	142.701	205.638	187.919	22	21	169.975	27.5399	59.6057	36.2274
A0A0H3GMX9	Energy-dependent translational throttle protein EttA (EC 3.6.1.-) (Translational regulatory factor EttA)	20	18	169.286	185.886	234.647	217.687	24	17	191.258	187.274	243.166	245.989	27	21	207.391	55.1647	55.4605	57.5733
A0A0H3GUZ5	DNA-binding protein	21	19	76.8168	293.017	150.271	121.395	18	16	70.191	75.0547	123.323	208.724	21	21	80.2254	100.832	185.866	246.936
A0A0H3GH99	50S ribosomal protein L7/L12	19	15	102.163	462.921	563.754	491.743	12	10	94.0498	1568.85	1128.48	1144.61	25	21	124.556	489.437	415.766	457.161
A0A0H3GH22	Ketol-acid reductoisomerase (NADP(+)) (KARI) (EC 1.1.1.86) (Acetohydroxy-acid isomeroreductase) (AHIR) (Alpha-keto-beta-hydroxylacyl reductoisomerase)	16	13	115.692	64.6323	123.435	91.0907	10	6	62.3358	72.7416	63.7293	47.0615	26	21	182.881	36.0511	34.2746	41.954
A0A0H3GPT0	Cytosine deaminase-related metal-dependent hydrolase	#N/A	#N/A	#N/A	#N/A	#N/A	#N/A	#N/A	#N/A	#N/A	#N/A	#N/A	#N/A	23	20	184.299	78.4573	74.9771	112.846
A0A0H3GY04	Polyribonucleotide nucleotidyltransferase (EC 2.7.7.8) (Polynucleotide phosphorylase) (PNPase)	33	28	224.652	216.084	250.044	238.354	37	30	264.114	387.873	439.184	376.021	31	20	246.397	47.9628	58.8478	28.2726
A0A0H3H4X5	Glutamine--fructose-6-phosphate aminotransferase [isomerizing] (EC 2.6.1.16) (D-fructose-6-phosphate amidotransferase) (GFAT) (Glucosamine-6-phosphate synthase) (Hexosephosphate aminotransferase) (L-glutamine--D-fructose-6-phosphate amidotransferase)	29	23	183.56	96.2861	126.407	98.4822	37	27	218.721	238.822	255.425	263.081	25	20	170.002	56.0246	54.7803	61.1142
A0A0H3GXR6	DNA gyrase subunit B (EC 5.6.2.2)	30	27	216.884	51.6048	52.4362	58.6831	29	24	219.615	229.69	205.647	209.116	23	20	188.052	15.9073	22.1434	19.4804
A0A0H3GQM5	Serine--tRNA ligase (EC 6.1.1.11) (Seryl-tRNA synthetase) (SerRS) (Seryl-tRNA(Ser/Sec) synthetase)	26	22	198.757	120.974	122.675	107.187	26	20	205.707	183.586	147.424	154.854	22	20	176.878	41.628	39.3434	44.2446
A0A0H3GLB7	50S ribosomal subunit assembly factor BipA (EC 3.6.5.-) (GTP-binding protein BipA)	25	20	183.932	117.907	143.713	129.409	24	20	182.682	219.282	304.323	338.192	22	20	176.36	14.5355	31.1834	22.9328
A0A0H3H225	CTP synthase (EC 6.3.4.2) (Cytidine 5'-triphosphate synthase) (Cytidine triphosphate synthetase) (CTP synthetase) (CTPS) (UTP--ammonia ligase)	28	23	211.712	153.164	160.117	151.843	21	19	180.917	163.652	151.532	131.516	28	20	220.35	53.3555	47.0227	55.5584
A0A0H3GU59	Succinate--CoA ligase [ADP-forming] subunit beta (EC 6.2.1.5) (Succinyl-CoA synthetase subunit beta) (SCS-beta)	27	21	161.7	285.56	197.682	223.714	14	14	122.263	127.499	157.35	156.707	22	20	166.069	79.784	74.1673	103.312
A0A0H3GND2	DNA topoisomerase 1 (EC 5.6.2.1) (DNA topoisomerase I)	9	9	58.5751	19.6573	17.7501	19.5311	10	8	62.7953	37.3392	33.0288	36.3087	26	20	147.952	340.049	256.041	288.261
A0A0H3GVW0	Dihydroxyacetone kinase	26	23	225.062	1025.6	553.91	601.369	30	26	259.266	1175.14	432.721	422.905	20	19	185.741	56.3264	66.3804	43.3772
A0A0H3GUU1	Pyruvate kinase (EC 2.7.1.40)	28	23	233.559	353.551	414.484	362.381	28	23	236.028	635.487	500.893	504.269	23	19	184.405	116.94	114.015	165.599
A0A0H3GGT9	Glucose-6-phosphate isomerase (GPI) (EC 5.3.1.9) (Phosphoglucose isomerase) (PGI) (Phosphohexose isomerase) (PHI)	21	19	201.023	162.785	198.532	144.319	25	23	211.202	394.855	235.9	265.692	21	19	182.876	83.9616	80.2287	80.2646
A0A0H3GKI9	50S ribosomal protein L1	20	18	125.663	797.073	766.961	744.886	21	19	124.082	1059.34	958.117	834.898	23	19	155.468	355.558	321.304	417.651
A0A0H3GH32	Transcription termination factor Rho (EC 3.6.4.-) (ATP-dependent helicase Rho)	20	15	151.859	165.068	197.764	189.557	21	19	175.121	217.898	237.868	253.828	23	19	181.458	33.5038	61.9892	38.4043
A0A0H3GS30	30S ribosomal protein S2	17	16	119.504	1053.33	1081.39	1119.14	19	17	152.999	926.704	962.754	823.862	20	19	153.589	397.439	398.801	516.744
A0A0H3GW91	Glutamate synthase small subunit	#N/A	#N/A	#N/A	#N/A	#N/A	#N/A	#N/A	#N/A	#N/A	#N/A	#N/A	#N/A	20	18	153.38	21.1709	23.1456	26.2609
A0A0H3GK93	Phosphoenolpyruvate carboxylase (PEPC) (PEPCase) (EC 4.1.1.31)	28	21	202.983	58.0368	65.6335	52.3141	38	28	237.911	101.3	58.0103	61.4219	20	18	141.229	9.11235	11.5332	6.78733
A0A0H3GTW5	Biotin carboxylase (EC 6.3.4.14) (Acetyl-coenzyme A carboxylase biotin carboxylase subunit A)	21	17	147.403	116.499	106.055	107.018	23	23	161.113	147.784	161.606	104.634	20	18	142.832	29.5026	27.3317	37.3865
A0A0H3GMF7	Outer membrane protein A (Outer membrane porin A)	29	22	131.311	520.376	507.1	488.675	27	22	143.26	826.203	950.937	1035.56	21	18	111.058	122.115	109.686	95.544
A0A0H3GJV8	Aminoacyl-histidine dipeptidase	23	19	167.204	101.455	98.5918	103.681	26	21	197.113	160.477	148.573	167.987	25	18	172.911	50.5218	46.9092	55.0579
A0A0H3GU79	2,3-bisphosphoglycerate-dependent phosphoglycerate mutase (BPG-dependent PGAM) (PGAM) (Phosphoglyceromutase) (dPGM) (EC 5.4.2.11)	20	18	152.105	686.72	634.776	669.543	21	18	144.239	351.75	888.762	1009.89	22	18	121.935	264.908	257.243	336.49
A0A0H3GW65	Exoribonuclease 2 (EC 3.1.13.1) (Exoribonuclease II) (RNase II) (Ribonuclease II)	20	14	131.442	30.5133	27.3705	21.3203	25	18	170.829	42.3863	38.9902	40.7659	23	18	184.451	13.5534	16.1489	23.4126
A0A0H3GV84	UDP-glucose 6-dehydrogenase (EC 1.1.1.22)	16	16	133.322	106.629	86.9794	89.6888	19	17	146.534	154.214	151.44	164.269	20	18	170.87	20.0351	54.4685	23.6552
A0A0H3GLI4	50S ribosomal protein L9	21	17	113.003	857.624	909.473	937.397	19	16	108.292	935.102	1008.04	815.86	22	18	133.885	314.483	295.55	441.978
A0A0H3GI28	Carbamoyl-phosphate synthase small chain (EC 6.3.5.5) (Carbamoyl-phosphate synthetase glutamine chain)	12	7	93.2195	62.0644	45.5504	77.7787	19	16	127.123	690.695	771.827	811.464	23	18	162.939	76.1607	88.7224	35.8581
A0A0H3GPK3	Threonine--tRNA ligase (EC 6.1.1.3) (Threonyl-tRNA synthetase) (ThrRS)	21	18	135.773	60.4993	63.7532	58.7892	20	14	147.1	60.5118	81.6875	74.7424	22	18	144.021	24.3052	19.9547	19.8928
A0A0H3GV21	Aminotransferase (EC 2.6.1.-)	15	14	125.313	144.943	95.8835	100.337	16	13	128.808	265.385	211.486	215.832	19	18	106.579	23.1039	49.0406	60.8084
A0A0H3GI34	Chaperone SurA (Peptidyl-prolyl cis-trans isomerase SurA) (PPIase SurA) (EC 5.2.1.8) (Rotamase SurA)	18	15	117.13	60.1791	63.483	47.6045	15	10	112.046	46.4323	36.3097	53.2506	22	18	162.808	15.5069	15.322	20.1314
A0A0H3GYA6	50S ribosomal protein L15	22	20	94.7389	787.246	826.772	848.412	22	20	97.1821	516.042	556.339	447.788	20	17	89.8276	237.851	221.378	294.238
A0A0H3H1L4	Elongation factor 4 (EF-4) (EC 3.6.5.n1) (Ribosomal back-translocase LepA)	19	16	153.99	75.0198	88.6053	71.8427	22	19	170.035	132.859	115.64	122.617	24	17	183.217	36.0006	34.8127	43.7067
A0A0H3GN34	Glyceraldehyde-3-phosphate dehydrogenase (EC 1.2.1.-)	21	16	140.047	1154.26	1279.78	1028.87	22	17	139.869	1621.24	973.616	1025.81	23	17	135.955	467.333	440.971	586.646
A0A0H3GRZ9	Pyruvate kinase (EC 2.7.1.40)	23	17	197.726	113.048	167.633	93.6851	19	16	169.429	286.895	116.892	114.706	20	17	160.304	27.0547	24.9005	20.9314
A0A0H3GUR3	ADP-L-glycero-D-manno-heptose-6-epimerase (EC 5.1.3.20) (ADP-L-glycero-beta-D-manno-heptose-6-epimerase) (ADP-glyceromanno-heptose 6-epimerase) (ADP-hep 6-epimerase) (AGME)	20	15	140.643	66.0369	58.2744	57.8677	20	15	167.107	122.195	112.572	107.335	19	17	138.417	20.7936	23.3168	23.2818
A0A0H3GLU4	ATP-dependent RNA helicase RhlE (EC 3.6.4.13)	13	11	95.2943	17.2859	21.055	23.7615	20	15	137.085	90.9971	52.8988	59.2497	19	17	146.766	11.5052	9.93603	10.7776
A0A0H3GXE6	K+-transporting ATPase	17	14	104.234	29.6765	40.289	34.7234	15	14	109.134	52.48	53.3748	52.8619	17	17	120.969	12.7409	12.4496	10.6268
A0A0H3GJ91	UDP-N-acetylmuramoyl-L-alanyl-D-glutamate--2,6-diaminopimelate ligase (EC 6.3.2.13) (Meso-A2pm-adding enzyme) (Meso-diaminopimelate-adding enzyme) (UDP-MurNAc-L-Ala-D-Glu:meso-diaminopimelate ligase) (UDP-MurNAc-tripeptide synthetase) (UDP-N-acetylmuramyl-tripeptide synthetase)	14	13	94.1099	210.722	69.8204	80.0881	17	14	111.144	105.79	102.81	94.0714	19	17	131.862	56.7497	41.3101	66.3523
A0A0H3GYF8	S1 motif domain-containing protein	#N/A	#N/A	#N/A	#N/A	#N/A	#N/A	9	6	52.4172	50.4959	33.5412	27.0877	20	17	141.053	18.9124	16.0891	12.0999
A0A0H3GUG9	Enolase (EC 4.2.1.11) (2-phospho-D-glycerate hydro-lyase) (2-phosphoglycerate dehydratase)	28	24	188.321	858.502	897.147	764.207	32	32	215.472	1981.53	1299.6	1357.79	21	16	196.825	185.205	169.051	218.511
A0A0H3GVR4	Acetate kinase (EC 2.7.2.1) (Acetokinase)	24	19	209.221	1080.08	1349.4	1164.11	30	24	242.06	627.189	785.817	747.515	22	16	201.09	226.924	193.005	268.772
A0A0H3GW17	Uracil phosphoribosyltransferase (EC 2.4.2.9) (UMP pyrophosphorylase) (UPRTase)	22	20	133.208	99.3667	113.919	99.5816	23	19	143.515	150.242	161.983	179.348	18	16	112.871	52.9294	54.9343	52.7865
A0A0H3GU21	30S ribosomal protein S3	18	17	82.2987	886.124	794.532	743.12	21	18	94.8999	755.837	735.925	581.786	17	16	87.4714	291.436	274.858	334.633
A0A0H3GMV1	2,3,4,5-tetrahydropyridine-2,6-dicarboxylate N-succinyltransferase (EC 2.3.1.117) (Tetrahydrodipicolinate N-succinyltransferase) (THDP succinyltransferase) (THP succinyltransferase) (Tetrahydropicolinate succinylase)	17	15	105.166	136.554	134.143	140.648	19	18	135.632	262.451	214.891	218.856	19	16	104.97	63.0265	62.8201	69.7397
A0A0H3GLW8	Transport system ATP-binding component	19	13	125.598	42.928	46.5108	40.6049	19	16	139.233	78.1649	83.1627	90.6182	19	16	124.263	6.09103	13.2157	27.9519
A0A0H3GSR4	ATP-dependent Clp protease ATP-binding subunit ClpX	15	12	108.893	147.615	131.216	104.65	21	16	161.489	217.876	170.179	201.566	18	16	124.354	13.0088	51.4308	17.2454
A0A0H3GT08	Cysteine--tRNA ligase (EC 6.1.1.16) (Cysteinyl-tRNA synthetase) (CysRS)	13	11	89.371	26.2103	29.653	24.8459	19	16	124.153	92.0106	78.0724	81.1493	19	16	159.83	16.1706	16.4202	27.3973
A0A0H3H4H0	2,3-bisphosphoglycerate-independent phosphoglycerate mutase (BPG-independent PGAM) (Phosphoglyceromutase) (iPGM) (EC 5.4.2.12)	19	15	146.528	121.486	264.042	87.7875	21	15	159.036	358.163	172.794	174.789	18	16	127.357	22.3291	19.3152	20.7563
A0A0H3GY63	30S ribosomal protein S9	17	16	75.7584	681.107	672.583	639.289	18	14	68.4454	721.709	690.171	579.425	19	16	75.4166	216.072	212.052	296.489
A0A0H3GQP2	30S ribosomal protein S6	18	18	89.206	1178.24	1404.77	1295.69	16	13	79.421	837.412	928.371	721.756	16	16	72.6626	451.311	424.058	643.232
A0A0H3GW58	Phosphoglucosamine mutase (EC 5.4.2.10)	17	14	104.045	27.9554	32.0957	28.6038	17	13	117.703	166.616	184.354	149.927	17	16	108.835	14.1173	14.2893	15.2231
A0A0H3GMA6	Phosphoserine aminotransferase (EC 2.6.1.52) (Phosphohydroxythreonine aminotransferase) (PSAT)	17	13	134.271	143.643	125.628	116.431	15	13	147.56	309.435	163.232	150.482	17	16	122.63	18.6936	18.0287	20.5269
A0A0H3GNT9	Gamma-glutamyl phosphate reductase (GPR) (EC 1.2.1.41) (Glutamate-5-semialdehyde dehydrogenase) (Glutamyl-gamma-semialdehyde dehydrogenase) (GSA dehydrogenase)	12	12	76.4966	23.1612	9.82115	19.4557	13	13	98.0957	30.2863	19.2405	25.182	17	16	117.434	5.65515	5.6272	6.48194
A0A0H3H1G0	Histidine--tRNA ligase (EC 6.1.1.21) (Histidyl-tRNA synthetase) (HisRS)	11	8	81.5718	63.1065	73.4971	65.6084	13	12	123.812	124.507	135.505	147.033	16	16	128.577	33.1838	28.0089	33.887
A0A0H3GLR9	Transcriptional regulator HU subunit alpha	15	14	64.1148	1052.32	617.792	253.803	13	11	68.8302	1168.42	977.678	830.792	17	16	74.6375	159.59	360.585	475.213
A0A0H3GT44	Biosynthetic arginine decarboxylase (ADC) (EC 4.1.1.19)	13	11	87.568	45.9245	46.2368	41.1962	11	10	82.8368	58.4228	38.6387	42.069	19	16	116.779	27.7968	24.9725	27.6925
A0A0H3GQA5	Citrate synthase	13	11	135.091	142.471	91.2631	112.813	13	8	96.7373	41.1451	44.626	42.0246	18	16	165.038	20.9786	18.9905	32.1626
A0A0H3GL44	Ribosomal RNA large subunit methyltransferase K/L [Includes: 23S rRNA m2G2445 methyltransferase (EC 2.1.1.173) (rRNA (guanine-N(2)-)-methyltransferase RlmL); 23S rRNA m7G2069 methyltransferase (EC 2.1.1.264) (rRNA (guanine-N(7)-)-methyltransferase RlmK)]	5	4	28.0008	14.0585	12.2778	13.0186	10	8	59.8319	56.1615	40.0406	44.7179	22	16	137.861	16.0502	16.9284	19.0664
A0A0H3GLS3	Probable cytosol aminopeptidase (EC 3.4.11.1) (Leucine aminopeptidase) (LAP) (EC 3.4.11.10) (Leucyl aminopeptidase)	9	8	64.3794	26.2111	27.6773	60.4756	#N/A	#N/A	#N/A	#N/A	#N/A	#N/A	16	15	148.492	40.4019	39.5657	46.3405
A0A0H3GUA4	nitrate reductase (quinone) (EC 1.7.5.1)	36	32	275.903	48.7926	77.064	56.81	39	28	280.328	58.7866	51.5208	55.0671	17	15	102.428	5.04986	6.97478	2.5405
A0A0H3GYE4	Nitrite reductase large subunit	28	23	201.7	50.845	72.3704	60.2179	33	26	235.437	82.5733	73.8086	71.5126	19	15	128.899	7.34029	7.03248	6.00579
A0A0H3GLF7	Ribonuclease E (RNase E) (EC 3.1.26.12)	25	22	203.328	68.9403	87.0035	70.9682	29	24	217.08	255.359	439.295	380.344	18	15	117.297	5.57141	7.59892	5.53257
A0A0H3GY70	Transketolase (EC 2.2.1.1)	18	12	164.085	176.876	174.719	185.936	30	20	217.695	308.301	338.86	311.689	19	15	143.151	72.0535	72.9698	58.643
A0A0H3GTR0	ATP-dependent zinc metalloprotease FtsH (EC 3.4.24.-)	24	21	195.557	40.6314	46.4322	41.0391	19	18	153.182	78.6342	89.1171	100.131	18	15	120.68	30.2305	35.296	39.7462
A0A0H3GTA8	Glutamate--tRNA ligase (EC 6.1.1.17) (Glutamyl-tRNA synthetase) (GluRS)	19	15	162.603	86.7637	89.5784	99.0172	22	18	176.664	127.799	140.486	134.136	19	15	156.615	32.0057	32.6373	39.7688
A0A0H3GRP5	Aconitate hydratase (Aconitase) (EC 4.2.1.3)	20	15	133.697	14.0872	15.2103	15.433	23	17	175.438	46.925	45.1173	41.4658	17	15	100.465	3.63016	3.74848	4.03094
A0A0H3GQ17	serine-type D-Ala-D-Ala carboxypeptidase (EC 3.4.16.4)	21	16	114.413	42.3227	60.4293	54.5243	21	16	143.866	34.1279	30.6791	43.6465	17	15	106.326	11.1753	13.0049	18.1825
A0A0H3GVM8	Adenylosuccinate lyase (ASL) (EC 4.3.2.2) (Adenylosuccinase)	17	11	102.02	29.101	25.0517	23.9929	19	15	119.84	106.062	174.012	165.983	20	15	160.521	34.1239	26.3535	38.1475
A0A0H3GWL9	50S ribosomal protein L2	19	15	98.2855	266.563	318.194	295.826	15	14	75.2123	798.555	747.417	680.17	17	15	85.8121	289.389	261.017	353.763
A0A0H3GPY5	Glutamine--tRNA ligase (EC 6.1.1.18) (Glutaminyl-tRNA synthetase) (GlnRS)	18	13	148.997	166.136	159.016	136.236	18	13	153.707	286.417	305.57	323.711	19	15	169.747	52.9394	46.4116	62.2724
A0A0H3H447	Aspartate-semialdehyde dehydrogenase (ASA dehydrogenase) (ASADH) (EC 1.2.1.11) (Aspartate-beta-semialdehyde dehydrogenase)	12	8	87.0612	65.8328	70.5463	63.931	12	12	95.8496	110.353	85.5648	83.2483	17	15	128.828	27.7852	27.2939	31.4848
A0A0H3GRS5	Serine hydroxymethyltransferase (SHMT) (Serine methylase) (EC 2.1.2.1)	17	15	139.174	164.787	116.793	127.778	12	11	112.733	239.966	288.395	283.982	17	15	153.304	30.8164	29.5159	26.0394
A0A0H3GYB0	30S ribosomal protein S8	13	13	66.8115	255.388	265.384	236.955	13	11	90.6966	369.522	355.723	275.032	15	15	85.785	88.8243	88.651	112.234
A0A0H3GRQ4	Enoyl-[acyl-carrier-protein] reductase [NADH] (EC 1.3.1.9)	12	10	76.7252	141.769	138.627	126.114	14	11	84.8267	182.565	251.181	232.498	15	15	93.0284	125.495	126.698	139.937
A0A0H3GLK2	Inorganic pyrophosphatase (EC 3.6.1.1) (Pyrophosphate phospho-hydrolase) (PPase)	14	12	61.4383	245.823	284.875	282.943	16	10	107.292	478.853	589.75	638.629	16	15	85.133	181.685	142.936	108.84
A0A0H3GKE1	Glutamine ABC transporter periplasmic protein	9	7	65.5194	81.6733	46.0713	61.1129	15	9	122.494	192.384	205.677	203.936	19	15	135.931	154.034	126.682	175.001
A0A0H3GMW6	Peptide chain release factor 3 (RF-3)	7	6	45.2664	34.3412	36.7925	39.3991	10	9	59.4357	52.2793	50.9763	49.0058	16	15	116.187	22.1668	22.4591	31.1899
A0A0H3GVV5	Glycerol dehydrogenase	22	18	174.802	2333.88	1133.45	1168.49	26	23	210.97	3105.95	597.145	551.164	16	14	157.439	121.791	112.427	24.6211
A0A0H3GI27	Ribonuclease R (RNase R) (EC 3.1.13.1)	15	12	113.928	54.1933	50.5047	45.697	25	20	139.979	47.3782	38.8107	44.0977	20	14	135.326	17.5074	17.2978	19.2505
A0A0H3GY47	6-phospho-beta-glucosidase A	17	16	144.828	56.0069	56.7304	89.1627	20	19	165.253	73.4228	84.7694	102.803	14	14	86.4476	18.7368	17.8153	10.6371
A0A0H3GM66	Aspartate ammonia-lyase (Aspartase) (EC 4.3.1.1)	18	15	129.221	92.2537	84.9946	87.2022	22	18	158.027	180.059	113.554	121.225	16	14	141.599	27.5645	25.9468	29.6207
A0A0H3GHY4	Phosphopentomutase (EC 5.4.2.7) (Phosphodeoxyribomutase)	16	15	100.501	47.4872	64.757	57.299	18	17	126.379	72.4755	80.1868	77.8046	15	14	116.383	24.6401	23.0328	29.5789
A0A0H3GWU1	Sulfite reductase [NADPH] flavoprotein alpha-component (SiR-FP) (EC 1.8.1.2)	10	9	74.7591	50.3783	50.6123	48.1186	20	17	123.935	110.927	127.106	114.534	16	14	97.7657	82.9659	71.3017	99.2693
A0A0H3GR37	Glucans biosynthesis protein G	15	12	92.4116	24.6311	25.7547	27.2327	16	13	111.525	63.6544	59.0768	62.7392	17	14	122.99	19.328	18.9299	16.8939
A0A0H3GXI4	S-adenosylmethionine synthase (AdoMet synthase) (EC 2.5.1.6) (MAT) (Methionine adenosyltransferase)	12	10	102.412	179.27	151.096	172.149	16	12	143.8	291.129	299.176	336.282	17	14	142.988	81.3876	74.3098	92.8745
A0A0H3GTZ6	tRNA-2-methylthio-N(6)-dimethylallyladenosine synthase (EC 2.8.4.3) ((Dimethylallyl)adenosine tRNA methylthiotransferase MiaB) (tRNA-i(6)A37 methylthiotransferase)	16	14	119.335	68.278	60.8722	71.278	15	11	123.202	133.58	84.609	104.628	19	14	136.897	11.4882	21.3676	13.99
A0A0H3H2L3	Lysine--tRNA ligase (EC 6.1.1.6) (Lysyl-tRNA synthetase) (LysRS)	28	12	264.807	178.439	176.047	149.739	26	10	222.465	173.303	162.484	176.385	28	14	250.669	45.6686	50.3318	65.1775
A0A0H3GRD1	Thymidine phosphorylase (EC 2.4.2.4) (TdRPase)	8	5	48.862	18.8926	17.3884	38.4181	11	10	81.8116	53.9719	44.2176	38.8204	19	14	136.403	103.946	112.031	128.064
A0A0H3GLF1	ATP-binding protein in pho regulon	9	8	70.1856	40.4291	39.9278	32.7951	12	9	83.2748	54.9235	52.5275	56.6451	18	14	113.203	18.9233	19.2509	23.3983
A0A0H3GWS6	Phosphoenolpyruvate carboxykinase (ATP) (PCK) (PEP carboxykinase) (PEPCK) (EC 4.1.1.49)	17	12	118.627	38.3551	32.285	32.9253	11	8	70.5978	59.8547	81.9359	59.9981	16	14	112.536	21.6842	16.5609	18.2648
A0A0H3GW62	Transcription elongation factor GreA (Transcript cleavage factor GreA)	10	10	58.2217	40.4282	37.089	40.7993	8	5	45.3164	38.8309	42.9096	47.2271	14	14	83.2685	13.3499	12.724	16.8944
A0A0H3GP67	Fumarate hydratase class I (EC 4.2.1.2)	17	6	132.495	18.5962	20.0835	16.4964	11	4	67.9583	18.227	14.1986	15.6944	20	14	145.826	27.0129	23.6237	15.08
A0A0H3GW40	Chaperone protein HscA (Hsc66)	15	10	110.594	40.5736	38.9341	36.1055	13	3	91.3006	12.7743	24.421	23.2099	16	14	109.308	9.71131	10.7985	14.2533
A0A0H3GHZ9	Bifunctional aspartokinase/homoserine dehydrogenase [Includes: Aspartokinase (EC 2.7.2.4); Homoserine dehydrogenase (EC 1.1.1.3)]	#N/A	#N/A	#N/A	#N/A	#N/A	#N/A	#N/A	#N/A	#N/A	#N/A	#N/A	#N/A	16	13	102.258	7.32452	12.9012	15.5787
A0A0H3GQ65	Catalase-peroxidase (CP) (EC 1.11.1.21) (Peroxidase/catalase)	27	24	184.954	28.4267	37.727	18.5713	21	18	161.419	95.089	51.1654	51.8175	18	13	110.841	35.5917	26.7185	29.7513
A0A0H3H3V5	30S ribosomal protein S5	21	18	115.319	698.05	642.555	738.777	21	17	100.784	735.816	814.853	647.392	18	13	123.094	156.896	158.047	305.71
A0A0H3GX08	Signal recognition particle protein (Fifty-four homolog)	18	14	131.935	80.3034	75.0504	70.4207	18	17	126.782	58.1197	53.9622	58.6871	13	13	83.9224	9.45806	16.1823	8.56989
A0A0H3GU98	UTP--glucose-1-phosphate uridylyltransferase (EC 2.7.7.9) (UDP-glucose pyrophosphorylase)	18	17	152.119	256.175	258.825	284.18	19	16	165.542	548.405	559.581	618.312	17	13	145	144.017	133.472	71.0932
A0A0H3GR90	3-oxoacyl-(Acyl carrier protein) synthase I	14	14	120.522	102.526	112.198	104.492	19	16	166.758	144.592	189.726	187.74	16	13	117.296	34.4286	31.5837	42.1589
A0A0H3GN07	30S ribosomal protein S20	17	14	42.4906	266.689	272.757	273.028	16	15	65.1709	348.031	358.858	282.757	14	13	42.0733	101.614	106.201	132.528
A0A0H3GRR0	Cell division protein FtsZ	14	11	105.095	111.176	105.703	101.831	16	15	134.949	190.842	215.588	202.896	14	13	95.6987	13.4303	27.002	8.67016
A0A0H3GWF8	Cysteine synthase (EC 2.5.1.47)	12	8	108.961	76.695	88.8108	77.7557	15	14	138.838	199.9	82.3973	80.8014	15	13	111.787	13.576	15.5374	21.3998
A0A0H3GGY4	ATP-dependent 6-phosphofructokinase (ATP-PFK) (Phosphofructokinase) (EC 2.7.1.11) (Phosphohexokinase)	23	17	163.424	189.017	277.139	164.478	18	13	120.124	314.963	292.363	293.577	15	13	82.7889	53.9472	50.3356	50.5863
A0A0H3GQQ0	asparagine--tRNA ligase (EC 6.1.1.22)	18	16	133.113	182.227	193.169	184.974	14	13	117.543	173.87	152.919	156.033	15	13	113.057	38.539	37.0726	35.9522
A0A0H3GW25	Inosine-5'-monophosphate dehydrogenase	12	10	119.087	112.546	123.1	120.47	13	12	120.105	209.154	284.92	266.577	16	13	151.062	40.11	39.9195	62.1751
A0A0H3GY11	Argininosuccinate synthase (EC 6.3.4.5) (Citrulline--aspartate ligase)	10	8	69.2976	46.8001	50.5524	53.7672	15	12	99.9524	68.0098	61.6406	69.6307	15	13	101.966	14.5207	15.8083	17.6886
A0A0H3GPQ6	Ribose-phosphate pyrophosphokinase (RPPK) (EC 2.7.6.1) (5-phospho-D-ribosyl alpha-1-diphosphate synthase) (Phosphoribosyl diphosphate synthase) (Phosphoribosyl pyrophosphate synthase) (P-Rib-PP synthase) (PRPP synthase) (PRPPase)	17	14	124.865	133.679	169.522	171.867	15	11	106.579	209.234	254.251	224.596	16	13	128.388	55.3391	59.0397	59.1022
A0A0H3GIK3	Acetyl-coenzyme A carboxylase carboxyl transferase subunit alpha (ACCase subunit alpha) (Acetyl-CoA carboxylase carboxyltransferase subunit alpha) (EC 2.1.3.15)	14	12	119.329	123.595	107.951	114.09	12	11	95.4151	155.759	152.837	132.371	14	13	124.48	34.9158	38.0458	36.5347
A0A0H3GU10	30S ribosomal protein S13	16	14	85.4765	412.563	518.531	467.622	13	10	48.5155	684.912	608.56	551.152	16	13	72.349	288.741	273.098	320.499
A0A0H3GW20	Polyphosphate kinase (EC 2.7.4.1) (ATP-polyphosphate phosphotransferase) (Polyphosphoric acid kinase)	18	12	110.217	19.5146	11.2009	9.62834	11	10	59.4362	12.9669	12.2045	11.7304	17	13	100.121	11.0505	9.93998	21.2313
A0A0H3GQX9	Thioredoxin reductase (EC 1.8.1.9)	11	10	106.385	103.624	122.721	121.016	11	10	129.882	204.062	271.036	257.718	13	13	99.0321	61.5529	54.1194	75.1757
A0A0H3H0K1	Uridine diphosphate galacturonate 4-epimerase	11	10	80.5792	27.6506	28.7148	25.75	11	10	79.7727	41.0405	37.71	42.7185	13	13	83.8195	7.39505	9.61142	12.489
A0A0H3GPZ5	Transcription termination/antitermination protein NusG	9	9	78.2962	95.339	106.615	108.687	12	10	76.1826	122.828	148.282	143.5	13	13	83.2463	22.477	29.8188	28.483
A0A0H3GS87	Mannose-6-phosphate isomerase (EC 5.3.1.8)	11	10	95.011	120.309	109.82	100.08	13	9	106.138	177.939	161.344	144.904	15	13	129.515	45.5446	41.3765	54.6033
A0A0H3H1J3	Inositol-1-monophosphatase (EC 3.1.3.25)	13	8	93.5424	62.6434	52.3483	65.2651	10	9	79.9109	65.2213	86.1105	71.7594	13	13	94.8023	21.4304	21.162	28.0621
A0A0H3GTN1	Betaine aldehyde dehydrogenase (BADH) (EC 1.2.1.8)	11	11	78.4347	31.9463	36.976	30.0211	9	8	68.2781	30.7139	43.1684	48.9885	14	13	110.613	6.33222	7.02757	6.65246
A0A0H3GS04	30S ribosomal protein S16	13	10	59.108	170.704	152.185	184.596	13	8	56.6831	87.8044	96.2997	68.1774	15	13	52.478	52.7098	52.5357	111.178
A0A0H3GXR1	DNA topoisomerase 4 subunit A (EC 5.6.2.2) (Topoisomerase IV subunit A)	11	9	62.2932	47.5382	53.9931	46.5206	8	8	48.925	12.4323	21.942	18.3551	16	13	108.059	5.54477	5.92891	6.9849
A0A0H3GR34	ATP-binding protein Uup (EC 3.6.1.-)	16	4	91.5227	4.45747	15.2777	18.3721	14	7	79.8536	23.5505	22.208	27.0947	17	13	121.841	7.81257	9.70629	14.1359
A0A0H3GQU0	Ribosomal RNA large subunit methyltransferase I (EC 2.1.1.191) (23S rRNA m5C1962 methyltransferase) (rRNA (cytosine-C(5)-)-methyltransferase RlmI)	10	6	75.2978	10.2086	6.39754	8.92852	11	6	78.8214	8.0821	8.2773	7.62426	18	13	131.742	4.29578	3.99628	4.29928
A0A0H3GZ86	50S ribosomal protein L17	12	9	40.148	203.837	362.051	288.958	7	5	39.339	213.955	246.561	199.549	15	13	61.7606	233.966	230.006	322.804
A0A0H3GV89	tRNA modification GTPase MnmE (EC 3.6.-.-)	8	4	40.5413	6.9801	7.375	6.36795	7	5	41.6385	53.8803	72.9966	50.8963	17	13	85.5229	32.1564	34.3656	27.6974
A0A0H3GJM8	peptidase Do (EC 3.4.21.107)	13	10	80.3589	96.4332	87.5354	79.8384	10	4	67.5135	22.9786	15.1402	15.7534	16	13	112.89	37.152	40.1539	52.9202
A0A0H3H3W4	50S ribosomal protein L16	9	7	61.6075	942.315	859.311	858.865	7	4	46.8674	607.109	583.642	447.714	13	13	41.0825	317.257	291.037	401.791
A0A0H3GYC4	Ornithine decarboxylase	#N/A	#N/A	#N/A	#N/A	#N/A	#N/A	#N/A	#N/A	#N/A	#N/A	#N/A	#N/A	15	12	107.728	13.895	13.5849	11.3935
A0A0H3GZM8	High-affinity branched-chain amino acid ABC transporter periplasmic substrate-binding protein	#N/A	#N/A	#N/A	#N/A	#N/A	#N/A	#N/A	#N/A	#N/A	#N/A	#N/A	#N/A	13	12	103.367	29.7392	27.5343	25.7972
A0A0H3GUH9	AMP nucleosidase (EC 3.2.2.4) (AMP nucleosidase)	16	16	120.681	27.1864	29.5942	21.1233	27	23	195.161	94.7962	92.8808	86.8651	14	12	108.353	14.5914	15.638	14.3136
A0A0H3GYP2	Dihydroxyacetone kinase ADP-binding subunit	19	15	140.632	645.369	209.49	295.52	21	20	156.401	982.824	173.212	171.94	12	12	97.1662	28.6663	38.9936	33.7152
A0A0H3GWQ1	Cysteine desulfurase IscS (EC 2.8.1.7)	16	15	138.676	226.441	202.456	192.143	20	18	152.859	272.785	300.98	310.909	15	12	124.459	28.1022	34.707	55.9365
A0A0H3GTN6	Tyrosine--tRNA ligase (EC 6.1.1.1) (Tyrosyl-tRNA synthetase) (TyrRS)	13	11	115.46	122.996	140.723	123.106	17	14	146.711	167.91	169.554	181.536	14	12	127.793	32.274	27.6741	50.3239
A0A0H3H0J6	ATP synthase gamma chain (ATP synthase F1 sector gamma subunit) (F-ATPase gamma subunit)	17	15	117.717	63.0703	62.1503	62.0031	17	13	126.077	75.1832	97.7463	99.6257	13	12	98.3986	11.2763	9.76342	5.96825
A0A0H3GVR8	Bifunctional protein HldE [Includes: D-beta-D-heptose 7-phosphate kinase (EC 2.7.1.167) (D-beta-D-heptose 7-phosphotransferase) (D-glycero-beta-D-manno-heptose-7-phosphate kinase); D-beta-D-heptose 1-phosphate adenylyltransferase (EC 2.7.7.70) (D-glycero-beta-D-manno-heptose 1-phosphate adenylyltransferase)]	15	12	104.455	52.9712	41.2462	40.1721	17	13	136.899	60.4909	75.1697	75.49	13	12	101.46	4.38437	6.35678	7.85348
A0A0H3GLC5	Cold shock-like protein cspE	11	11	41.3295	819.563	1002.31	880.098	14	13	47.8713	664.284	680.624	650.162	14	12	50.2585	318.67	319.898	455.247
A0A0H3GLJ0	Dihydrolipoyllysine-residue succinyltransferase component of 2-oxoglutarate dehydrogenase complex (EC 2.3.1.61) (2-oxoglutarate dehydrogenase complex component E2)	10	9	88.0499	324.135	257.437	256.863	14	13	90.1206	115.445	114.521	109.02	14	12	114.526	72.8021	72.9307	103.513
A0A0H3GXI6	Glutathione synthetase (EC 6.3.2.3) (GSH synthetase) (GSH-S) (GSHase) (Glutathione synthase)	15	15	124.754	87.8577	76.2952	74.103	14	12	117.593	94.8065	83.3627	82.6068	12	12	97.0598	18.7935	18.3352	21.8149
A0A0H3GLM5	UDP-glucose 4-epimerase (EC 5.1.3.2)	16	14	131.873	73.5137	107.404	102.304	14	12	105.864	173.742	120.773	144.016	15	12	116.375	33.2927	33.1667	25.4987
A0A0H3GVM6	ribonucleoside-diphosphate reductase (EC 1.17.4.1)	14	12	87.5016	77.2006	86.4858	63.8634	13	12	108.276	108.076	131.56	142.754	14	12	116.843	24.3922	22.1695	7.65007
A0A0H3GU26	50S ribosomal protein L4	18	13	88.8876	353.761	393.263	347.223	12	11	72.6777	886.913	871.374	672.543	15	12	105.63	208.657	184.767	248.706
A0A0H3GMT9	Glutamate-1-semialdehyde 2,1-aminomutase (GSA) (EC 5.4.3.8) (Glutamate-1-semialdehyde aminotransferase) (GSA-AT)	13	13	85.7311	83.8373	72.4703	88.0114	16	11	132.654	103.048	109.889	102.537	13	12	100.846	17.8201	17.3082	23.304
A0A0H3GK74	ATP-dependent protease ATPase subunit HslU (Unfoldase HslU)	12	11	77.5937	77.6708	69.1228	74.324	17	11	126.068	55.278	69.3497	68.1648	15	12	109.89	41.1537	35.9643	41.8019
A0A0H3GTL0	Nucleoside diphosphate kinase (NDK) (NDP kinase) (EC 2.7.4.6) (Nucleoside-2-P kinase)	10	10	77.6595	193.761	207.094	215.428	12	11	79.8043	218.306	481.38	453.308	13	12	54.6244	88.1369	94.3241	117.535
A0A0H3GJ34	1-deoxy-D-xylulose-5-phosphate synthase (EC 2.2.1.7) (1-deoxyxylulose-5-phosphate synthase) (DXP synthase) (DXPS)	7	6	43.4469	15.2108	14.6625	12.8726	11	11	63.4839	24.4435	16.0138	19.9499	16	12	93.6137	5.29612	5.5891	17.0939
A0A0H3GYZ6	UDP-N-acetylglucosamine 1-carboxyvinyltransferase (EC 2.5.1.7) (Enoylpyruvate transferase) (UDP-N-acetylglucosamine enolpyruvyl transferase) (EPT)	12	10	109.642	126.438	182.764	166.602	13	10	116.165	177.831	224.455	250.203	13	12	121.301	176.813	205.671	242.503
A0A0H3GUW1	Glycerol kinase (EC 2.7.1.30) (ATP:glycerol 3-phosphotransferase) (Glycerokinase) (GK)	30	29	205.023	187.237	120.576	90.7074	15	9	81.5234	17.9338	8.27627	15.9578	15	12	95.884	14.9485	13.7253	17.3646
A0A0H3GLG4	3-oxoacyl-[acyl-carrier-protein] synthase 2 (EC 2.3.1.179)	16	15	134.698	160.372	157.629	145.365	12	9	105.944	266.412	298.022	303.85	16	12	121.362	106.382	86.1496	106.867
A0A0H3GJ23	Queuine tRNA-ribosyltransferase (EC 2.4.2.29) (Guanine insertion enzyme) (tRNA-guanine transglycosylase)	9	7	70.1927	21.4287	34.1756	30.0552	12	9	77.4282	27.7131	39.8499	37.0248	12	12	83.5837	16.5297	13.8093	18.5994
A0A0H3GR66	Malonyl CoA-acyl carrier protein transacylase (EC 2.3.1.39)	14	11	129.297	73.4795	114.258	89.0697	12	8	105.219	107.319	134.892	138.406	13	12	139.845	53.0546	47.2984	67.9618
A0A0H3GK43	Succinate--CoA ligase [ADP-forming] subunit alpha (EC 6.2.1.5) (Succinyl-CoA synthetase subunit alpha) (SCS-alpha)	13	9	101.863	255.735	167.616	162.73	8	8	69.0943	75.7424	100.839	93.4659	12	12	95.5019	44.1213	46.4461	68.8779
A0A0H3H4Y7	tRNA uridine 5-carboxymethylaminomethyl modification enzyme MnmG (Glucose-inhibited division protein A)	12	8	73.2167	25.218	21.1128	19.8095	8	8	43.4748	20.0383	26.5052	32.709	14	12	90.4936	7.78729	7.31276	10.2885
A0A0H3GVI1	Acyl carrier protein (ACP)	12	9	42.2248	503.381	531.363	484.392	9	7	31.9137	661.468	728.077	711.204	13	12	30.7989	224.399	214.086	262.94
A0A0H3GV94	Oxidoreductase, flavoprotein	9	8	59.1955	54.6291	49.8861	44.5926	8	7	65.7972	80.7746	56.4247	59.0752	13	12	71.8266	29.2045	25.8832	24.6994
A0A0H3GNS9	Thioredoxin protein	12	8	104.769	45.4407	40.8676	22.1069	11	7	84.555	77.4028	67.9228	78.2405	15	12	118.473	14.4471	13.0848	14.2471
A0A0H3GWK8	Glutamate--cysteine ligase (EC 6.3.2.2) (Gamma-ECS) (GCS) (Gamma-glutamylcysteine synthetase)	9	7	61.6159	24.4605	24.968	30.9538	8	7	64.5081	26.9071	26.8569	27.2821	14	12	79.5632	6.7216	6.44036	7.04886
A0A0H3GVK3	Nucleoid-associated protein KPHS_36890	8	7	59.4871	20.2148	18.3027	19.4524	11	7	74.654	18.6588	23.4703	21.8479	13	12	95.23	18.8512	19.8185	27.9005
A0A0H3GH92	GTPase HflX (GTP-binding protein HflX)	4	4	31.7096	8.80044	8.6701	5.98312	6	6	37.904	15.7162	13.1791	13.1693	12	12	88.796	7.39491	7.46239	11.5999
A0A0H3GZK9	Dihydropteroate synthase (DHPS) (EC 2.5.1.15) (Dihydropteroate pyrophosphorylase)	#N/A	#N/A	#N/A	#N/A	#N/A	#N/A	#N/A	#N/A	#N/A	#N/A	#N/A	#N/A	13	11	107.189	8.13673	9.96935	11.527
A0A0H3GK53	Tol-Pal system protein TolB	16	12	114.922	56.9147	51.6901	53.5051	17	16	111.299	70.4672	86.2282	91.1199	13	11	102.261	14.2251	19.0694	10.9128
A0A0H3H1H0	Peptidase B (EC 3.4.11.23) (Aminopeptidase B)	13	11	92.2131	56.1805	59.3464	56.119	20	15	153.912	61.548	79.7351	86.0128	19	11	134.322	20.8016	18.0603	29.2179
A0A0H3GLQ0	Trehalase 6-P hydrolase	15	14	106.519	52.8715	68.9771	75.7199	17	14	121.907	115.169	77.6451	66.5939	12	11	78.6156	17.4379	16.7501	22.7549
A0A0H3GGN5	50S ribosomal protein L11	15	15	54.7639	668.166	725.791	662.068	16	13	60.9299	766.583	694.75	577.457	12	11	53.2718	238.199	244.949	350.198
A0A0H3GI91	UDP-N-acetylmuramate--L-alanyl-gamma-D-glutamyl-meso-2,6-diaminoheptandioate ligase (EC 6.3.2.45) (Murein peptide ligase) (UDP-N-acetylmuramate:L-alanyl-gamma-D-glutamyl-meso-diaminopimelate ligase)	11	8	79.5674	75.5131	78.5891	93.5675	14	13	104.206	114.449	100.802	124.788	12	11	103.016	25.6536	21.8582	21.5115
A0A0H3GV99	UTP--glucose-1-phosphate uridylyltransferase (EC 2.7.7.9) (Alpha-D-glucosyl-1-phosphate uridylyltransferase) (UDP-glucose pyrophosphorylase) (Uridine diphosphoglucose pyrophosphorylase)	12	11	107.477	101.794	91.9668	79.9665	16	12	121.102	170.06	151.936	140	14	11	102.368	18.7196	31.9244	10.116
A0A0H3GYJ7	Signal recognition particle receptor FtsY (SRP receptor)	13	10	89.7203	33.1285	34.885	39.0169	16	12	128.815	111.14	113.021	100.654	14	11	91.696	18.8591	23.4618	24.4516
A0A0H3GU65	Tryptophan--tRNA ligase (EC 6.1.1.2) (Tryptophanyl-tRNA synthetase) (TrpRS)	11	9	78.63	83.8052	66.6069	72.5603	16	12	97.3839	62.4731	59.3576	69.9158	13	11	86.8426	26.3727	23.4465	29.2457
A0A0H3GVY2	Dyp-type peroxidase	16	15	114.681	81.9686	92.3165	67.6322	13	11	113.72	152.142	91.4913	104.622	14	11	98.6052	27.1919	24.9692	28.357
A0A0H3GU42	Peptidyl-prolyl cis-trans isomerase (EC 5.2.1.8)	12	11	101.652	252.106	288.045	228.423	14	11	87.5069	340.943	324.666	327.225	14	11	100.959	114.988	109.693	103.627
A0A0H3GZ22	Stringent starvation protein A	11	10	88.5899	115.012	118.173	110.939	12	11	67.321	152.731	170.024	175.267	11	11	65.7361	35.4368	35.6961	42.3575
A0A0H3GV01	3-phosphoshikimate 1-carboxyvinyltransferase (EC 2.5.1.19) (5-enolpyruvylshikimate-3-phosphate synthase) (EPSP synthase) (EPSPS)	10	9	63.6688	197.072	209.678	209.333	12	11	77.1354	271.654	341.142	348.1	15	11	96.5246	80.8325	75.7355	90.8081
A0A0H3GU78	Phenylalanine--tRNA ligase alpha subunit (EC 6.1.1.20) (Phenylalanyl-tRNA synthetase alpha subunit) (PheRS)	17	15	125.264	51.6284	63.2276	55.6498	14	10	108.651	65.934	54.6698	73.9468	14	11	108.087	25.6115	24.5807	38.6639
A0A0H3GRH3	Beta-ketoacyl-[acyl-carrier-protein] synthase III (Beta-ketoacyl-ACP synthase III) (KAS III) (EC 2.3.1.180) (3-oxoacyl-[acyl-carrier-protein] synthase 3) (3-oxoacyl-[acyl-carrier-protein] synthase III)	11	8	96.2981	40.7198	41.3262	43.5886	10	10	87.696	98.9405	123.924	126.045	15	11	114.721	40.2957	35.4605	45.3126
A0A0H3GIW3	peptidoglycan lytic exotransglycosylase (EC 4.2.2.n1)	#N/A	#N/A	#N/A	#N/A	#N/A	#N/A	10	9	54.7366	21.8043	27.0075	25.7854	18	11	101.133	132.537	128.365	146.13
A0A0H3GMU4	5'-methylthioadenosine/S-adenosylhomocysteine nucleosidase (MTA/SAH nucleosidase) (MTAN) (EC 3.2.2.9) (5'-deoxyadenosine nucleosidase) (DOA nucleosidase) (dAdo nucleosidase) (5'-methylthioadenosine nucleosidase) (MTA nucleosidase) (S-adenosylhomocysteine nucleosidase) (AdoHcy nucleosidase) (SAH nucleosidase) (SRH nucleosidase)	10	9	59.5967	51.478	53.284	51.8104	10	9	62.41	70.5752	78.1233	70.7646	12	11	73.9279	28.8385	23.7879	27.6016
A0A0H3GXH1	Sulfite reductase [NADPH] hemoprotein beta-component (SiR-HP) (SiRHP) (EC 1.8.1.2)	15	9	99.8393	137.184	173.956	167.209	16	9	104.764	43.0072	40.297	40.4637	18	11	108.596	7.74569	8.60937	13.5085
A0A0H3H133	Amidophosphoribosyltransferase (ATase) (EC 2.4.2.14) (Glutamine phosphoribosylpyrophosphate amidotransferase) (GPATase)	11	9	72.1032	63.6329	40.1244	40.4491	12	8	94.5898	38.2882	37.6365	38.4577	14	11	92.7972	8.93364	31.6892	8.529
A0A0H3GLQ2	50S ribosomal protein L10	15	13	102.038	1079.4	1068.8	1012.2	12	7	92.9078	382.007	382.957	296.89	15	11	83.3849	262.119	265.875	378.831
A0A0H3GW96	50S ribosomal protein L13	11	9	58.0636	368.5	341.727	364.965	10	7	65.7611	406.834	397.027	338.284	12	11	48.4651	87.165	91.0899	204.862
A0A0H3GUR4	IclR family transcriptional regulator	10	7	53.419	40.7659	42.1528	55.044	8	7	49.1753	33.5388	37.4575	32.1215	12	11	72.6667	8.58776	12.1819	20.2465
A0A0H3GZH5	Oligopeptide ABC transporter periplasmic substrate-binding protein	25	20	195.074	66.843	67.6938	60.7224	11	6	61.9349	11.6114	10.3208	9.59108	12	11	75.4148	19.2492	18.3312	26.9874
A0A0H3GWM4	30S ribosomal protein S10	12	9	49.3688	449.959	567.917	499.873	9	6	49.8138	189.66	144.572	161.238	14	11	49.609	118.962	116.327	137.631
A0A0H3GWL2	50S ribosomal protein L29	6	6	51.3545	595.005	806.698	658.979	4	4	33.3199	720.419	640.88	557.714	11	11	36.4617	360.073	337.509	360.307
A0A0H3GP27	Glucans biosynthesis protein D	5	5	30.083	8.19111	8.40182	8.784	7	3	34.2972	9.55429	6.85491	9.04146	11	11	71.721	15.6604	14.5124	10.6496
A0A0H3GXN5	Acetolactate synthase (EC 2.2.1.6)	8	3	43.0394	9.1302	3.34439	7.75278	4	1	27.6875	40.0703	20.1533	20.045	12	11	97.3785	26.5566	27.0443	19.0277
A0A0H3GMU8	Aminobenzoyl-glutamate utilization protein	#N/A	#N/A	#N/A	#N/A	#N/A	#N/A	#N/A	#N/A	#N/A	#N/A	#N/A	#N/A	15	10	84.8863	2.89617	2.62502	3.14581
A0A0H3GKU6	Methionine synthase (EC 2.1.1.13) (5-methyltetrahydrofolate--homocysteine methyltransferase)	22	16	124.661	209.197	214.046	207.489	#N/A	#N/A	#N/A	#N/A	#N/A	#N/A	14	10	74.4716	101.262	105.618	117.844
A0A0H3H0K8	dTDP-4-dehydrorhamnose reductase (EC 1.1.1.133)	9	8	67.0641	58.5926	48.5424	47.6297	#N/A	#N/A	#N/A	#N/A	#N/A	#N/A	12	10	107.453	8.33271	40.1362	9.05779
A0A0H3GQX4	ATP-dependent Clp protease ATP-binding subunit	23	20	149.75	43.534	33.7354	32.0947	23	18	148.672	98.5229	95.0005	87.6937	12	10	75.2114	23.3666	23.8473	24.9622
A0A0H3GXV1	phosphoenolpyruvate--glycerone phosphotransferase (EC 2.7.1.121)	20	19	149.172	311.131	141.372	177.191	22	18	201.791	459.501	117.324	126.547	14	10	108.826	18.035	19.9537	17.6287
A0A0H3GTA5	NAD-dependent malic enzyme (NAD-ME) (EC 1.1.1.38)	17	12	153.48	89.1401	70.1619	49.5798	18	16	175.573	256.458	238.491	247.702	12	10	86.9111	11.0498	14.7581	13.6627
A0A0H3GQ24	Bifunctional purine biosynthesis protein PurH [Includes: Phosphoribosylaminoimidazolecarboxamide formyltransferase (EC 2.1.2.3) (AICAR transformylase); IMP cyclohydrolase (EC 3.5.4.10) (ATIC) (IMP synthase) (Inosinicase)]	18	14	114.636	62.2209	39.3351	36.4351	15	14	100.959	61.2542	77.2306	79.7803	13	10	75.909	6.64536	5.80436	7.47287
A0A0H3H4Y3	ATP synthase subunit b (ATP synthase F(0) sector subunit b) (ATPase subunit I) (F-type ATPase subunit b) (F-ATPase subunit b)	21	17	128.755	111.357	90.8335	85.3751	15	13	87.5749	107.086	135.671	140.803	13	10	72.8726	15.3629	14.2632	10.9143
A0A0H3GRM8	4-hydroxy-3-methylbut-2-en-1-yl diphosphate synthase (flavodoxin) (EC 1.17.7.3) (1-hydroxy-2-methyl-2-(E)-butenyl 4-diphosphate synthase)	15	8	101.633	28.0939	27.6863	25.1007	14	12	104.157	144.435	70.8012	74.1234	14	10	114.714	10.2859	9.33968	12.5455
A0A0H3H4H3	2-amino-3-ketobutyrate coenzyme A ligase (AKB ligase) (EC 2.3.1.29) (Glycine acetyltransferase)	11	7	90.4611	31.7372	35.8511	34.6492	14	12	111.239	211.169	242.184	221.235	12	10	111.182	6.80438	15.0952	10.1398
A0A0H3GWL1	D-lactate dehydrogenase	16	13	111.356	86.4442	95.237	71.9836	18	11	136.309	130.456	156.85	143.657	13	10	104.27	23.7911	21.5653	21.3531
A0A0H3GS46	Protein RecA (Recombinase A)	12	10	83.5948	53.3229	58.5585	57.5239	12	10	92.7579	78.8571	97.9959	103.307	10	10	70.3075	3.48447	20.6963	1.38305
A0A0H3H193	Sulfate/thiosulfate transport system thiosulfate-binding component	8	8	52.5963	9.36335	12.4894	8.81744	13	10	89.4094	30.27	31.0869	27.4441	10	10	74.7792	11.1672	10.9998	18.0767
A0A0H3GQ04	Alkyl hydroperoxide reductase C (EC 1.11.1.26) (Peroxiredoxin) (Thioredoxin peroxidase)	10	8	105.441	994.989	653.575	635.072	13	9	111.576	252.542	396.658	351.335	13	10	105.958	72.2852	68.5306	112.307
A0A0H3GMZ9	NADP-dependent L-serine/L-allo-threonine dehydrogenase YdfG	11	7	104.152	48.4286	42.9451	41.678	12	8	121.833	142.221	93.1927	102.161	12	10	101.859	25.1802	27.6746	31.0207
A0A0H3GT58	Acetyl-coenzyme A carboxylase carboxyl transferase subunit beta (ACCase subunit beta) (Acetyl-CoA carboxylase carboxyltransferase subunit beta) (EC 2.1.3.15)	11	7	70.599	44.7249	58.2998	47.4655	12	8	58.9509	45.8322	48.7931	42.1134	14	10	72.59	18.517	19.093	21.7767
A0A0H3H073	DNA-directed RNA polymerase subunit omega (RNAP omega subunit) (EC 2.7.7.6) (RNA polymerase omega subunit) (Transcriptase subunit omega)	10	9	68.5849	52.6424	45.9692	53.0893	7	7	40.2575	53.5396	65.2147	62.1328	11	10	63.1596	20.7184	20.6514	24.3067
A0A0H3GGG0	Dihydroxy-acid dehydratase (DAD) (EC 4.2.1.9)	8	7	51.6196	31.2872	31.9068	31.5898	10	7	61.0307	30.7013	26.6129	27.3356	11	10	79.8015	24.9181	23.7468	23.6431
A0A0H3GSU9	Multiphosphoryl transfer protein	11	6	109.455	47.8936	37.5878	45.4635	10	7	111.919	120.049	98.3319	108.623	11	10	111.013	19.3294	23.6664	12.145
A0A0H3GUL6	Kinase	6	4	42.8939	56.6498	52.4852	59.2925	7	7	48.7067	58.3109	36.2169	30.5164	13	10	90.029	20.0844	21.9329	19.3222
A0A0H3GK38	Glutamate 5-kinase (EC 2.7.2.11) (Gamma-glutamyl kinase) (GK)	4	4	24.8356	12.6088	9.57026	9.19775	8	7	47.0989	28.9503	15.6275	15.4224	11	10	64.2511	5.07991	5.58205	8.48565
A0A0H3GS79	Periplasmic murein tripeptide (L-Ala-gamma-D-Glut-m-DAP) permease	8	6	53.6912	258.034	236.533	258.484	7	6	44.0509	54.7853	49.0177	40.4329	14	10	81.5357	3.44278	3.51313	1.99223
A0A0H3GL15	Cytidylate kinase (CK) (EC 2.7.4.25) (Cytidine monophosphate kinase) (CMP kinase)	8	4	50.9375	18.0184	17.5667	19.8982	6	5	45.7245	22.0838	47.1119	50.1687	13	10	107.691	11.9724	14.2743	15.7844
A0A0H3GKA2	UvrABC system protein B (Protein UvrB) (Excinuclease ABC subunit B)	#N/A	#N/A	#N/A	#N/A	#N/A	#N/A	#N/A	#N/A	#N/A	#N/A	#N/A	#N/A	14	9	78.7606	9.97823	9.39755	15.7418
A0A0H3GQ88	Negative modulator of initiation of replication	#N/A	#N/A	#N/A	#N/A	#N/A	#N/A	#N/A	#N/A	#N/A	#N/A	#N/A	#N/A	9	9	60.8579	6.16912	27.1266	5.78301
A0A0H3GUD5	High-affinity branched-chain amino acid transporter periplasmic binding component	#N/A	#N/A	#N/A	#N/A	#N/A	#N/A	#N/A	#N/A	#N/A	#N/A	#N/A	#N/A	10	9	72.6849	13.5281	12.4747	12.3661
A0A0H3GPP8	Cystathionine beta-lyase	1	1	6.1057	4.48981	2.87623	2.60436	#N/A	#N/A	#N/A	#N/A	#N/A	#N/A	10	9	61.8989	13.5866	12.7702	8.4461
A0A0H3GXD7	Orotate phosphoribosyltransferase (OPRT) (OPRTase) (EC 2.4.2.10)	11	9	73.7746	39.1818	22.871	32.0255	15	14	92.1089	94.6145	118.719	110.17	10	9	86.9786	13.3156	13.3079	13.8305
A0A0H3GWN1	GTPase Der (GTP-binding protein EngA)	14	13	109.527	29.0146	29.4536	30.9637	17	13	102.734	102.062	111.181	88.0101	12	9	89.2601	8.08861	10.7288	12.6277
A0A0H3GNZ4	Protein translocase subunit SecD	17	12	99.3554	16.0287	17.8071	17.3737	17	13	106.291	32.6405	43.926	33.186	14	9	75.5886	8.71315	8.40637	12.7292
A0A0H3H4K9	Triosephosphate isomerase (TIM) (TPI) (EC 5.3.1.1) (Triose-phosphate isomerase)	16	12	100.065	185.679	309.921	239.126	18	13	124.104	632.555	416.03	400.714	14	9	82.7855	60.3201	59.323	59.8565
A0A0H3GVX9	NH(3)-dependent NAD(+) synthetase (EC 6.3.1.5)	10	9	80.3206	32.5658	33.0582	25.8322	14	13	108.674	59.7766	56.1363	55.3834	10	9	69.85	10.375	11.6716	12.9655
A0A0H3GNF5	Alkyl hydroperoxide reductase C (EC 1.11.1.26) (Peroxiredoxin) (Thioredoxin peroxidase)	16	15	102.945	245.613	229.056	266.075	17	12	116.546	387.575	456.892	441.569	12	9	83.0518	80.5065	74.9625	91.0228
A0A0H3H395	RNA polymerase sigma factor RpoD (Sigma-70)	16	13	108.655	48.9377	46.813	49.3754	16	12	105.015	53.4143	62.2906	65.7599	13	9	86.8013	11.5684	13.7371	12.8725
A0A0H3GJH7	Poly(A) polymerase I (PAP I) (EC 2.7.7.19)	9	7	53.1753	26.0827	22.3566	22.2153	14	12	84.7007	31.6419	37.5878	33.8996	9	9	58.4675	16.3851	15.788	18.7844
A0A0H3GWV4	ATP-dependent RNA helicase SrmB (EC 3.6.4.13)	13	13	92.3148	57.1955	56.4857	50.5891	17	11	108.981	84.6037	93.4684	81.7582	11	9	76.4924	10.6754	12.0988	11.0911
A0A0H3GW13	4-hydroxy-tetrahydrodipicolinate synthase (HTPA synthase) (EC 4.3.3.7)	12	10	86.4649	45.492	69.1115	69.9304	15	11	107.088	91.0462	88.6077	82.8723	10	9	73.1073	20.5671	19.2098	18.6249
A0A0H3GQZ4	YcaO domain-containing protein	9	9	60.3537	41.4857	41.4323	42.6401	14	11	110.091	71.5013	80.4682	87.2283	12	9	89.0792	4.19884	19.7947	14.7997
A0A0H3GPR0	Ribosome-binding ATPase YchF	10	8	81.356	49.9705	44.8117	40.9074	12	11	94.5498	83.3993	98.8455	95.2513	10	9	80.2049	5.91306	20.1776	9.78276
A0A0H3GM18	Aldehyde dehydrogenase	#N/A	#N/A	#N/A	#N/A	#N/A	#N/A	11	10	75.546	61.9936	73.2475	67.1743	10	9	62.0402	50.6707	41.3784	50.1343
A0A0H3GVD5	RNA chaperone ProQ	13	11	75.8252	122.402	118.107	109.431	14	10	109.283	165.463	143.814	131.182	10	9	69.927	31.672	36.7992	44.9628
A0A0H3GKZ2	Outer-membrane lipoprotein carrier protein	12	9	87.0756	70.2377	65.0166	67.112	11	10	68.4082	104.33	99.9744	115.13	10	9	60.5022	43.1318	41.5496	46.0624
A0A0H3GIT7	Ribosomal RNA small subunit methyltransferase C (EC 2.1.1.172) (16S rRNA m2G1207 methyltransferase) (rRNA (guanine-N(2)-)-methyltransferase RsmC)	11	9	71.2867	42.9321	48.2428	43.4072	12	10	90.1531	57.1356	62.8445	59.3349	14	9	109.042	18.7779	19.7045	21.7281
A0A0H3GUQ5	Glycerol-3-phosphate dehydrogenase [NAD(P)+] (EC 1.1.1.94) (NAD(P)H-dependent glycerol-3-phosphate dehydrogenase)	10	9	70.7727	20.6216	18.914	15.8167	9	9	62.7031	22.8671	29.1488	38.1468	10	9	73.3577	6.05955	6.50973	9.95296
A0A0H3GQN1	UDP-galactopyranose mutase	10	8	80.6004	19.9542	37.5519	32.0049	9	9	70.0253	96.8643	60.3033	58.7634	11	9	94.6114	6.9592	6.74487	7.77122
A0A0H3GYB7	30S ribosomal protein S19	10	8	55.7375	166.315	207.706	212.355	11	9	62.467	181.299	460.168	175.268	10	9	64.8814	49.2612	55.6186	95.1334
A0A0H3H2T8	Agmatinase (EC 3.5.3.11) (Agmatine ureohydrolase) (AUH)	8	7	63.6281	73.0355	74.4744	72.9396	10	9	85.0791	130.436	147.146	144.035	10	9	78.2136	25.5758	23.7201	28.6836
A0A0H3GSA0	YdgH/BhsA/McbA-like domain-containing protein	7	5	56.0304	37.6463	38.5153	42.3689	10	9	61.9024	1163.19	2061.69	1459.68	10	9	65.5578	383.049	249.823	277.43
A0A0H3GI97	Peptidase PmbA	12	11	93.82	50.6191	35.5736	26.0604	13	8	95.0646	93.333	67.1336	73.0477	14	9	112.704	9.19014	4.36073	14.6316
A0A0H3GMI1	Aspartate carbamoyltransferase (EC 2.1.3.2) (Aspartate transcarbamylase) (ATCase)	12	10	89.4503	33.2478	39.4208	45.1058	9	8	69.8645	48.8417	66.9515	69.225	12	9	80.1874	11.1849	11.1147	11.0912
A0A0H3GSI5	D-alanine--D-alanine ligase (EC 6.3.2.4) (D-Ala-D-Ala ligase) (D-alanylalanine synthetase)	9	8	61.2857	90.7374	79.173	87.3222	10	8	74.089	34.9843	22.4674	32.8603	10	9	73.4347	5.64694	6.50766	4.3631
A0A0H3GR77	Histidine ABC transporter periplasmic substrate-binding protein	7	7	34.8088	11.5168	16.263	11.86	11	8	86.305	51.1922	56.3537	60.4332	13	9	90.8564	16.8013	14.8667	17.3635
A0A0H3GW32	Dual-specificity RNA methyltransferase RlmN (EC 2.1.1.192) (23S rRNA (adenine(2503)-C(2))-methyltransferase) (23S rRNA m2A2503 methyltransferase) (Ribosomal RNA large subunit methyltransferase N) (tRNA (adenine(37)-C(2))-methyltransferase) (tRNA m2A37 methyltransferase)	8	6	46.1418	10.3421	8.97415	10.7784	10	8	62.0276	31.2074	19.8807	28.9253	9	9	59.0419	3.77291	4.87375	2.77229
A0A0H3GU87	Osmolarity response regulator	7	5	46.3612	20.6662	14.6645	16.1658	8	8	52.0629	43.6564	38.246	37.1701	10	9	73.1156	8.92855	11.2828	10.5408
A0A0H3GW64	Ecotin	13	12	119.78	268.044	279.437	260.958	7	7	63.9755	231.991	257.584	252.942	11	9	94.815	117.58	104.768	104.099
A0A0H3GVK0	50S ribosomal protein L25	9	8	89.4847	385.397	422.852	412.361	9	7	73.2667	269.663	223.392	210.754	9	9	78.9259	145.031	125.22	151.76
A0A0H3GYD6	Catabolite activator protein (Catabolite gene activator) (cAMP receptor protein) (cAMP regulatory protein)	8	7	51.9452	64.3615	64.9383	47.4844	9	7	56.4072	102.122	68.4191	63.5433	9	9	61.6038	15.0719	16.4835	14.5341
A0A0H3GLY2	Ribosomal protein S12 methylthiotransferase RimO (S12 MTTase) (S12 methylthiotransferase) (EC 2.8.4.4) (Ribosomal protein S12 (aspartate-C(3))-methylthiotransferase) (Ribosome maturation factor RimO)	6	6	34.1434	127.28	141.265	135.23	11	7	85.6371	12.2616	18.2799	20.9178	10	9	65.6343	4.99958	7.30993	7.5951
A0A0H3GM89	Purine nucleoside phosphorylase DeoD-type (PNP) (EC 2.4.2.1)	15	13	136.579	78.6081	92.4559	94.3704	12	6	102.713	130.725	143.674	137.831	11	9	93.0872	35.4243	34.9398	40.2624
A0A0H3GMT2	3-oxoacyl-[acyl-carrier-protein] reductase (EC 1.1.1.100)	9	8	72.8392	184.541	217.258	185.113	9	6	84.2488	148.218	208.249	197.514	11	9	101.791	89.2942	91.5782	108.062
A0A0H3GVV9	Selenide, water dikinase (EC 2.7.9.3) (Selenium donor protein) (Selenophosphate synthase)	8	7	47.073	30.5989	33.5031	28.2586	9	6	73.9717	40.1643	33.0286	38.5738	10	9	98.3501	9.20691	9.80523	6.87261
A0A0H3GRR9	Thiol peroxidase (Tpx) (EC 1.11.1.24) (Peroxiredoxin tpx) (Prx) (Thioredoxin peroxidase) (Thioredoxin-dependent peroxiredoxin)	6	5	54.6324	366.662	370.916	357.822	7	6	84.6382	227.12	362.63	358.302	10	9	79.8084	153.293	135.042	184.114
A0A0H3GUZ9	Formyltetrahydrofolate deformylase (EC 3.5.1.10) (Formyl-FH(4) hydrolase)	5	5	26.4604	8.49055	6.10812	3.98599	7	6	54.531	22.4023	29.8011	29.0531	9	9	69.2253	13.1917	12.937	18.1299
A0A0H3GMQ9	3-methyl-2-oxobutanoate hydroxymethyltransferase (EC 2.1.2.11) (Ketopantoate hydroxymethyltransferase) (KPHMT)	5	5	37.7404	91.5369	92.4382	85.0661	8	6	55.2921	28.796	29.8319	31.1495	10	9	65.1782	39.6229	40.415	46.0206
A0A0H3GPF9	ABC transport system periplasmic dipeptide binding component	5	4	36.0838	22.8649	24.2462	26.9867	8	6	54.1731	36.3964	20.6625	17.5037	12	9	66.9948	3.85338	3.88381	5.22091
A0A0H3GQ40	Aspartokinase (EC 2.7.2.4)	5	4	30.8644	8.08014	4.05473	6.70197	3	2	15.8742	23.4901	25.5254	22.0003	13	9	76.4134	5.02852	4.34382	6.6984
A0A0H3GZY9	Aminoglycoside 3'-phosphotransferase (EC 2.7.1.95)	#N/A	#N/A	#N/A	#N/A	#N/A	#N/A	#N/A	#N/A	#N/A	#N/A	#N/A	#N/A	10	8	72.6461	12.3211	12.3718	12.1378
A0A0H3GKX2	Maltodextrin-binding protein	17	16	126.833	119.661	75.7163	125.947	24	21	179.546	951.615	205.346	267.255	10	8	63.2015	9.87647	8.07776	5.05825
A0A0H3GTI3	Dihydroxyacetone kinase subunit DhaK	22	17	163.672	675.767	228.198	429.951	21	19	140.357	1309.99	175.959	193.432	11	8	83.1446	52.9772	49.4604	43.837
A0A0H3GGM3	Xaa-Pro dipeptidase (X-Pro dipeptidase) (EC 3.4.13.9) (Imidodipeptidase) (Proline dipeptidase) (Prolidase)	14	12	109.434	30.1669	32.5943	33.3099	19	15	153.006	60.729	62.6076	68.0658	10	8	72.9233	7.4896	6.66932	5.06378
A0A0H3GV06	Cystine transporter subunit	15	11	120.531	28.7386	42.6448	41.1065	16	13	106.567	68.565	51.6209	62.4235	11	8	68.0011	7.68399	7.78073	11.3324
A0A0H3GMQ0	Glucose dehydrogenase	6	4	34.3334	9.71408	11.7701	12.0938	20	12	142.952	32.4409	51.2487	59.0598	9	8	51.7543	4.78152	5.4353	6.66486
A0A0H3GVB9	L-serine dehydratase (EC 4.3.1.17)	15	11	100.628	95.3591	61.4468	62.4733	11	10	57.9857	33.2928	39.583	44.0792	9	8	64.0117	5.45481	7.25116	8.74629
A0A0H3GVT0	Erythronate-4-phosphate dehydrogenase (EC 1.1.1.290)	11	10	80.3906	25.7196	25.0274	24.4229	10	10	71.2503	38.2568	33.0476	39.3681	10	8	65.6569	4.06344	4.31249	6.05979
A0A0H3GTJ0	Exopolyphosphatase	15	10	85.6476	31.9542	49.3497	46.5196	14	10	96.2769	46.9234	56.3824	56.7965	10	8	60.3382	12.3699	11.0438	52.1671
A0A0H3GGE9	tRNA/tmRNA (uracil-C(5))-methyltransferase (EC 2.1.1.35) (tRNA (uracil(54)-C(5))-methyltransferase) (tRNA(m5U54)-methyltransferase) (RUMT) (tmRNA (uracil(341)-C(5))-methyltransferase)	7	5	43.1622	12.1174	11.0087	9.37992	10	10	61.6367	23.2516	21.9072	24.8973	9	8	50.2274	4.092	3.76696	1.6543
A0A0H3GQ33	Carboxy-terminal protease	#N/A	#N/A	#N/A	#N/A	#N/A	#N/A	11	9	70.6428	28.0221	27.1576	25.0158	8	8	55.1755	3.21963	3.31217	2.67566
A0A0H3GP06	UPF0234 protein KPHS_11190	10	10	68.9496	108.716	97.1317	101.967	10	9	70.3929	71.629	94.6767	92.4412	14	8	97.6009	37.1077	38.7597	62.808
A0A0H3GPV9	Lipoyl synthase (EC 2.8.1.8) (Lip-syn) (LS) (Lipoate synthase) (Lipoic acid synthase) (Sulfur insertion protein LipA)	11	10	95.635	75.7485	51.3318	66.574	10	9	71.295	55.7503	65.1287	63.154	9	8	76.8123	12.4927	17.4507	18.4297
A0A0H3H1C2	Succinyl-diaminopimelate desuccinylase (SDAP desuccinylase) (EC 3.5.1.18) (N-succinyl-LL-2,6-diaminoheptanedioate amidohydrolase)	13	8	88.3583	16.9406	28.6751	19.0661	11	9	76.6925	161.778	214.248	148.51	10	8	63.148	6.037	4.97075	6.0252
A0A0H3GWB6	Aminotransferase AlaT	9	7	64.3954	14.328	16.231	13.366	11	9	76.5129	24.3533	22.169	25.8918	11	8	93.4927	4.00915	16.8436	1.26716
A0A0H3GJA6	Adenylate kinase (AK) (EC 2.7.4.3) (ATP-AMP transphosphorylase) (ATP:AMP phosphotransferase) (Adenylate monophosphate kinase)	8	7	56.0794	155.35	156.845	152.283	9	8	64.3329	230.899	233.242	230.838	9	8	63.951	68.725	67.0941	60.5664
A0A0H3GUM8	Glycine--tRNA ligase alpha subunit (EC 6.1.1.14) (Glycyl-tRNA synthetase alpha subunit) (GlyRS)	8	7	61.3241	66.1891	55.1627	58.3758	9	8	62.3202	110.871	103.807	99.4772	10	8	75.3538	22.3346	20.2137	28.6306
A0A0H3GYP5	Glyoxylate/hydroxypyruvate reductase B (EC 1.1.1.79) (EC 1.1.1.81)	8	7	66.5487	104.098	23.6794	41.3794	10	8	86.5861	74.8863	89.6826	102.014	10	8	90.2886	9.59807	7.00564	12.0511
A0A0H3H498	Glutathione-disulfide reductase	8	7	68.6861	26.6934	44.7086	37.4213	11	8	101.769	86.727	107.901	105.595	11	8	95.4818	32.504	26.6889	34.1669
A0A0H3GXK1	Ribosomal RNA large subunit methyltransferase M (EC 2.1.1.186) (23S rRNA (cytidine2498-2'-O)-methyltransferase) (23S rRNA 2'-O-ribose methyltransferase RlmM)	7	7	36.7223	12.1739	8.33435	10.8655	12	8	70.8366	20.317	21.4467	24.0052	10	8	50.6765	3.38272	3.63203	4.42915
A0A0H3GQR8	Dihydroorotate dehydrogenase (quinone) (EC 1.3.5.2) (DHOdehase) (DHOD) (DHODase) (Dihydroorotate oxidase)	9	7	65.2246	73.4288	62.8125	58.7774	14	8	87.9546	81.4094	83.6441	90.9379	12	8	91.7436	10.2697	11.071	3.76136
A0A0H3GQM2	L,D-transpeptidase	9	5	69.8895	35.4528	32.7255	36.0596	9	8	64.9011	54.0862	62.6504	60.1125	12	8	105.319	25.8638	24.3153	29.9864
A0A0H3GVM4	Enzyme	7	4	43.0231	14.2383	12.481	12.3717	9	8	58.1462	22.1289	26.9192	24.8665	10	8	67.0572	9.94485	10.242	11.0387
A0A0H3GRF3	UPF0246 protein KPHS_07160	4	4	25.7315	9.20132	8.80146	9.71329	11	8	82.1006	32.5883	34.3161	35.6471	9	8	50.1279	11.8193	15.7353	14.9664
A0A0H3GXG4	Cell division protein ZapB	3	2	33.4898	56.8808	109.55	57.3605	9	8	57.5264	194.696	183.751	145.437	8	8	36.8549	129.426	140.838	165.345
A0A0H3GUP0	Ribonuclease D (RNase D) (EC 3.1.13.5)	14	10	82.1749	17.813	12.7966	14.98	11	7	62.6322	37.0128	30.6744	30.2196	9	8	57.6945	3.05741	3.30229	3.81193
A0A0H3GUB6	2-dehydro-3-deoxyphosphooctonate aldolase (EC 2.5.1.55) (3-deoxy-D-manno-octulosonic acid 8-phosphate synthase) (KDO-8-phosphate synthase) (KDO 8-P synthase) (KDOPS) (Phospho-2-dehydro-3-deoxyoctonate aldolase)	11	8	120.436	188.48	184.737	125.68	13	7	107.934	281.422	231.899	239.128	12	8	94.2663	42.544	41.0602	64.5537
A0A0H3GKN4	Peptidyl-prolyl cis-trans isomerase (PPIase) (EC 5.2.1.8)	7	6	45.1822	89.5286	79.2155	85.2285	7	7	41.5	155.607	179.375	180.059	9	8	66.503	46.7621	47.4769	52.4236
A0A0H3GMB7	3-deoxy-manno-octulosonate cytidylyltransferase (EC 2.7.7.38) (CMP-2-keto-3-deoxyoctulosonic acid synthase) (CKS) (CMP-KDO synthase)	6	6	41.3728	15.9843	16.2251	13.3488	7	7	47.5614	31.2638	33.1625	34.7411	8	8	71.2294	17.4997	15.0906	14.3173
A0A0H3GIV1	Deoxyribose-phosphate aldolase (DERA) (EC 4.1.2.4) (2-deoxy-D-ribose 5-phosphate aldolase) (Phosphodeoxyriboaldolase) (Deoxyriboaldolase)	7	5	45.1338	18.0163	30.4874	28.571	7	7	47.3635	64.4075	51.7648	55.2595	10	8	63.4821	12.3223	12.9372	12.2403
A0A0H3GTF8	Inorganic triphosphatase	6	5	47.5306	31.9252	21.689	20.8363	7	7	49.3311	108.466	82.7543	69.9225	10	8	71.4241	11.2558	9.67566	11.1148
A0A0H3GZ64	diacetyl reductase [(S)-acetoin forming] (EC 1.1.1.304)	9	9	67.8598	72.2416	75.771	51.0947	6	6	55.0633	163.227	22.0819	20.9653	8	8	43.9825	8.00964	8.39549	9.92853
A0A0H3GX24	Zn-dependent carboxypeptidase	11	8	72.0185	14.4921	14.7568	14.7778	9	6	58.7323	14.9163	12.4199	13.1726	11	8	78.3299	7.43681	7.0493	5.89746
A0A0H3GJN7	1-deoxy-D-xylulose 5-phosphate reductoisomerase (DXP reductoisomerase) (EC 1.1.1.267) (1-deoxyxylulose-5-phosphate reductoisomerase) (2-C-methyl-D-erythritol 4-phosphate synthase)	12	7	58.5083	83.6343	61.6326	74.7792	7	6	41.4903	135.788	51.2814	105.76	12	8	66.2603	4.06502	3.40647	4.94895
A0A0H3GYI1	Gluconokinase (EC 2.7.1.12)	9	7	85.3603	64.787	104.71	131.105	8	6	78.7073	213.56	337.043	275.229	9	8	82.6297	26.3745	42.8655	45.1315
A0A0H3GLK6	UDP-N-acetyl-D-mannosamine dehydrogenase (EC 1.1.1.336) (UDP-ManNAc 6-dehydrogenase)	8	7	51.7193	21.2166	20.1017	19.7886	12	6	77.3338	25.2478	29.4069	32.1405	9	8	55.0431	2.6116	2.05689	4.52042
A0A0H3GJN3	Methionine aminopeptidase (MAP) (MetAP) (EC 3.4.11.18) (Peptidase M)	7	6	59.4599	56.3932	58.9325	58.6676	7	6	57.82	65.6847	69.0939	68.6691	10	8	91.2225	14.8136	14.3038	21.6732
A0A0H3GUJ9	Phosphoenolpyruvate carboxykinase (ATP) (PCK) (PEP carboxykinase) (PEPCK) (EC 4.1.1.49)	8	6	48.8007	9.92831	12.9398	6.31492	10	6	57.7419	23.1946	46.0925	43.7729	11	8	65.4432	12.3499	11.3492	12.8882
A0A0H3GWQ5	Peptidyl-prolyl cis-trans isomerase (PPIase) (EC 5.2.1.8)	6	5	40.7771	70.6688	73.3846	73.007	8	6	62.6829	69.674	73.0767	72.4731	10	8	78.2102	41.3116	39.6404	49.4969
A0A0H3GSA7	tRNA pseudouridine synthase D (EC 5.4.99.27) (tRNA pseudouridine(13) synthase) (tRNA pseudouridylate synthase D) (tRNA-uridine isomerase D)	4	2	30.6498	57.3673	42.3286	35.7706	10	6	60.8454	177.978	171.038	179.821	8	8	55.8975	12.7777	12.4385	14.6718
A0A0H3GLN8	6-phosphogluconolactonase (6-P-gluconolactonase) (EC 3.1.1.31)	5	5	32.4919	4.61317	14.3016	16.5422	6	5	37.1681	22.8966	13.0084	10.472	11	8	75.763	13.4798	12.2279	9.15618
A0A0H3GMZ2	Threonine synthase (EC 4.2.3.1)	7	5	55.0709	17.1319	22.1097	17.1179	8	5	48.7349	14.0229	9.18139	12.6269	12	8	95.1101	2.22518	6.92289	3.24167
A0A0H3GX29	Thymidylate synthase (TS) (TSase) (EC 2.1.1.45)	5	4	54.5948	21.1942	19.9279	15.7216	6	5	51.3542	27.1609	42.0035	39.4433	9	8	78.995	37.3688	35.9073	44.2867
A0A0H3GHI8	Quinone oxidoreductase, NADPH-dependent	1	1	6.3565	3.95424	0.00769697	0.253859	7	5	53.1654	114.061	151.443	155.837	8	8	53.0906	12.9714	12.8153	10.4568
A0A0H3GWM8	Arabinose 5-phosphate isomerase (API) (EC 5.3.1.13)	#N/A	#N/A	#N/A	#N/A	#N/A	#N/A	4	4	24.8191	16.8609	13.7295	13.1722	10	8	53.051	7.69648	9.91254	11.4564
A0A0H3GMV8	Uridylate kinase (UK) (EC 2.7.4.22) (Uridine monophosphate kinase) (UMP kinase) (UMPK)	12	9	79.6563	78.3655	62.0556	48.402	6	4	56.561	103.528	73.0716	69.4042	11	8	82.4997	50.3417	248.389	40.7098
A0A0H3GPR5	isochorismatase (EC 3.3.2.1)	9	7	53.153	14.6787	8.63301	13.8349	8	4	51.4547	7.11716	10.2386	10.6816	10	8	55.1818	12.5154	14.9015	16.7983
A0A0H3GLR2	Putative NAD(P)H nitroreductase (EC 1.-.-.-)	7	6	47.5375	32.9649	36.6793	25.0396	5	4	33.8243	23.7998	21.9105	24.6783	8	8	53.909	7.70481	6.59665	8.43957
A0A0H3GWT9	Sulfate adenylyltransferase subunit 2 (EC 2.7.7.4) (ATP-sulfurylase small subunit) (Sulfate adenylate transferase) (SAT)	5	4	33.3408	19.6663	13.7987	13.5252	5	4	36.498	22.7219	23.9516	23.9954	8	8	51.2955	3.11745	2.92893	9.36762
A0A0H3GU54	Succinate dehydrogenase flavoprotein subunit (EC 1.3.5.1)	17	15	134.46	132.78	80.3075	94.9213	4	3	24.3579	3.4604	9.35528	6.83437	11	8	77.0301	9.61575	9.47133	8.49742
A0A0H3GLY0	Class B acid phosphatase (EC 3.1.3.2)	3	2	18.2618	11.7716	7.3744	9.4279	2	2	13.6335	13.9046	12.3013	13.7061	8	8	54.2466	19.2815	15.8249	8.50066
A0A0H3GSP6	Diaminopimelate decarboxylase (DAP decarboxylase) (DAPDC) (EC 4.1.1.20)	3	2	17.2639	13.5448	16.1274	14.417	2	2	11.1068	36.1149	24.2872	24.6487	11	8	88.2614	28.9443	24.6147	29.9172
A0A0H3GQN6	Glucose-1-phosphate thymidylyltransferase (EC 2.7.7.24)	6	5	45.9394	67.86	56.0561	58.2641	1	1	6.1219	264.38	322.37	312.724	10	8	76.0485	19.1465	60.4964	17.5212
A0A0H3GYB3	30S ribosomal protein S17	6	5	26.7022	13.9201	12.573	23.4116	#N/A	#N/A	#N/A	#N/A	#N/A	#N/A	8	7	32.3779	103.56	108.899	92.7798
A0A0H3GSI9	dTDP-4-dehydrorhamnose 3,5-epimerase (EC 5.1.3.13) (Thymidine diphospho-4-keto-rhamnose 3,5-epimerase)	3	3	26.0485	15.3643	17.47	18.9147	#N/A	#N/A	#N/A	#N/A	#N/A	#N/A	9	7	50.822	26.3189	24.4501	24.3582
A0A0H3GKI1	Peptidyl-prolyl cis-trans isomerase (Rotamase D)	12	10	85.9141	52.6448	55.8746	49.5944	19	17	139.45	144.107	124.57	138.719	9	7	62.1244	9.89897	8.19141	5.84161
A0A0H3GWB2	NADH-quinone oxidoreductase subunit C/D (EC 7.1.1.-) (NADH dehydrogenase I subunit C/D) (NDH-1 subunit C/D)	24	18	169.576	789.559	411.216	320.669	18	15	128.705	31.9534	27.7199	28.5766	8	7	45.907	2.88599	3.16572	1.00673
A0A0H3H110	NADH-quinone oxidoreductase subunit F (EC 7.1.1.-)	16	13	85.427	18.0551	19.5711	18.638	18	15	107.12	19.7927	24.8015	18.8932	7	7	45.9564	8.07452	20.962	13.8861
A0A0H3GKD9	Porphobilinogen deaminase (PBG) (EC 2.5.1.61) (Hydroxymethylbilane synthase) (HMBS) (Pre-uroporphyrinogen synthase)	9	6	54.0363	9.06957	9.40333	6.72208	15	13	93.7182	111.791	135.358	111.297	9	7	57.1722	6.40864	6.87483	7.54093
A0A0H3GMG0	Fructose-1,6-bisphosphatase class 1 (FBPase class 1) (EC 3.1.3.11) (D-fructose-1,6-bisphosphate 1-phosphohydrolase class 1)	12	12	98.7559	51.2891	40.2556	41.2543	12	11	117.423	61.8079	94.5789	87.3785	10	7	74.9179	8.70554	29.1582	26.7344
A0A0H3GKE9	tRNA sulfurtransferase (EC 2.8.1.4) (Sulfur carrier protein ThiS sulfurtransferase) (Thiamine biosynthesis protein ThiI) (tRNA 4-thiouridine synthase)	14	13	86.1649	125.811	154.681	137.025	15	10	112.537	37.0151	57.2225	56.1959	7	7	41.546	2.16799	3.88549	3.20041
A0A0H3GXG7	Sulfate adenylyltransferase subunit 1 (EC 2.7.7.4) (ATP-sulfurylase large subunit) (Sulfate adenylate transferase) (SAT)	14	12	82.9145	30.1567	32.386	27.502	12	10	83.5164	24.3892	23.4086	25.2365	8	7	59.4316	3.41141	3.66321	5.26096
A0A0H3GXT4	30S ribosomal protein S21	8	8	36.5986	218.72	186.686	199.643	10	10	44.8971	223.546	196.867	179.449	8	7	31.2678	66.8618	66.5282	90.5955
A0A0H3GNJ3	Ribosome-recycling factor (RRF) (Ribosome-releasing factor)	10	8	62.2398	224.497	259.969	265.472	11	10	49.2291	240.372	225.278	214.419	9	7	57.1683	44.5164	42.8594	48.4866
A0A0H3GQ14	Uroporphyrinogen decarboxylase (UPD) (URO-D) (EC 4.1.1.37)	9	8	56.6555	16.0278	14.2728	18.6742	12	10	87.6998	18.1027	22.3464	22.2739	8	7	53.5156	3.30136	3.26082	3.03116
A0A0H3GQZ2	Iron uptake system component EfeO	12	7	75.5067	35.1611	23.5249	28.745	13	10	91.973	29.4442	42.7703	38.8441	11	7	66.9686	26.1199	22.1701	29.1175
A0A0H3GRQ0	UDP-N-acetylmuramoyl-tripeptide--D-alanyl-D-alanine ligase (EC 6.3.2.10) (D-alanyl-D-alanine-adding enzyme)	9	8	58.9489	21.1065	20.3869	20.1542	10	9	73.4823	34.797	35.4317	37.7577	7	7	52.5291	4.72151	5.61541	7.45945
A0A0H3GZF6	33 kDa chaperonin (Heat shock protein 33 homolog) (HSP33)	7	5	67.9181	58.193	61.5056	59.3736	10	9	82.6488	116.613	114.622	143.802	7	7	71.7224	20.296	25.6799	22.313
A0A0H3GNU6	Bifunctional protein FolD [Includes: Methylenetetrahydrofolate dehydrogenase (EC 1.5.1.5); Methenyltetrahydrofolate cyclohydrolase (EC 3.5.4.9)]	6	5	53.4244	46.1691	42.9036	44.0614	11	9	88.7746	52.3267	70.4912	65.1003	8	7	61.7806	21.5014	22.3912	30.4638
A0A0H3GM98	Pyruvate formate-lyase-activating enzyme (EC 1.97.1.4)	3	3	16.6966	14.851	16.9831	14.0373	9	9	59.9823	57.0837	32.4278	38.8704	8	7	59.5955	6.8276	11.779	5.90689
A0A0H3GQS4	N-ethylmaleimide reductase	12	10	73.179	28.2687	23.8343	26.0892	10	8	80.6048	31.9307	43.2872	39.4749	10	7	63.2657	3.80065	3.35235	4.87351
A0A0H3GQX2	ATPase	9	8	50.6512	64.1922	44.2199	66.9943	8	8	49.8568	78.9657	37.8933	44.5598	10	7	64.1675	17.0562	15.0582	2.85776
A0A0H3GJC5	nicotinate-nucleotide diphosphorylase (carboxylating) (EC 2.4.2.19) (Quinolinate phosphoribosyltransferase [decarboxylating])	8	6	70.2981	29.331	24.8134	22.5269	8	8	65.4251	59.7478	43.7909	51.9214	9	7	59.1144	27.2977	28.2371	19.492
A0A0H3GML6	D-alanine--D-alanine ligase (EC 6.3.2.4) (D-Ala-D-Ala ligase) (D-alanylalanine synthetase)	6	6	46.1282	16.678	16.1703	17.8915	10	8	70.6061	22.0454	32.4272	32.3399	8	7	61.4916	9.0612	7.74204	11.8151
A0A0H3GWE1	Semialdehyde dehydrogenase NAD-binding domain-containing protein	5	5	35.0667	39.2099	33.2856	27.4624	10	8	65.9423	65.6122	73.676	73.8376	8	7	54.276	19.2481	18.8632	15.1479
A0A0H3GNE4	Orotidine 5'-phosphate decarboxylase (EC 4.1.1.23) (OMP decarboxylase) (OMPDCase) (OMPdecase)	4	4	33.5716	26.2241	23.9235	27.3434	11	8	65.6646	25.605	33.8054	31.9505	8	7	63.6504	8.69268	10.285	11.3363
A0A0H3GNW5	Delta-aminolevulinic acid dehydratase (EC 4.2.1.24)	4	3	24.297	14.8749	13.0715	14.4472	11	8	66.6176	37.8988	31.9883	34.5082	7	7	44.6782	30.8348	33.6442	6.44995
A0A0H3GRG2	Putative glucose-6-phosphate 1-epimerase (EC 5.1.3.15)	8	7	65.0611	58.5218	56.9794	51.4619	7	7	69.2494	86.6822	53.8019	49.5928	7	7	59.7648	24.8323	22.4703	24.0274
A0A0H3GYX1	Ribosome-binding factor A	8	7	57.371	23.5088	20.3847	26.9485	8	7	61.9845	55.2893	62.3117	62.2461	9	7	69.2685	10.2482	13.0966	12.5932
A0A0H3GRL0	Phosphoribosylformylglycinamidine cyclo-ligase (EC 6.3.3.1) (AIR synthase) (AIRS) (Phosphoribosyl-aminoimidazole synthetase)	8	7	57.5763	21.6118	9.99344	8.63224	9	7	72.0345	202.374	241.194	141.398	8	7	63.584	6.54919	7.62827	10.7418
A0A0H3GZZ5	Major cold shock protein	7	7	32.6982	72.2405	216.191	87.5413	9	7	67.6044	60.0406	71.9262	39.9534	8	7	50.0939	74.2769	74.4934	84.3287
A0A0H3GUT5	Phosphogluconate dehydratase	6	5	32.2962	14.2099	31.3575	21.6276	10	7	61.3341	39.193	98.4803	102.506	9	7	70.8273	32.7185	28.3792	29.7794
A0A0H3GNX8	Recombination-associated protein RdgC	6	4	44.7998	37.2972	25.3386	21.9761	9	7	58.9841	86.5105	63.6538	60.6588	9	7	60.8551	12.4077	16.1151	22.7123
A0A0H3GVH8	Phosphofructokinase	11	7	79.0253	89.5808	59.8619	88.2734	7	6	53.0528	95.1117	82.3076	96.6649	7	7	45.743	9.84418	15.1867	14.4656
A0A0H3GUS9	Coenzyme A biosynthesis bifunctional protein CoaBC (DNA/pantothenate metabolism flavoprotein) (Phosphopantothenoylcysteine synthetase/decarboxylase) (PPCS-PPCDC) [Includes: Phosphopantothenoylcysteine decarboxylase (PPC decarboxylase) (PPC-DC) (EC 4.1.1.36) (CoaC); Phosphopantothenate--cysteine ligase (EC 6.3.2.5) (CoaB) (Phosphopantothenoylcysteine synthetase) (PPC synthetase) (PPC-S)]	7	6	50.3775	28.8269	27.017	27.1094	6	6	38.424	33.5282	33.3863	31.3391	8	7	52.0173	9.05966	10.0297	10.3434
A0A0H3GWJ3	50S ribosomal protein L30	6	6	35.7071	230.489	227.511	235.866	6	6	29.8775	264.251	262.519	202.266	11	7	37.4156	71.2268	73.9347	107.231
A0A0H3GMZ7	Molybdenum cofactor biosynthesis protein	6	4	38.7191	20.5553	18.1022	15.0848	7	6	52.3415	44.876	32.8829	43.4111	10	7	87.0554	9.33134	10.6036	15.0346
A0A0H3GQL3	DNA protection during starvation protein (EC 1.16.-.-)	6	4	68.3062	43.8185	49.5928	47.2749	11	6	107.13	159.852	108.458	86.2927	8	7	74.4639	26.1177	23.1608	17.3782
A0A0H3GJG3	Hypoxanthine phosphoribosyltransferase (EC 2.4.2.8)	6	3	42.5382	5.46576	16.9605	11.1467	6	6	44.9411	32.2126	33.1471	37.8974	8	7	56.9193	6.9884	15.2664	7.64002
A0A0H3GX56	S-ribosylhomocysteine lyase (EC 4.4.1.21) (AI-2 synthesis protein) (Autoinducer-2 production protein LuxS)	8	8	68.6254	82.2911	77.5377	75.8356	5	5	49.7117	135.736	101.152	107.733	8	7	60.7267	22.2328	21.1896	17.6762
A0A0H3GXJ6	Probable Fe(2+)-trafficking protein	8	8	54.9435	57.2316	72.6626	64.9256	6	5	37.996	29.5582	31.4823	34.1113	9	7	55.4649	21.2995	19.8101	23.49
A0A0H3GI67	Peptidyl-prolyl cis-trans isomerase (EC 5.2.1.8)	7	7	46.0759	265.069	229.235	245.44	7	5	63.0769	194.432	231.652	216.451	9	7	46.4929	43.6146	58.6396	55.8399
A0A0H3GLC9	Protein HflK	8	7	50.7992	39.2335	41.709	30.8937	9	5	61.3439	53.0269	65.6255	61.9076	8	7	49.8036	8.1866	7.62841	4.11181
A0A0H3GXD3	50S ribosomal protein L28	7	6	19.2943	532.743	579.439	506.153	7	5	14.6218	362.055	396.249	306.636	7	7	26.4598	147.045	135.073	187.52
A0A0H3GXB9	tRNA-modifying protein YgfZ	6	6	62.3683	77.6082	61.863	59.309	8	5	59.2057	51.5608	45.2968	49.1514	9	7	83.7173	15.8089	16.1535	20.9558
A0A0H3GKH6	ATP-dependent Clp protease proteolytic subunit (EC 3.4.21.92) (Endopeptidase Clp)	7	5	61.1773	317.462	337.868	336.481	6	5	69.2437	372.975	263.838	284.88	8	7	56.8072	20.118	19.4123	18.7844
A0A0H3GXU5	ATP synthase subunit delta (ATP synthase F(1) sector subunit delta) (F-type ATPase subunit delta) (F-ATPase subunit delta)	5	5	30.7564	138.072	111.053	118.953	9	5	64.217	100.133	110.264	116.379	9	7	53.5904	32.4664	30.9767	19.3324
A0A0H3GI71	UDP-N-acetylmuramate--L-alanine ligase (EC 6.3.2.8) (UDP-N-acetylmuramoyl-L-alanine synthetase)	2	2	12.2747	12.3861	16.495	13.7284	6	5	38.1734	26.4995	22.6823	26.881	8	7	49.7909	6.05114	8.48839	3.61812
A0A0H3GQL2	S-adenosylhomocysteine hydrolase	#N/A	#N/A	#N/A	#N/A	#N/A	#N/A	5	4	36.2026	12.5555	20.058	18.3314	10	7	63.6777	6.5254	9.03572	7.51647
A0A0H3GXD9	Small-conductance mechanosensitive channel	10	8	74.2747	72.478	88.4535	70.1559	8	4	54.3536	68.6315	70.0367	67.9737	7	7	38.992	44.4349	47.2854	33.1633
A0A0H3GZG5	Translation initiation factor 3 C-terminal domain-containing protein	8	6	69.1269	84.3308	88.7246	89.8619	4	4	22.9577	70.8225	71.3664	67.7563	8	7	38.2382	18.2662	18.9682	25.6259
A0A0H3GNW9	Oxidoreductase	8	6	65.0961	39.2284	15.5698	20.9946	5	4	37.9685	52.5926	46.5392	48.3827	10	7	70.0702	17.3879	15.8177	19.9341
A0A0H3H025	Protein-export protein SecB	9	6	57.3533	116.224	79.099	88.1535	7	4	51.5344	165.983	153.961	178.155	8	7	73.0061	31.2199	38.5497	30.6933
A0A0H3GWC1	Ribosomal protein L11 methyltransferase (L11 Mtase) (EC 2.1.1.-)	6	5	39.4127	53.2776	41.8282	43.5777	6	4	32.9258	19.0125	17.5492	20.8023	7	7	60.5741	12.5094	12.8801	17.2061
A0A0H3GKQ9	DUF416 family protein	5	4	31.5761	8.44996	11.9724	8.06149	5	4	32.497	22.0892	16.6271	24.2637	9	7	60.617	1.78334	2.32336	5.64805
A0A0H3GXV3	Ribosomal RNA small subunit methyltransferase G (EC 2.1.1.170) (16S rRNA 7-methylguanosine methyltransferase) (16S rRNA m7G methyltransferase)	5	4	31.7772	14.7071	12.7841	13.5704	6	4	44.9311	17.128	25.3848	27.9894	7	7	49.5971	9.3764	9.47061	9.9053
A0A0H3GV71	Histidine biosynthesis bifunctional protein HisB [Includes: Histidinol-phosphatase (EC 3.1.3.15); Imidazoleglycerol-phosphate dehydratase (IGPD) (EC 4.2.1.19)]	5	3	31.6174	14.1183	19.9827	19.7966	4	4	25.9681	42.2688	60.756	60.2167	7	7	43.057	8.5674	8.44394	10.1362
A0A0H3GTV2	Regulator of nucleoside diphosphate kinase	6	6	54.3517	101.03	84.1361	95.7819	3	3	24.8459	66.2665	77.3642	84.1667	8	7	57.6998	23.2559	25.8209	30.0792
A0A0H3GNG9	Transcription antitermination protein NusB (Antitermination factor NusB)	5	5	23.6386	59.3246	64.4368	63.3408	5	3	29.8343	66.8292	78.7301	62.8318	9	7	49.9338	31.8693	30.5852	42.5428
A0A0H3GWV5	NADPH-dependent 7-cyano-7-deazaguanine reductase (EC 1.7.1.13) (7-cyano-7-carbaguanine reductase) (NADPH-dependent nitrile oxidoreductase) (PreQ(0) reductase)	4	3	24.6898	5.30558	6.93831	5.21717	5	3	33.7153	8.62476	8.53705	9.01092	7	7	47.1081	7.73058	12.9853	12.0425
A0A0H3GQM9	Imidazole glycerol phosphate synthase subunit HisF (EC 4.3.2.10) (IGP synthase cyclase subunit) (IGP synthase subunit HisF) (ImGP synthase subunit HisF) (IGPS subunit HisF)	4	3	23.5617	9.93827	13.8041	15.571	6	3	35.2419	4.62028	3.05676	4.23782	8	7	49.1267	7.93674	7.2258	7.99784
A0A0H3GRF7	N-methyl-L-tryptophan oxidase (MTOX) (EC 1.5.3.-)	6	5	35.8361	11.4433	10.9628	9.08677	5	2	30.2376	18.7539	12.953	16.1513	8	7	60.5321	27.2686	25.8413	40.6289
A0A0H3GTZ1	Glutamate/aspartate periplasmic binding protein	#N/A	#N/A	#N/A	#N/A	#N/A	#N/A	2	1	11.3528	5.53035	4.29885	4.84457	8	7	57.2284	16.3915	12.603	13.2291
A0A0H3GVX6	pyridoxal kinase (EC 2.7.1.35)	4	2	23.749	44.6734	93.4755	109.717	1	1	6.6081	19.5584	6.96671	9.14022	8	7	57.2692	5.18824	21.6014	3.55408
A0A0H3GMJ8	Acetolactate synthase (EC 2.2.1.6)	#N/A	#N/A	#N/A	#N/A	#N/A	#N/A	#N/A	#N/A	#N/A	#N/A	#N/A	#N/A	9	6	51.9881	13.1444	12.4461	12.0207
A0A0H3GQ75	Asparagine synthetase B	#N/A	#N/A	#N/A	#N/A	#N/A	#N/A	#N/A	#N/A	#N/A	#N/A	#N/A	#N/A	7	6	43.5311	4.17132	3.1388	4.15855
A0A0H3GR99	Phospho-2-dehydro-3-deoxyheptonate aldolase (EC 2.5.1.54)	#N/A	#N/A	#N/A	#N/A	#N/A	#N/A	#N/A	#N/A	#N/A	#N/A	#N/A	#N/A	6	6	33.6144	17.011	14.4604	17.9959
A0A0H3GP59	Bifunctional UDP-sugar hydrolase/5'-nucleotidase periplasmic	#N/A	#N/A	#N/A	#N/A	#N/A	#N/A	#N/A	#N/A	#N/A	#N/A	#N/A	#N/A	8	6	46.3177	2.92391	2.78686	2.57463
A0A0H3GTC2	Regulatory protein	#N/A	#N/A	#N/A	#N/A	#N/A	#N/A	#N/A	#N/A	#N/A	#N/A	#N/A	#N/A	7	6	45.6808	12.11	19.7672	14.9514
A0A0H3GX90	Valine--pyruvate transaminase	#N/A	#N/A	#N/A	#N/A	#N/A	#N/A	#N/A	#N/A	#N/A	#N/A	#N/A	#N/A	7	6	47.3869	12.9943	15.3742	63.5548
A0A0H3GQA9	Succinate dehydrogenase iron-sulfur subunit (EC 1.3.5.1)	13	13	74.9959	85.8345	33.689	60.2122	#N/A	#N/A	#N/A	#N/A	#N/A	#N/A	8	6	48.6372	26.3639	22.3521	37.9322
A0A0H3GVT8	dTDP-glucose 4,6-dehydratase (EC 4.2.1.46)	10	10	71.5767	81.3119	55.9713	72.2638	#N/A	#N/A	#N/A	#N/A	#N/A	#N/A	7	6	59.6304	17.6767	121.994	16.6149
A0A0H3GNB7	Tryptophan synthase beta chain (EC 4.2.1.20)	5	4	28.9777	27.9874	17.5357	31.6475	#N/A	#N/A	#N/A	#N/A	#N/A	#N/A	10	6	58.1596	4.19727	5.91502	6.06384
A0A0H3GWE8	Chorismate synthase (CS) (EC 4.2.3.5) (5-enolpyruvylshikimate-3-phosphate phospholyase)	2	1	10.0408	48.8913	46.8367	35.9757	#N/A	#N/A	#N/A	#N/A	#N/A	#N/A	8	6	46.1418	11.5849	10.2587	13.2236
A0A0H3GYH4	Alpha-1,4 glucan phosphorylase (EC 2.4.1.1)	14	14	99.8327	14.785	17.6667	19.4145	36	30	280.268	218.061	81.3479	80.9295	10	6	55.7229	2.45658	3.13597	1.60951
A0A0H3GT88	Lysine--tRNA ligase (EC 6.1.1.6) (Lysyl-tRNA synthetase) (LysRS)	31	13	231.017	119.623	160.649	59.7911	35	19	214.868	525.828	124.027	121.547	22	6	181.75	15.4456	14.9445	14.9318
A0A0H3GWA1	Malate dehydrogenase (EC 1.1.1.37)	14	12	109.317	41.3494	46.605	48.9099	16	14	133.707	49.2502	104.138	94.0161	8	6	67.3621	4.2179	3.61276	5.92553
A0A0H3GKC0	ATP-dependent RNA helicase RhlB (EC 3.6.4.13)	17	15	126.809	35.6368	39.9655	31.8746	16	12	108.966	73.9134	67.7446	72.9847	7	6	36.7283	27.5944	28.491	30.2868
A0A0H3GW99	Autonomous glycyl radical cofactor	17	13	157.777	552.405	587.391	360.428	13	11	120.568	739.267	449.596	435.931	9	6	99.0813	40.0055	38.9491	17.2445
A0A0H3GRD8	Glucose-specific PTS system component	8	8	79.7521	509.24	596.452	511.47	12	10	106.227	690.267	538.251	648.254	6	6	50.8999	138.147	141.843	163.07
A0A0H3GIZ3	Chaperone protein DnaJ	7	6	54.9557	49.5272	52.0247	50.8535	13	10	93.4432	74.4589	88.8958	111.601	6	6	41.2208	4.21134	17.7857	2.50251
A0A0H3GWB3	Cell shape-determining protein MreB	10	10	84.0029	96.7502	88.0665	90.4243	9	9	71.8831	204.166	257.743	264.154	9	6	61.046	2.4615	10.01	1.65703
A0A0H3GJ29	6,7-dimethyl-8-ribityllumazine synthase (DMRL synthase) (LS) (Lumazine synthase) (EC 2.5.1.78)	7	7	87.3604	299.055	331.298	307.691	10	9	105.815	504.757	483.694	500.822	9	6	78.6614	92.7927	79.2539	106.682
A0A0H3GMA7	Protein HflC	8	6	59.4038	29.5741	25.2165	25.2048	10	9	66.1552	36.6017	46.8254	44.5947	7	6	44.7688	8.83283	7.98836	3.28923
A0A0H3GN28	4-hydroxy-tetrahydrodipicolinate reductase (HTPA reductase) (EC 1.17.1.8)	9	9	63.4025	35.9309	41.8467	32.4776	10	8	72.2914	39.1994	32.3749	35.2081	9	6	69.8184	14.0115	11.6032	8.99481
A0A0H3GTR5	GTPase Obg (EC 3.6.5.-) (GTP-binding protein Obg)	10	8	91.7532	83.8823	72.1268	80.3044	10	8	86.999	65.2594	77.489	88.4798	10	6	77.064	11.7199	23.9005	17.4424
A0A0H3GPZ8	Septum site-determining protein MinD (Cell division inhibitor MinD)	7	7	51.0596	31.4089	25.0814	23.7284	8	8	67.0617	49.6266	56.8589	57.3404	6	6	44.14	1.85823	9.08745	3.44156
A0A0H3GLN9	FMN reductase	12	11	101.234	78.5056	76.8567	79.2461	8	7	55.6299	61.0809	64.5718	66.8178	7	6	47.2951	27.5926	32.7198	41.6472
A0A0H3GY20	50S ribosomal protein L27	9	8	30.9674	376.275	348.778	345.801	9	7	29.8741	259.23	215.942	209.829	9	6	36.257	65.0851	63.1576	89.3524
A0A0H3GRM1	tRNA-specific 2-thiouridylase MnmA (EC 2.8.1.13)	7	5	43.2897	2.79903	4.74675	4.20476	7	7	45.9344	15.3617	29.0942	26.7378	6	6	48.2951	9.8573	10.71	5.61961
A0A0H3GVF4	KHG/KDPG aldolase (EC 4.1.2.14) (EC 4.1.3.16)	6	5	54.6494	124.617	160.673	121.71	7	7	62.5615	274.878	300.229	312.134	7	6	64.4121	35.6347	33.4835	69.8656
A0A0H3GUE1	Inner membrane lipoprotein DcrB	5	5	43.4191	23.7506	2.21104	19.3891	8	7	58.4241	42.0298	52.76	55.7079	6	6	54.5014	7.78027	7.14251	6.60743
A0A0H3GN13	4-hydroxy-3-methylbut-2-enyl diphosphate reductase (HMBPP reductase) (EC 1.17.7.4)	5	4	28.5794	10.3391	8.35588	8.64218	8	7	58.2174	23.5955	35.0545	32.703	6	6	44.5854	10.8781	14.5824	13.874
A0A0H3GQ52	Maltose operon periplasmic	5	4	36.6767	19.5672	13.4008	26.8413	8	7	74.2672	198.044	88.5704	99.5628	6	6	34.7464	4.29284	3.62763	1.6453
A0A0H3GXD5	Ribose-5-phosphate isomerase A (EC 5.3.1.6) (Phosphoriboisomerase A) (PRI)	7	4	54.7207	34.6763	46.847	43.0319	8	7	64.3508	85.629	82.3513	80.5616	8	6	64.8595	16.2065	14.7141	17.2981
A0A0H3GLE9	dihydroorotase (EC 3.5.2.3)	4	3	24.1619	8.21018	4.93873	8.94167	8	7	48.9113	51.0343	32.9526	54.5055	6	6	40.7809	22.3825	20.3122	26.8636
A0A0H3GVF7	tRNA uridine(34) hydroxylase (EC 1.14.-.-) (tRNA hydroxylation protein O)	3	3	27.5181	25.7805	21.0959	30.085	8	7	60.3464	187.958	203.366	190.026	7	6	50.003	4.11778	7.6601	2.95593
A0A0H3GYK1	Glutathione-like synthetase	12	12	75.1873	33.0265	23.8048	34.1639	8	6	53.908	22.1436	26.5349	24.895	6	6	30.6654	5.19153	5.05608	5.92084
A0A0H3GUQ9	Cold shock-like protein cspC	9	8	38.2479	303.348	298.048	283	7	6	37.975	518.498	385.322	391.905	10	6	34.543	115.671	110.691	131.491
A0A0H3GLK1	Thioredoxin	8	8	39.1771	374.051	307.183	338.788	9	6	39.8578	354.318	366.473	369.828	8	6	50.5065	62.6277	58.9482	84.8204
A0A0H3GWB1	Sigma-54 modulation protein	6	6	62.1338	198.202	186.476	161.701	6	6	47.9919	227.932	235.006	147.148	7	6	60.4508	33.8405	30.3657	12.6374
A0A0H3GMY8	Two-component response regulator	7	6	56.0051	79.0112	88.7976	64.9965	7	6	65.2675	59.7787	38.0808	35.9948	9	6	79.2042	14.9965	16.1544	18.7204
A0A0H3GQL7	S-(hydroxymethyl)glutathione dehydrogenase (EC 1.1.1.284)	8	6	70.9135	41.7685	39.2111	51.7831	7	6	40.6636	27.0896	42.4703	45.439	7	6	54.4474	15.5246	14.9921	21.7636
A0A0H3GJM3	Aldo/keto reductase	11	6	67.4334	12.1134	12.8757	10.1225	8	6	61.5269	28.6849	18.9727	20.6631	8	6	51.0772	3.9569	4.54038	1.86709
A0A0H3GU05	N-acetylglucosamine-6-phosphate deacetylase	9	6	53.6464	6.40453	7.03882	6.31529	8	6	49.6592	17.8157	14.4477	17.2043	8	6	53.8904	14.3927	13.3931	19.1549
A0A0H3GQ01	Hydrolase-oxidase	6	5	37.5803	9.59866	9.45653	9.4961	7	6	53.5696	37.2955	26.8462	31.2894	6	6	44.9505	18.0285	17.173	17.608
A0A0H3GSC0	7-carboxy-7-deazaguanine synthase (CDG synthase) (EC 4.3.99.3) (Queuosine biosynthesis protein QueE)	4	4	24.7013	10.476	14.3412	12.3891	9	6	65.0739	17.9773	21.309	21.6575	6	6	45.1283	7.62717	6.46002	8.0933
A0A0H3H042	Phosphogluconate dehydratase	4	3	23.1066	2.78489	11.6675	8.09237	6	6	51.9831	25.5995	69.4275	73.6699	7	6	46.3318	17.85	16.0412	11.0013
A0A0H3GLE8	Superoxide dismutase (EC 1.15.1.1)	7	3	58.3137	52.3017	31.3143	38.8469	8	6	58.2868	66.3367	111.493	137.841	6	6	52.0396	19.6933	21.1636	23.9646
A0A0H3GWP1	Sulfurtransferase	2	1	11.2275	11.0966	3.71147	9.15024	6	6	38.7024	38.9921	36.9454	37.8741	6	6	36.1639	15.7949	14.5402	13.6614
A0A0H3GZA2	50S ribosomal protein L14	10	7	31.7487	542.084	506.344	486.573	6	5	25.4463	503.853	480.12	390.176	8	6	46.6528	183.696	171.031	246.134
A0A0H3GML0	UDP-N-acetylmuramoylalanine--D-glutamate ligase (EC 6.3.2.9) (D-glutamic acid-adding enzyme) (UDP-N-acetylmuramoyl-L-alanyl-D-glutamate synthetase)	11	7	71.6791	57.7357	20.6936	40.3341	11	5	69.299	25.1142	26.6989	22.4974	9	6	56.5569	15.3313	15.4991	20.0668
A0A0H3GYC9	Peptidyl-prolyl cis-trans isomerase (EC 5.2.1.8)	6	6	35.3244	128.359	155.119	146.621	7	5	49.4301	246.677	237.109	254.416	7	6	51.3102	70.2821	72.3797	62.3874
A0A0H3GXB7	L-threonine 3-dehydrogenase (TDH) (EC 1.1.1.103)	7	6	50.7915	50.7019	47.752	45.9442	8	5	54.4772	72.5685	73.4102	77.8806	8	6	54.6713	16.6988	14.38	17.169
A0A0H3GG62	Probable GTP-binding protein EngB	6	5	38.5409	60.2448	41.5473	46.9569	6	5	39.6902	35.8351	32.0371	36.1165	9	6	52.1486	2.62929	4.24465	3.19763
A0A0H3GU43	Major outer membrane lipoprotein Lpp	5	4	24.1197	674.663	669.72	630.428	6	5	44.5474	560.152	507.131	549.629	6	6	18.3765	186.384	156.178	135.235
A0A0H3GVA9	Cell division topological specificity factor	3	3	21.2873	20.1184	16.6372	16.5608	5	5	28.6086	30.7075	27.7054	27.0082	6	6	26.9234	6.92766	9.22289	10.8718
A0A0H3GQ27	Cell division coordinator CpoB	4	3	25.3882	10.7633	8.52369	8.38531	6	5	36.419	32.3172	27.6046	29.7476	8	6	51.633	4.34031	4.19747	5.60552
A0A0H3GPY0	UMP phosphatase	4	3	32.2338	87.7843	97.7809	77.6037	7	5	52.7923	47.4586	30.4363	30.6731	7	6	59.3712	66.5398	57.3818	70.4179
A0A0H3GR64	UPF0304 protein KPHS_37520	9	7	58.1576	17.6156	16.7593	14.3071	7	4	45.5158	16.9703	6.81216	5.62575	6	6	42.9888	18.066	16.2934	6.40358
A0A0H3GMA1	Probable phosphoglycerate mutase GpmB (EC 5.4.2.-) (PGAM) (Phosphoglyceromutase)	7	5	50.6524	22.5933	22.2077	25.7793	4	4	27.6822	24.7644	30.6709	41.8888	6	6	45.3423	3.5071	5.17922	12.6652
A0A0H3GRV8	Pseudouridine synthase (EC 5.4.99.-)	10	5	60.2694	20.5161	28.4573	24.8563	8	4	57.735	113.666	77.6742	75.5229	8	6	56.645	60.6672	56.3959	17.5557
A0A0H3GVD8	Pyridoxal phosphate homeostasis protein (PLP homeostasis protein)	4	4	25.6947	18.4878	13.5109	13.8598	4	4	31.3197	37.4165	28.2805	32.4996	8	6	43.286	15.747	13.7775	22.8926
A0A0H3GYY6	Superoxide dismutase (EC 1.15.1.1)	8	4	62.5179	94.3638	126.72	96.9283	8	4	57.6684	90.7659	48.859	89.3111	8	6	53.1737	26.9523	24.6481	23.9919
A0A0H3GPS2	Branched-chain-amino-acid aminotransferase (BCAT) (EC 2.6.1.42)	3	3	18.955	30.1687	31.3629	27.7973	4	4	25.2169	34.6589	18.9831	21.9643	8	6	58.3191	39.6538	33.7446	37.1817
A0A0H3GQN8	UPF0434 protein KPHS_18240	4	3	28.2964	21.8003	22.3032	20.0446	4	4	30.0623	24.8357	18.0621	23.6679	6	6	43.6753	11.5876	10.884	15.821
A0A0H3GQC3	Molybdopterin molybdenumtransferase (EC 2.10.1.1)	2	2	17.9087	20.9428	23.1381	22.4623	4	4	25.3123	24.5881	25.7795	25.2689	6	6	40.5014	4.33722	4.26277	4.64647
A0A0H3GSD1	Dehydrogenase	3	2	18.2052	2.98666	5.29567	3.23533	6	4	31.8446	26.9584	17.8698	15.8412	7	6	40.7342	2.70519	2.42291	3.42179
A0A0H3GP01	Thiamine-monophosphate kinase (TMP kinase) (Thiamine-phosphate kinase) (EC 2.7.4.16)	3	2	18.639	10.72	8.19229	8.23835	8	4	54.5418	20.5351	21.1007	21.7387	8	6	46.1897	11.9005	13.1135	21.53
A0A0H3GS19	Carboxy-S-adenosyl-L-methionine synthase (Cx-SAM synthase) (EC 2.1.3.-)	4	1	23.6553	8.67613	5.78107	7.22698	7	4	38.2555	34.7988	23.0094	22.9568	8	6	59.0829	2.6362	2.95514	2.42706
A0A0H3GRA3	Thioredoxin/glutathione peroxidase BtuE (EC 1.11.1.24) (EC 1.11.1.9)	5	5	32.158	18.2986	17.4774	20.1157	3	3	24.3696	35.47	23.4277	16.7186	8	6	51.1204	5.61372	5.09861	6.26465
A0A0H3H2P7	Oxidative stress defense protein	7	5	47.2784	23.7909	39.7938	30.0087	5	3	32.2261	47.4032	42.1585	45.8434	7	6	56.0934	12.2264	10.8783	10.9697
A0A0H3GIB3	S-adenosylmethionine decarboxylase proenzyme (AdoMetDC) (SAMDC) (EC 4.1.1.50) [Cleaved into: S-adenosylmethionine decarboxylase beta chain; S-adenosylmethionine decarboxylase alpha chain]	4	4	16.6306	16.7259	17.7413	22.3935	3	3	17.4001	5.35787	7.40028	6.55237	6	6	35.7217	4.27652	3.46073	2.84052
A0A0H3H4D4	Sugar phosphate isomerase/epimerase	4	3	28.2691	11.541	1.73286	11.3572	7	3	53.9951	10.0125	4.53828	3.5964	6	6	39.977	3.25383	4.01034	1.34559
A0A0H3GMC6	Enzyme	3	2	18.0117	17.5248	14.4035	18.6258	3	3	17.7968	103.831	57.2992	76.971	10	6	60.324	9.72643	10.6919	10.0273
A0A0H3GTZ8	Threonylcarbamoyl-AMP synthase (TC-AMP synthase) (EC 2.7.7.87) (L-threonylcarbamoyladenylate synthase) (t(6)A37 threonylcarbamoyladenosine biosynthesis protein TsaC) (tRNA threonylcarbamoyladenosine biosynthesis protein TsaC)	2	2	12.6133	1.50072	4.22324	3.68582	3	3	29.1342	45.5134	6.35126	19.4294	7	6	42.3588	5.02445	4.87859	4.14595
A0A0H3GMI6	3-dehydroquinate dehydratase (3-dehydroquinase) (EC 4.2.1.10) (Type I DHQase) (Type I dehydroquinase) (DHQ1)	#N/A	#N/A	#N/A	#N/A	#N/A	#N/A	4	2	30.2795	28.7444	21.7756	22.3276	6	6	37.0686	4.03305	4.59274	5.24552
A0A0H3GKY9	tRNA-dihydrouridine(20/20a) synthase (EC 1.3.1.91) (U20-specific dihydrouridine synthase) (U20-specific Dus) (tRNA-dihydrouridine synthase A)	10	7	63.5066	38.8265	107.855	77.9593	4	2	24.8184	12.0177	17.3851	16.7872	9	6	56.1348	30.6727	27.8988	22.3541
A0A0H3GIA1	Transcriptional regulator PdhR	6	5	36.5211	12.6491	11.8635	13.0006	2	2	12.8191	9.18083	14.4525	14.2543	7	6	44.6181	6.35486	7.3469	9.37195
A0A0H3GI59	Ribosomal RNA small subunit methyltransferase H (EC 2.1.1.199) (16S rRNA m(4)C1402 methyltransferase) (rRNA (cytosine-N(4)-)-methyltransferase RsmH)	3	3	18.785	25.9339	24.7997	19.7924	2	2	13.0758	16.1221	10.3025	15.3214	7	6	44.5886	7.8222	12.3328	12.4305
A0A0H3H3B8	Helix-turn-helix motif-containing protein	2	2	19.2499	12.7587	4.19898	3.70297	4	2	24.1343	15.8998	17.3122	14.9699	7	6	40.7178	5.40136	4.55414	5.86554
A0A0H3GV77	Formate acetyltransferase	9	1	57.4124	39.8259	45.3813	40.1923	10	2	65.7021	15.5336	25.9936	30.875	9	6	55.4107	50.0678	48.7221	49.5604
A0A0H3GU56	Iron ABC transporter, periplasmic iron-binding protein	#N/A	#N/A	#N/A	#N/A	#N/A	#N/A	1	1	4.9442	0.812737	5.17039	4.98159	8	6	53.3296	16.0093	14.2601	17.6652
A0A0H3GZY5	Outer membrane lipoprotein	2	1	13.2859	6.93976	14.5833	9.53153	1	1	5.3692	2.85662	5.66084	5.09553	9	6	58.2981	10.9584	9.79599	1.52482
A0A0H3GWU8	Ribonuclease 3 (EC 3.1.26.3) (Ribonuclease III) (RNase III)	2	1	12.5471	24.9729	17.1372	10.9924	2	1	12.6036	25.6065	18.3574	22.5745	6	6	48.5209	10.4976	10.2442	8.09307
A0A0H3GSM9	Riboflavin biosynthesis protein RibD [Includes: Diaminohydroxyphosphoribosylaminopyrimidine deaminase (DRAP deaminase) (EC 3.5.4.26) (Riboflavin-specific deaminase); 5-amino-6-(5-phosphoribosylamino)uracil reductase (EC 1.1.1.193) (HTP reductase)]	#N/A	#N/A	#N/A	#N/A	#N/A	#N/A	#N/A	#N/A	#N/A	#N/A	#N/A	#N/A	6	5	36.2637	3.81527	3.8967	3.88396
A0A0H3GVW8	DNA ligase (EC 6.5.1.2) (Polydeoxyribonucleotide synthase [NAD(+)])	#N/A	#N/A	#N/A	#N/A	#N/A	#N/A	#N/A	#N/A	#N/A	#N/A	#N/A	#N/A	8	5	45.8711	1.75934	1.54315	3.12361
A0A0H3GGW4	Alanine racemase (EC 5.1.1.1)	#N/A	#N/A	#N/A	#N/A	#N/A	#N/A	#N/A	#N/A	#N/A	#N/A	#N/A	#N/A	5	5	29.282	3.18396	2.95269	2.81847
A0A0H3GIR9	Esterase FrsA (EC 3.1.1.1)	#N/A	#N/A	#N/A	#N/A	#N/A	#N/A	#N/A	#N/A	#N/A	#N/A	#N/A	#N/A	6	5	35.6197	3.59365	3.64892	3.45288
A0A0H3GKV6	Pseudouridine synthase (EC 5.4.99.-)	#N/A	#N/A	#N/A	#N/A	#N/A	#N/A	#N/A	#N/A	#N/A	#N/A	#N/A	#N/A	5	5	29.2131	2.25209	2.47004	3.55616
A0A0H3GRB9	Probable phosphatase KPHS_19330 (EC 3.1.3.-)	#N/A	#N/A	#N/A	#N/A	#N/A	#N/A	#N/A	#N/A	#N/A	#N/A	#N/A	#N/A	6	5	33.4637	16.5074	14.6534	15.203
A0A0H3GRD4	L-asparaginase	#N/A	#N/A	#N/A	#N/A	#N/A	#N/A	#N/A	#N/A	#N/A	#N/A	#N/A	#N/A	5	5	30.495	5.16286	6.32503	4.46774
A0A0H3GS23	Aminotransferase (EC 2.6.1.-)	#N/A	#N/A	#N/A	#N/A	#N/A	#N/A	#N/A	#N/A	#N/A	#N/A	#N/A	#N/A	9	5	58.0833	46.1094	45.6955	63.6278
A0A0H3GKD1	Glycosyl transferase family 3 N-terminal domain-containing protein	#N/A	#N/A	#N/A	#N/A	#N/A	#N/A	#N/A	#N/A	#N/A	#N/A	#N/A	#N/A	5	5	37.7143	6.49341	6.76505	3.35036
A0A0H3GLG8	Hydrolase	#N/A	#N/A	#N/A	#N/A	#N/A	#N/A	#N/A	#N/A	#N/A	#N/A	#N/A	#N/A	5	5	28.9885	7.27873	6.6716	6.63123
A0A0H3GLY9	Peptidase S49 domain protein	#N/A	#N/A	#N/A	#N/A	#N/A	#N/A	#N/A	#N/A	#N/A	#N/A	#N/A	#N/A	6	5	40.0271	73.5456	78.8039	101.903
A0A0H3GM95	Nicotinamide-nucleotide adenylyltransferase	#N/A	#N/A	#N/A	#N/A	#N/A	#N/A	#N/A	#N/A	#N/A	#N/A	#N/A	#N/A	7	5	35.5036	1.57144	2.47092	1.78587
A0A0H3GSQ3	NADP-specific glutamate dehydrogenase	6	6	50.5364	49.0755	14.717	20.2143	#N/A	#N/A	#N/A	#N/A	#N/A	#N/A	6	5	35.5988	2.30288	2.39101	5.87431
A0A0H3GS34	Pseudouridine synthase (EC 5.4.99.-)	2	2	12.7998	11.4439	9.92473	10.587	#N/A	#N/A	#N/A	#N/A	#N/A	#N/A	7	5	44.2579	6.15276	5.85658	5.25432
A0A0H3GV03	Nitrate reductase 1, Fe-S (Beta) subunit	10	8	77.5072	67.26	80.8506	40.1697	20	17	141.401	48.378	43.7878	36.3765	6	5	35.1164	4.4525	4.7625	2.4398
A0A0H3GNJ8	Outer membrane protein assembly factor BamA	16	13	100.136	10.1599	10.0219	9.67622	19	12	122.278	17.8602	19.5914	22.7466	9	5	47.4764	70.7833	56.7561	81.0093
A0A0H3GPJ4	Phosphoenolpyruvate synthase (PEP synthase) (EC 2.7.9.2) (Pyruvate, water dikinase)	14	10	90.5952	34.5381	26.3918	15.5723	16	11	107.441	20.2466	14.8717	17.7635	6	5	36.6294	4.02858	3.95553	4.03722
A0A0H3GTY9	Alcohol dehydrogenase	14	9	119.355	46.9338	36.7141	29.2042	13	11	112.632	166.928	84.2877	86.6288	6	5	48.5614	7.50439	6.56349	11.7081
A0A0H3GPI6	DNA polymerase I (EC 2.7.7.7)	11	9	71.1005	9.22253	8.75402	9.18709	21	11	138.338	27.884	20.8031	25.1971	9	5	53.1438	2.48537	2.96161	2.17729
A0A0H3GVT2	DUF4422 domain-containing protein	14	11	82.8869	27.5411	23.7002	22.3791	12	9	77.3742	28.4327	32.2272	34.4879	8	5	45.3261	2.24286	2.43381	0.568093
A0A0H3GLM9	Ubiquinone/menaquinone biosynthesis C-methyltransferase UbiE (EC 2.1.1.163) (EC 2.1.1.201) (2-methoxy-6-polyprenyl-1,4-benzoquinol methylase) (Demethylmenaquinone methyltransferase)	6	5	50.1517	42.3229	42.8654	39.7934	11	9	71.6351	63.2382	62.6822	59.3299	5	5	42.9313	9.62818	9.16973	7.23898
A0A0H3GUM1	serine-type D-Ala-D-Ala carboxypeptidase (EC 3.4.16.4)	8	4	47.0523	50.7978	74.4972	31.3931	10	9	65.5732	185.073	58.6032	68.2765	6	5	36.0739	2.792	3.07354	3.08012
A0A0H3GX18	Ribosomal RNA large subunit methyltransferase J (EC 2.1.1.266) (23S rRNA (adenine(2030)-N6)-methyltransferase) (23S rRNA m6A2030 methyltransferase)	7	4	41.8006	51.0317	32.4427	15.0195	10	9	64.894	56.3044	48.2018	60.8192	8	5	48.2889	5.28098	6.85218	5.9722
A0A0H3GQP7	AIPR protein	#N/A	#N/A	#N/A	#N/A	#N/A	#N/A	12	8	76.9022	43.9121	19.8464	23.2599	6	5	31.6585	2.38283	2.49382	0.86562
A0A0H3H1D2	Thioredoxin peroxidase	11	10	84.3723	18.3414	59.5089	52.4295	9	8	72.6282	86.2205	65.1459	72.3068	7	5	58.8786	13.8477	12.4364	13.3709
A0A0H3GQX1	NAD(P)H dehydrogenase (quinone) (EC 1.6.5.2) (NAD(P)H:quinone oxidoreductase) (NQO)	9	8	81.3103	103.484	113.261	65.9914	9	8	75.0366	225.99	127.892	127.711	7	5	56.4834	15.1525	12.5607	7.31685
A0A0H3GU02	Methionyl-tRNA formyltransferase (EC 2.1.2.9)	10	8	64.516	23.7032	31.9795	32.0731	11	8	80.4476	24.0747	61.7906	69.0755	8	5	56.5941	17.6047	14.9663	23.0227
A0A0H3GU32	Bacterioferritin (EC 1.16.3.1)	7	6	49.3315	23.4402	26.224	23.5032	9	8	66.2887	64.8702	66.0019	61.5389	6	5	41.2475	6.40581	6.02315	7.95049
A0A0H3GVS7	Dihydrofolate synthase/folylpolyglutamate synthase	5	5	28.5639	13.3503	16.1054	17.6183	9	8	60.4474	25.5203	10.9046	21.9406	5	5	29.2379	2.32263	2.32451	2.67475
A0A0H3GLG9	Glycerol dehydrogenase	13	12	85.6753	97.716	75.4362	34.6596	11	7	94.4068	253.279	108.448	118.821	6	5	39.8896	10.7854	10.6129	5.42083
A0A0H3GVH6	50S ribosomal protein L32	10	9	25.83	31.9218	34.2727	47.3483	7	7	31.4813	197.994	200.079	174.673	5	5	25.3064	57.4899	51.6272	68.469
A0A0H3GGE5	Argininosuccinate lyase (ASAL) (EC 4.3.2.1) (Arginosuccinase)	12	9	78.7811	10.5781	10.4704	9.02603	9	7	74.8731	25.2346	20.0603	20.07	6	5	46.8621	3.29531	3.07627	8.10936
A0A0H3GJ01	Riboflavin biosynthesis protein [Includes: Riboflavin kinase (EC 2.7.1.26) (Flavokinase); FMN adenylyltransferase (EC 2.7.7.2) (FAD pyrophosphorylase) (FAD synthase)]	8	8	47.5092	12.2725	13.4512	11.3242	10	7	67.6102	45.3503	38.8048	47.5614	8	5	57.997	5.53353	4.78676	6.80739
A0A0H3H3K2	Toluene tolerance protein Ttg2D	9	7	49.6098	20.5716	36.9686	20.3552	9	7	51.6011	25.9459	24.374	38.7191	5	5	40.1603	5.64615	3.71253	3.6489
A0A0H3GKM5	Protein QmcA	10	7	61.0093	91.9656	34.4364	36.0977	10	7	63.157	166.186	69.1928	60.563	7	5	41.6711	12.4957	11.3253	16.1337
A0A0H3H4V7	Membrane protein insertase YidC (Foldase YidC) (Membrane integrase YidC) (Membrane protein YidC)	12	6	101.872	28.8864	45.9049	36.3611	8	7	68.5318	25.2827	40.9845	39.262	6	5	42.6033	15.9811	13.2664	8.49126
A0A0H3GWU9	Universal stress protein UspE	6	6	52.9675	73.8319	58.9979	45.9279	10	7	70.7363	72.6394	51.2572	54.0723	6	5	55.6809	9.81516	8.12565	6.35618
A0A0H3GYC0	50S ribosomal protein L3	5	5	25.3131	418.359	412.455	432.358	8	7	39.0373	468.99	453.689	390.449	5	5	25.0071	162.203	157.487	206.97
A0A0H3GQV6	Arginine ABC transporter, periplasmic arginine-binding protein ArtI	5	5	36.6715	103.593	43.3337	57.0953	9	7	67.6938	27.7261	30.6113	29.4648	6	5	36.2466	6.63437	5.55899	6.48452
A0A0H3GWG3	Protein GrpE (HSP-70 cofactor)	6	5	51.5078	146.65	145.934	134.068	9	7	66.6616	190.535	207.81	206.687	6	5	53.3452	25.7773	26.1387	36.0996
A0A0H3GLA9	Thiol:disulfide interchange protein	5	4	30.995	17.293	49.2293	30.3351	8	7	51.741	43.3759	37.1531	40.5917	5	5	28.8185	16.0004	14.902	13.9178
A0A0H3GJ37	Ribosomal RNA small subunit methyltransferase A (EC 2.1.1.182) (16S rRNA (adenine(1518)-N(6)/adenine(1519)-N(6))-dimethyltransferase) (16S rRNA dimethyladenosine transferase) (16S rRNA dimethylase) (S-adenosylmethionine-6-N', N'-adenosyl(rRNA) dimethyltransferase)	9	7	66.0527	145.455	129.754	109.753	9	6	65.5247	29.1975	27.9977	29.4808	6	5	60.3945	25.6119	17.5427	39.2723
A0A0H3GHD3	30S ribosomal protein S18	7	6	32.8766	348.256	347.549	332.586	6	6	40.2039	409.824	380.082	308.879	7	5	33.1021	51.1123	43.9803	57.0225
A0A0H3GJ85	Catabolite repressor/activator (Fructose repressor)	7	6	42.3157	61.2707	55.9146	60.3098	6	6	36.7156	27.2455	29.0819	22.3618	5	5	33.1379	3.01748	3.76432	7.20769
A0A0H3GP15	Ubiquinol oxidase subunit 2	6	6	63.1305	164.051	166.782	150.186	6	6	61.0722	97.4807	169.245	187.151	5	5	41.0227	17.4679	19.7964	7.08158
A0A0H3GV04	Transcriptional regulator NarL	5	5	26.7083	11.0602	15.2648	10.2889	7	6	54.6328	38.3472	35.1396	25.9506	5	5	26.9652	3.564	3.52462	2.98211
A0A0H3GY32	RNase adapter protein RapZ	6	5	34.352	7.3445	8.20342	10.2013	7	6	57.3814	17.2152	14.265	15.724	9	5	57.4625	1.70437	1.79002	1.71858
A0A0H3GZE8	Shikimate kinase 1 (SK 1) (EC 2.7.1.71)	7	5	40.0273	35.1668	45.8583	41.4829	8	6	52.6799	141.036	141.618	118.329	7	5	46.2133	18.7561	19.4413	30.0748
A0A0H3GS31	tRNA-cytidine(32) 2-sulfurtransferase (EC 2.8.1.-) (Two-thiocytidine biosynthesis protein A) (tRNA 2-thiocytidine biosynthesis protein TtcA)	8	5	49.8588	6.044	7.43055	8.61597	9	6	63.7848	23.9332	35.7098	32.8288	6	5	37.4132	1.4971	4.44516	3.32946
A0A0H3GQK6	23S rRNA (guanosine-2'-O-)-methyltransferase RlmB (EC 2.1.1.185) (23S rRNA (guanosine2251 2'-O)-methyltransferase) (23S rRNA Gm2251 2'-O-methyltransferase)	8	4	47.1734	14.3035	24.2134	17.5271	6	6	35.5222	61.2582	96.0543	66.5457	6	5	39.4126	10.0335	8.69552	11.6703
A0A0H3GYE8	Ribulose-phosphate 3-epimerase (EC 5.1.3.1)	4	4	43.7893	27.9632	26.4226	20.9104	6	6	41.5768	47.2579	44.5642	37.0532	7	5	62.9264	17.1613	13.0319	12.7555
A0A0H3GIQ6	Phosphoheptose isomerase (EC 5.3.1.28) (Sedoheptulose 7-phosphate isomerase)	5	4	46.0387	126.623	117.38	113.829	9	6	84.0472	175.074	196.388	181.319	6	5	50.5476	47.6471	42.8046	58.133
A0A0H3GU18	50S ribosomal protein L24	5	3	21.7213	217.504	240.044	227.873	6	6	29.5281	372.359	301.027	275.085	5	5	30.811	123.806	118.795	135.572
A0A0H3GYZ0	Riboflavin synthase (EC 2.5.1.9)	3	2	19.3686	6.53477	5.73394	6.43713	6	6	41.5347	46.1962	31.5047	30.742	6	5	37.2254	1.9103	1.64136	3.41763
A0A0H3GIE5	RNA polymerase-binding transcription factor DksA	6	6	55.9355	64.0078	62.6041	66.6695	5	5	47.0759	45.0408	51.9361	51.3796	5	5	51.4004	36.8091	29.7628	42.228
A0A0H3GKG5	Peptide ABC transporter periplasmic substrate-binding protein	6	6	33.6521	12.2975	5.14773	4.83145	5	5	28.095	99.6963	162.837	145.634	10	5	59.2353	4.16677	4.11499	3.99412
A0A0H3GY16	CRM domain-containing protein	7	6	38.0121	72.1551	36.9232	72.8534	5	5	31.3278	100.865	74.4311	93.1539	5	5	23.5099	20.4952	18.5144	24.2035
A0A0H3H3K6	Arabinose 5-phosphate isomerase (API) (EC 5.3.1.13)	8	6	55.5818	11.2653	16.0488	11.8031	6	5	44.3698	27.5988	26.2128	30.3807	6	5	43.1215	12.1642	10.0228	8.09943
A0A0H3GQ83	Ferric uptake regulation protein	5	5	35.0449	41.9309	44.0316	41.3582	5	5	51.1654	43.842	77.4622	77.871	5	5	38.467	24.45	22.6582	26.378
A0A0H3H3H3	30S ribosomal protein S15	7	5	58.0694	106.098	145.119	200.292	6	5	53.6436	42.7716	38.2051	44.5589	6	5	57.3332	44.3691	46.187	45.6447
A0A0H3GXB6	Thiol:disulfide interchange protein	7	4	60.2885	88.3975	70.7939	42.9926	6	5	35.238	73.6837	40.7372	40.9955	7	5	41.3667	8.47626	9.99913	9.54769
A0A0H3GPY8	Flavodoxin	6	4	63.1671	19.07	40.1748	39.2344	7	5	56.3988	25.4854	33.0279	31.9637	6	5	72.8717	23.9795	21.38	23.7594
A0A0H3GZ11	Sugar phosphatase	6	4	36.8522	17.1323	17.9003	14.5725	7	5	42.0667	29.9156	19.6991	23.2566	7	5	40.961	19.3059	18.8383	20.0863
A0A0H3H0I5	ATP phosphoribosyltransferase (ATP-PRT) (ATP-PRTase) (EC 2.4.2.17)	5	4	30.9008	5.85667	4.87915	5.23207	8	5	45.5557	30.1522	36.5035	34.5392	5	5	34.8427	5.8592	6.46842	6.60758
A0A0H3GHK8	Alcohol dehydrogenase	#N/A	#N/A	#N/A	#N/A	#N/A	#N/A	5	4	30.6637	45.4204	39.2818	46.0858	5	5	32.5478	6.49047	6.8197	8.20777
A0A0H3GM92	Phosphatidylserine decarboxylase proenzyme (EC 4.1.1.65) [Cleaved into: Phosphatidylserine decarboxylase alpha chain; Phosphatidylserine decarboxylase beta chain]	9	9	51.2019	32.4604	38.8289	23.4868	5	4	30.666	19.9786	27.8294	18.1802	5	5	29.3757	2.82821	4.56208	4.32969
A0A0H3GRD6	Phosphoserine phosphatase (EC 3.1.3.3) (O-phosphoserine phosphohydrolase)	10	6	65.9241	10.9896	10.1169	11.2555	5	4	32.5226	12.0988	11.2475	14.4384	8	5	50.1664	5.25867	5.42088	4.33306
A0A0H3GYB8	dITP/XTP pyrophosphatase (EC 3.6.1.66) (Non-canonical purine NTP pyrophosphatase) (Non-standard purine NTP pyrophosphatase) (Nucleoside-triphosphate diphosphatase) (Nucleoside-triphosphate pyrophosphatase) (NTPase)	6	6	37.4494	5.37899	2.12474	6.41237	5	4	35.1366	7.93024	13.2851	11.8476	6	5	33.9588	3.87118	3.97511	4.20075
A0A0H3GLG0	50S ribosomal protein L31	5	5	9.3613	226.116	235.563	233.528	4	4	9.649	259.486	244.845	205.093	6	5	9.7729	98.6974	86.687	121.308
A0A0H3GK04	Glucosamine-6-phosphate deaminase (EC 3.5.99.6) (GlcN6P deaminase) (GNPDA) (Glucosamine-6-phosphate isomerase)	4	4	23.1744	7.04697	6.03008	5.56032	4	4	24.3223	10.7447	9.37982	8.69581	7	5	40.8405	6.23785	5.60371	7.01595
A0A0H3GV15	Chromosome partition protein MukE	5	4	32.5046	9.62352	7.28346	8.10804	5	4	40.7469	26.6385	23.2079	26.2001	7	5	58.3545	3.56323	6.29884	6.17182
A0A0H3GGB5	DNA-binding transcriptional regulator CpxR	7	4	45.8845	42.5581	43.9096	37.4162	6	4	36.5998	42.6186	34.4003	34.5305	8	5	68.0443	16.3051	17.1835	18.7406
A0A0H3GLS9	Exodeoxyribonuclease III	4	4	30.5739	53.2359	42.3013	43.6802	6	4	45.5005	42.5298	47.9818	41.4905	7	5	42.8203	7.76161	15.0903	12.3936
A0A0H3GMG2	UPF0307 protein KPHS_04740	4	3	24.5353	26.5883	21.8488	23.0873	5	4	35.5551	42.2	41.9073	33.8815	5	5	32.9437	4.33954	4.46943	5.74736
A0A0H3GMT6	Thymidylate kinase (EC 2.7.4.9) (dTMP kinase)	2	1	13.7942	1.48142	5.58171	5.66598	5	4	30.9997	292.06	52.1591	50.9501	6	5	32.0584	4.05551	3.29837	3.57244
A0A0H3GT61	tRNA (guanine-N(7)-)-methyltransferase (EC 2.1.1.33) (tRNA (guanine(46)-N(7))-methyltransferase) (tRNA(m7G46)-methyltransferase)	4	4	26.8065	13.0348	20.9976	20.1836	4	3	25.294	13.3016	16.8925	17.1972	6	5	43.6862	7.0902	9.13765	8.99658
A0A0H3H374	3,4-dihydroxy-2-butanone 4-phosphate synthase (DHBP synthase) (EC 4.1.99.12)	4	4	30.6649	15.8031	46.6025	40.5116	5	3	38.8886	42.9008	63.9219	57.9427	6	5	51.5542	14.5833	12.3235	10.5756
A0A0H3GTT8	Glyoxalase	6	3	35.2932	14.9145	12.887	14.6808	3	3	19.6586	9.77771	9.93362	10.1578	6	5	39.4175	5.92019	5.59586	4.86773
A0A0H3GUS3	Glutaredoxin 1	4	3	23.1717	7.52066	22.3635	14.0977	3	3	20.83	10.0307	11.2684	11.8536	5	5	33.1435	3.70153	3.91957	9.39767
A0A0H3GQI6	Oligoribonuclease (EC 3.1.-.-)	2	2	11.5822	15.181	12.5571	13.2973	4	3	25.6097	24.2731	22.3628	25.7997	6	5	37.0843	7.81416	7.21796	5.79878
A0A0H3GP65	Anhydro-N-acetylmuramic acid kinase (EC 2.7.1.170) (AnhMurNAc kinase)	1	1	6.0239	1.92285	0.0215293	0.00274178	5	3	37.0463	4.03194	4.25809	5.37134	5	5	35.0803	4.57487	4.05947	1.46681
A0A0H3GMC2	Chromosome segregation and condensation protein MukF	10	8	55.7735	31.8512	33.0014	45.3107	6	2	35.7483	11.0259	5.77643	9.97403	7	5	39.9186	5.04451	4.81279	4.98898
A0A0H3GT01	CinA-like protein	9	6	43.9914	359.961	393.057	410.32	3	2	12.2024	14.4111	9.1995	8.75285	6	5	36.4727	1.66005	1.47376	1.18205
A0A0H3GQL9	Translation initiation factor IF-1	4	4	48.655	84.2989	100.674	97.1777	2	2	30.5583	23.8392	24.5825	22.2136	5	5	32.6129	23.0529	22.0292	28.7647
A0A0H3GSL9	S-adenosylmethionine:tRNA ribosyltransferase-isomerase (EC 2.4.99.17) (Queuosine biosynthesis protein QueA)	5	3	28.6962	12.7714	15.863	14.2102	4	2	30.521	29.9681	28.7769	35.6498	7	5	48.601	6.38504	7.91927	5.86152
A0A0H3GYF3	NUDIX hydrolase	3	2	23.0425	6.23896	7.0578	8.82384	4	2	28.0313	6.31278	9.30586	8.9136	7	5	42.6643	5.08402	4.80168	4.56337
A0A0H3GNL1	7-cyano-7-deazaguanine synthase (EC 6.3.4.20) (7-cyano-7-carbaguanine synthase) (PreQ(0) synthase) (Queuosine biosynthesis protein QueC)	3	1	18.4088	3.26722	3.76124	4.40249	3	2	17.6875	1.45589	2.03003	2.31586	7	5	43.2916	3.12719	2.8362	3.66504
A0A0H3GRN0	Tryptophan synthase alpha chain (EC 4.2.1.20)	6	5	37.5317	15.1579	13.797	16.1632	3	1	18.4796	5.44515	0	1.82374	5	5	31.4321	2.85092	2.38176	2.48995
A0A0H3GH82	Arginine-binding periplasmic protein	3	3	17.7314	5.98525	5.9694	7.62278	2	1	11.6889	6.61306	6.48378	4.59084	5	5	32.3688	5.1259	5.20219	6.04909
A0A0H3GUY6	DUF2594 family protein	1	1	7.0702	24.7151	21.2202	24.3167	3	1	19.5357	13.4045	23.909	18.8144	5	5	32.7123	7.82855	7.11754	15.299
A0A0H3GN75	3-isopropylmalate dehydrogenase (EC 1.1.1.85) (3-IPM-DH) (Beta-IPM dehydrogenase) (IMDH)	#N/A	#N/A	#N/A	#N/A	#N/A	#N/A	#N/A	#N/A	#N/A	#N/A	#N/A	#N/A	6	4	35.0571	2.84494	2.91108	2.11045
A0A0H3GGJ9	DNA 3'-5' helicase (EC 5.6.2.4)	#N/A	#N/A	#N/A	#N/A	#N/A	#N/A	#N/A	#N/A	#N/A	#N/A	#N/A	#N/A	5	4	28.0584	4.74009	7.00908	8.84798
A0A0H3GKB0	L-threonine dehydratase (EC 4.3.1.19) (Threonine deaminase)	#N/A	#N/A	#N/A	#N/A	#N/A	#N/A	#N/A	#N/A	#N/A	#N/A	#N/A	#N/A	5	4	29.4818	3.42251	3.1706	2.54709
A0A0H3GST9	S-formylglutathione hydrolase (EC 3.1.2.12)	#N/A	#N/A	#N/A	#N/A	#N/A	#N/A	#N/A	#N/A	#N/A	#N/A	#N/A	#N/A	5	4	35.8449	4.02219	3.57246	3.02765
A0A0H3GYZ5	acetolactate synthase (EC 2.2.1.6)	#N/A	#N/A	#N/A	#N/A	#N/A	#N/A	#N/A	#N/A	#N/A	#N/A	#N/A	#N/A	4	4	40.8942	17.0316	19.4452	14.1312
A0A0H3GNX6	DUF2076 domain-containing protein	#N/A	#N/A	#N/A	#N/A	#N/A	#N/A	#N/A	#N/A	#N/A	#N/A	#N/A	#N/A	5	4	32.2797	5.2318	6.13464	2.46389
A0A0H3GTH9	Hydrolase	#N/A	#N/A	#N/A	#N/A	#N/A	#N/A	#N/A	#N/A	#N/A	#N/A	#N/A	#N/A	5	4	23.2087	9.96615	6.91024	8.83556
A0A0H3GNJ6	Cytochrome bo(3) ubiquinol oxidase subunit 1 (EC 7.1.1.3) (Cytochrome o ubiquinol oxidase subunit 1) (Oxidase bo(3) subunit 1) (Ubiquinol oxidase polypeptide I) (Ubiquinol oxidase subunit 1)	8	8	44.8871	87.6511	166.517	106.954	#N/A	#N/A	#N/A	#N/A	#N/A	#N/A	5	4	36.2124	33.7458	30.9296	31.713
A0A0H3GU68	DNA-binding protein	6	4	37.1384	35.8405	24.7052	19.5327	#N/A	#N/A	#N/A	#N/A	#N/A	#N/A	4	4	25.8054	5.31098	8.36048	11.6991
A0A0H3H1S8	SsrA-binding protein (Small protein B)	2	2	10.1904	2.23455	1.99552	1.92355	#N/A	#N/A	#N/A	#N/A	#N/A	#N/A	4	4	23.0163	1.74547	1.73517	12.9797
A0A0H3GI06	Small ribosomal subunit biogenesis GTPase RsgA (EC 3.6.1.-)	1	0	6.1958	0	0	0	#N/A	#N/A	#N/A	#N/A	#N/A	#N/A	4	4	33.0243	2.97878	2.55819	3.51524
A0A0H3GKJ1	Nitrogen regulatory protein P-II 2	1	0	5.6109	0	0	0	#N/A	#N/A	#N/A	#N/A	#N/A	#N/A	6	4	34.3724	12.6989	12.7853	9.40176
A0A0H3GRL4	Response regulator in two-component regulatory system with PhoQ	12	10	65.1276	79.5926	81.2288	85.8363	14	14	113.735	136.895	116.338	118.561	5	4	30.1266	0.955059	1.22661	1.39186
A0A0H3GVT5	PrkA AAA domain-containing protein	12	10	69.7856	29.7698	19.0183	18.1278	14	12	98.4357	38.1595	25.9294	24.8195	4	4	23.9459	1.44045	2.54242	1.70836
A0A0H3GRI2	PTS system glucose-specific EIICB component (EC 2.7.1.199) (EIICB-Glc)	14	10	97.2247	88.7061	109.303	90.9648	15	12	121.675	61.7499	71.2175	71.9869	5	4	33.7367	9.65358	9.23428	2.77487
A0A0H3GRJ1	Phosphoribosylaminoimidazole-succinocarboxamide synthase (EC 6.3.2.6) (SAICAR synthetase)	10	8	71.9069	60.3852	32.8043	29.4744	13	11	101.027	48.4174	48.3528	45.8262	7	4	48.6485	3.46633	7.9912	12.283
A0A0H3GY71	Protease TldD	8	7	49.1952	41.505	41.2712	43.8807	11	10	66.3212	45.6474	52.2067	43.4458	7	4	42.1798	2.00383	1.9161	1.66956
A0A0H3GJA5	Cell division protein FtsA	6	6	54.847	54.6694	56.9073	49.8002	11	10	75.112	115.89	86.3147	82.3786	4	4	23.9412	2.02702	2.09677	1.44192
A0A0H3GQ16	PTS system mannose-specific EIIAB component (EC 2.7.1.191) (EIIAB-Man) (EIII-Man)	11	11	75.46	62.8431	69.3929	67.4598	10	9	76.8616	77.4907	36.3907	35.1063	8	4	48.1518	3.66876	5.09824	3.72107
A0A0H3GUV0	Guanylate kinase (EC 2.7.4.8) (GMP kinase)	6	6	42.2019	19.8972	36.7063	29.5951	11	9	90.0546	34.694	35.9338	45.4694	6	4	42.6562	5.84786	5.94859	5.3134
A0A0H3GM71	Co-chaperonin GroES (10 kDa chaperonin) (Chaperonin-10) (Cpn10)	5	5	25.1254	399.205	390.767	359.433	9	9	40.4352	480.861	549.68	575.778	5	4	24.5812	91.526	89.7329	116.039
A0A0H3GJ69	Acyl-CoA thioesterase II	4	3	24.3185	5.27521	6.52869	5.1021	10	9	60.4696	14.2789	10.5669	14.0616	4	4	24.8835	2.50445	1.95034	10.5226
A0A0H3GP55	Adenosine deaminase (EC 3.5.4.4) (Adenosine aminohydrolase)	11	10	87.5444	71.0386	81.7021	77.1805	9	8	76.5071	96.1968	127.345	133.024	6	4	55.4549	16.3755	17.072	20.1715
A0A0H3GU70	3-dehydroquinate synthase (DHQS) (EC 4.2.3.4)	11	6	70.4552	9.63245	7.51772	9.1453	8	8	54.0726	24.6362	23.1102	23.9465	4	4	28.9788	3.48282	5.98973	5.66744
A0A0H3GQD1	Galactokinase (EC 2.7.1.6) (Galactose kinase)	7	6	67.1314	19.0727	26.1723	23.9054	10	8	76.1936	61.2841	15.8499	20.6945	4	4	27.4885	8.4635	8.15286	6.4007
A0A0H3GR24	Ubiquinone biosynthesis O-methyltransferase (2-polyprenyl-6-hydroxyphenol methylase) (EC 2.1.1.222) (3-demethylubiquinone 3-O-methyltransferase) (EC 2.1.1.64)	7	7	55.657	14.8008	5.6599	11.794	7	7	43.5731	12.2459	12.8434	16.5005	7	4	45.7994	2.06855	2.24754	0.776911
A0A0H3GW78	Lipopolysaccharide export system ATP-binding protein LptB	7	6	43.9373	17.8561	13.8518	14.6035	9	7	64.134	27.3711	32.8251	37.0266	5	4	23.5866	5.20202	4.61462	4.53653
A0A0H3GIP4	D,D-heptose 1,7-bisphosphate phosphatase (EC 3.1.3.-)	5	4	29.7028	3.77313	4.57401	5.04933	8	7	42.15	28.1633	28.9367	28.221	4	4	27.482	5.92967	5.87947	4.63074
A0A0H3GU14	50S ribosomal protein L18	9	8	57.2841	169.451	160.773	154.071	8	6	48.0505	127.946	78.6783	93.1471	6	4	44.4115	48.171	47.033	60.9957
A0A0H3GSB1	Xanthine-guanine phosphoribosyltransferase (XGPRT) (EC 2.4.2.22) (Xanthine phosphoribosyltransferase)	7	6	40.3525	10.5975	11.0766	15.8414	6	6	30.0489	15.3913	36.6903	32.6641	5	4	41.2568	2.33324	2.28675	1.14479
A0A0H3GW46	Fructose-specific PTS family enzyme IIB'BC component	5	5	31.1194	15.8132	15.6652	18.1426	6	6	37.4991	40.3552	30.1904	30.7496	4	4	24.2157	4.43205	3.74833	0.532781
A0A0H3GYR4	Glutaredoxin	6	5	42.6542	45.9915	46.3676	45.1482	7	6	50.1671	66.9335	71.2868	68.4097	5	4	28.4544	4.75628	7.8105	6.54766
A0A0H3GGS8	D-ribose transporter subunit RbsB	10	7	65.4317	15.0777	11.7826	8.38361	9	5	61.0977	58.5013	25.0603	25.5889	5	4	27.8711	8.45146	7.85851	9.49987
A0A0H3GYR8	Uronate isomerase (EC 5.3.1.12) (Glucuronate isomerase) (Uronic isomerase)	9	7	58.7422	6.54145	4.47125	5.66362	9	5	59.5528	5.01158	6.33153	6.15529	6	4	36.7886	0.804332	1.08791	4.0811
A0A0H3GWM6	Inositol-5-monophosphate dehydrogenase	6	6	59.1702	63.5322	94.5444	80.7413	5	5	53.9292	65.541	94.6971	86.0833	5	4	51.7519	25.7756	25.9542	25.0272
A0A0H3GPR8	UPF0438 protein YifE	7	6	56.6487	52.6005	43.4428	63.9667	6	5	45.4105	42.8259	39.0265	42.7034	8	4	51.7196	8.38116	8.00843	10.0244
A0A0H3H3J7	Octaprenyl-diphosphate synthase	6	5	45.501	18.3365	19.6241	15.7402	5	5	26.1945	81.8498	73.5759	66.5883	5	4	32.5507	3.54861	4.06464	4.05519
A0A0H3GGL0	Uridine phosphorylase (EC 2.4.2.3)	5	5	37.1905	43.1562	57.8492	49.8792	6	5	46.7481	76.4525	70.6426	68.8549	4	4	29.2463	11.8005	9.64629	11.8597
A0A0H3GTR6	Cytokinin riboside 5'-monophosphate phosphoribohydrolase (EC 3.2.2.n1)	7	5	50.0135	20.3089	15.4278	17.726	6	5	43.6239	46.8836	45.1235	49.3191	5	4	41.951	9.38537	9.42265	10.9191
A0A0H3GVE2	DUF2884 domain-containing protein	4	4	24.0528	17.2602	9.08866	6.94472	6	5	40.116	12.1932	12.9911	13.1117	4	4	31.1074	2.98064	2.63383	2.61422
A0A0H3GQC1	Peptidoglycan-associated lipoprotein (PAL)	4	3	31.8786	34.0287	27.9507	30.6248	7	5	59.1415	62.6738	53.6757	82.8653	4	4	22.935	7.32803	5.26495	7.0503
A0A0H3GZE3	Phosphoglycolate phosphatase (PGP) (PGPase) (EC 3.1.3.18)	3	3	22.7381	26.6131	25.8895	25.3348	7	5	58.75	24.5503	46.2211	44.1085	5	4	51.919	10.1286	9.76306	11.4274
A0A0H3H3T6	Shikimate dehydrogenase (NADP(+)) (SDH) (EC 1.1.1.25)	2	2	11.5616	11.0202	8.92959	6.89473	5	5	36.5727	25.026	25.8397	24.1768	4	4	34.0166	2.45557	3.27181	3.20464
A0A0H3GXW1	Ribosomal RNA large subunit methyltransferase G (EC 2.1.1.174) (23S rRNA m2G1835 methyltransferase) (rRNA (guanine-N(2)-)-methyltransferase RlmG)	#N/A	#N/A	#N/A	#N/A	#N/A	#N/A	4	4	24.5906	7.68517	9.45951	11.7731	5	4	28.7103	1.40555	2.51066	2.84275
A0A0H3GV33	Nicotinate phosphoribosyltransferase (NAPRTase) (EC 6.3.4.21)	#N/A	#N/A	#N/A	#N/A	#N/A	#N/A	5	4	29.818	5.28601	10.4408	10.6998	5	4	28.0907	1.50928	1.68994	3.08876
A0A0H3GQH2	NAD(P)-binding dehydrogenase	#N/A	#N/A	#N/A	#N/A	#N/A	#N/A	5	4	34.2076	37.2127	47.2412	44.5201	6	4	37.4381	2.70024	2.93773	5.09775
A0A0H3GVB1	Bifunctional protein GlmU [Includes: UDP-N-acetylglucosamine pyrophosphorylase (EC 2.7.7.23) (N-acetylglucosamine-1-phosphate uridyltransferase); Glucosamine-1-phosphate N-acetyltransferase (EC 2.3.1.157)]	#N/A	#N/A	#N/A	#N/A	#N/A	#N/A	6	4	33.0406	8.30854	10.0331	10.0073	6	4	36.6096	12.7375	9.00174	1.12575
A0A0H3GSW8	Adenine phosphoribosyltransferase (APRT) (EC 2.4.2.7)	8	6	61.0945	24.762	27.6787	26.7299	5	4	30.4014	27.6741	32.8426	34.6346	5	4	43.8299	8.41513	5.76445	11.7224
A0A0H3H3U3	Peptide deformylase (PDF) (EC 3.5.1.88) (Polypeptide deformylase)	6	5	39.3859	28.4931	43.3468	25.021	6	4	45.4742	49.0916	40.3222	40.5565	4	4	35.9057	9.44628	10.3238	8.67877
A0A0H3GKD0	dTDP-4-amino-4,6-dideoxygalactose transaminase (EC 2.6.1.59)	4	4	25.5878	10.0623	8.8072	6.28887	5	4	33.614	14.3751	14.3856	12.5787	9	4	49.3796	2.83154	2.7021	3.23842
A0A0H3GMX3	Lysine decarboxylase 2, constitutive	7	4	43.1305	57.9602	59.5728	54.3925	5	4	36.8293	335.241	257.336	297.383	6	4	33.8224	28.5685	18.7694	23.6326
A0A0H3GU37	30S ribosomal protein S12	5	4	27.425	3.07447	2.28348	3.00281	5	4	42.6598	27.3367	37.2554	26.4796	5	4	42.1723	69.6875	47.9469	76.8785
A0A0H3H2N5	Aminomethyltransferase (EC 2.1.2.10) (Glycine cleavage system T protein)	4	4	24.0708	17.777	9.5086	11.0356	6	4	34.0567	20.5174	10.0004	12.6884	5	4	29.1528	8.43703	5.5488	5.41851
A0A0H3H3I7	Dihydropteroate synthase (DHPS) (EC 2.5.1.15) (Dihydropteroate pyrophosphorylase)	6	4	34.0875	21.6039	10.0964	18.1487	7	4	40.8705	52.3289	56.4429	47.8783	4	4	37.4824	5.47142	5.50688	8.11798
A0A0H3GJC7	N5-carboxyaminoimidazole ribonucleotide mutase (N5-CAIR mutase) (EC 5.4.99.18) (5-(carboxyamino)imidazole ribonucleotide mutase)	3	3	19.9084	27.2978	14.0888	13.4602	4	4	30.0345	55.6667	74.807	83.7219	4	4	37.2648	9.3294	8.24398	21.9393
A0A0H3GXG5	2-C-methyl-D-erythritol 2,4-cyclodiphosphate synthase (MECDP-synthase) (MECPP-synthase) (MECPS) (EC 4.6.1.12)	3	3	19.6173	6.02639	10.3921	7.5731	5	4	37.8557	24.8337	31.7416	29.478	4	4	34.2687	7.03902	5.48415	4.60541
A0A0H3GQ05	tRNA threonylcarbamoyladenosine biosynthesis protein TsaB (t(6)A37 threonylcarbamoyladenosine biosynthesis protein TsaB)	3	2	21.7412	13.5427	14.7196	8.32912	4	4	28.1021	19.3066	18.9525	21.5228	4	4	28.9869	11.282	9.86781	4.94242
A0A0H3GTT3	Sigma(54) modulation protein	5	2	32.2689	15.3898	11.3682	3.92741	4	4	25.5853	12.9662	5.11015	8.56026	4	4	25.7106	7.64103	7.77125	9.03315
A0A0H3GR87	YccJ protein	3	2	40.0466	61.5914	50.6365	22.9481	5	4	47.2737	77.5941	49.6463	40.8525	4	4	42.4127	12.6474	11.49	10.2122
A0A0H3GRP4	Iron-sulfur cluster assembly scaffold protein IscU	3	2	12.7196	0.493987	0.666271	2.69241	5	4	24.9823	2.09068	21.6735	13.9193	5	4	29.7944	8.4734	9.26788	26.1949
A0A0H3GP51	Nucleoid-associated protein KPHS_11990	2	1	12.0123	8.09419	10.0401	10.3346	5	4	31.6361	34.9398	58.6157	39.079	7	4	51.8812	5.86461	6.88902	1.71251
A0A0H3GVZ3	Enzyme with a phophatase-like domain	#N/A	#N/A	#N/A	#N/A	#N/A	#N/A	5	3	28.4573	26.0441	18.4454	16.8559	4	4	25.1333	6.09619	5.96316	7.49311
A0A0H3GWK7	30S ribosomal protein S14	5	5	35.9333	180.279	202.761	198.241	5	3	27.4176	19.1824	19.3921	16.4606	5	4	36.6385	75.7947	67.9246	85.6936
A0A0H3GVG9	GTP cyclohydrolase 1 (EC 3.5.4.16) (GTP cyclohydrolase I) (GTP-CH-I)	8	4	51.7244	13.9203	15.5568	14.6087	4	3	25.425	17.3956	15.8178	20.0308	6	4	36.5818	10.133	9.75908	10.5371
A0A0H3GTP4	Ribosome maturation protein RimP	4	3	24.1753	66.9609	68.0376	62.98	3	3	18.017	223.87	189.058	223.105	5	4	31.9478	11.8041	12.8862	14.1756
A0A0H3GZJ5	Thiosulfate sulfurtransferase GlpE (EC 2.8.1.1)	3	3	27.3539	15.3724	12.5511	13.2272	4	3	32.4865	3.20569	4.40553	4.66918	4	4	27.9851	11.1841	9.5004	12.3296
A0A0H3GP22	Transcriptional regulator HU subunit beta	2	2	0	1.40664	0.327232	0.209237	3	3	6.4533	1.52024	1.63054	0.81279	4	4	24.2587	0.901495	2.43783	2.2997
A0A0H3GTL7	Co-chaperone protein HscB (Hsc20)	#N/A	#N/A	#N/A	#N/A	#N/A	#N/A	2	2	12.1495	5.34338	8.93707	7.49461	4	4	23.1625	9.03709	9.67473	2.87892
A0A0H3GP70	Oxidoreductase, NAD(P)-linked	9	8	75.7259	17.3433	14.0573	24.9345	7	2	50.0178	38.6344	29.2454	28.9535	9	4	59.5718	2.117	1.53392	3.96805
A0A0H3H054	Deoxyuridine 5'-triphosphate nucleotidohydrolase (dUTPase) (EC 3.6.1.23) (dUTP pyrophosphatase)	5	4	44.0742	72.8559	65.4318	55.1561	2	2	24.6039	135.036	175.443	184.913	4	4	40.0268	24.0318	23.6682	33.873
A0A0H3GSF5	UPF0265 protein KPHS_35250	6	4	62.8691	404.445	355.011	281.323	4	2	41.9698	509.347	321.396	232.604	4	4	49.5014	42.9537	42.8256	48.7184
A0A0H3GKV0	Putrescine-binding periplasmic protein	3	2	16.8733	24.5985	30.2776	30.1969	4	2	23.2943	26.7326	32.8431	25.2277	7	4	45.0064	4.53068	4.03667	3.96894
A0A0H3GS43	UDP-3-O-(3-hydroxymyristoyl)glucosamine N-acyltransferase (UDP-3-O-(3-OHC14)-GlcN N-acyltransferase) (EC 2.3.1.191) (UDP-3-O-(3-hydroxytetradecanoyl)glucosamine N-acyltransferase)	2	1	11.3369	11.7055	16.9409	10.8475	3	2	17.3214	24.539	14.9378	15.4014	4	4	25.4602	7.22859	6.89278	7.34764
A0A0H3GL52	CoA-binding protein	2	0	13.7981	0	0	0	5	2	33.1678	9.27841	8.27618	7.61021	5	4	43.6908	10.0151	9.05231	6.8807
A0A0H3GVI6	DNA polymerase III subunit delta' (EC 2.7.7.7)	#N/A	#N/A	#N/A	#N/A	#N/A	#N/A	3	1	17.3739	2.88904	4.94291	2.83105	5	4	25.7942	5.91757	5.63072	11.5417
A0A0H3GJ40	4-methyl-5(Beta-hydroxyethyl)-thiazole monophosphate biosynthesis enzyme	#N/A	#N/A	#N/A	#N/A	#N/A	#N/A	3	1	16.9547	73.1767	89.5824	89.8088	4	4	29.7977	78.9354	81.5767	81.1429
A0A0H3GMY3	Right origin-binding protein	6	5	39.6627	5.29399	7.7373	7.8233	1	1	7.1967	41.1335	33.8981	32.2703	6	4	38.1354	5.10973	5.94973	4.68489
A0A0H3GRB3	50S ribosomal protein L35	3	3	7.4033	105.975	127.512	126.482	1	1	6.8228	301.335	253.18	192.67	4	4	7.559	41.0505	37.533	51.5556
A0A0H3GVR9	CTP synthase (glutamine hydrolyzing) (EC 6.3.4.2)	3	3	15.9705	5.96594	6.34999	5.79382	1	1	5.6536	0.486032	1.20818	1.14961	6	4	34.3272	1.96212	2.40023	1.49988
A0A0H3GVC3	Uncharacterized protein	3	3	23.1246	41.7926	40.5382	36.4797	2	1	11.5125	78.2607	97.2345	89.4176	5	4	33.9354	15.5849	15.2885	17.5376
A0A0H3GPL2	Formate dehydrogenase-O alpha subunit	5	3	29.9839	3.4499	3.08641	2.09271	3	1	17.6573	3.12615	0.0408339	2.74836	6	4	33.1659	19.2874	18.5875	26.2261
A0A0H3GQ57	LexA repressor (EC 3.4.21.88)	4	3	23.8957	17.8418	34.9865	30.0117	3	1	24.5683	11.4758	9.06023	10.6953	4	4	30.1105	12.9186	13.2416	15.6502
A0A0H3GRU4	UPF0231 protein KPHS_08460	1	1	6.4126	7.68514	8.19104	7.13034	1	1	7.2071	21.0635	23.9556	19.5832	4	4	25.2786	2.01412	1.91703	1.5959
A0A0H3GKF8	Sugar phosphatase	1	1	6.0497	12.0187	12.3758	12.1989	3	1	17.8455	16.4156	14.2321	15.0228	5	4	26.8276	4.81481	3.43397	4.7033
A0A0H3GZS1	Phenolic acid decarboxylase	#N/A	#N/A	#N/A	#N/A	#N/A	#N/A	1	0	5.9379	0	0	0	4	4	27.0808	3.41183	3.54263	1.42715
A0A0H3H451	Pirin family protein	#N/A	#N/A	#N/A	#N/A	#N/A	#N/A	1	0	6.0185	0	0	0	4	4	22.9807	1.83448	1.76079	1.80217
A0A0H3GMP3	Polyamine aminopropyltransferase (Putrescine aminopropyltransferase) (PAPT) (Spermidine synthase) (SPDS) (SPDSY) (EC 2.5.1.16)	#N/A	#N/A	#N/A	#N/A	#N/A	#N/A	#N/A	#N/A	#N/A	#N/A	#N/A	#N/A	4	3	37.8785	4.55014	4.24797	3.8908
A0A0H3GMX6	Lipoate-protein ligase A (EC 6.3.1.20) (Lipoate--protein ligase)	#N/A	#N/A	#N/A	#N/A	#N/A	#N/A	#N/A	#N/A	#N/A	#N/A	#N/A	#N/A	5	3	28.5603	2.77045	2.304	0.6918
A0A0H3H365	DNA topoisomerase 4 subunit B (EC 5.6.2.2) (Topoisomerase IV subunit B)	#N/A	#N/A	#N/A	#N/A	#N/A	#N/A	#N/A	#N/A	#N/A	#N/A	#N/A	#N/A	4	3	22.5392	43.3512	56.8498	46.7259
A0A0H3GK63	Aldose 1-epimerase (EC 5.1.3.3)	#N/A	#N/A	#N/A	#N/A	#N/A	#N/A	#N/A	#N/A	#N/A	#N/A	#N/A	#N/A	4	3	22.373	3.05453	3.29728	5.50064
A0A0H3GKL4	Recombination protein RecR	#N/A	#N/A	#N/A	#N/A	#N/A	#N/A	#N/A	#N/A	#N/A	#N/A	#N/A	#N/A	4	3	25.2373	2.34402	2.21051	1.22794
A0A0H3GRG8	Pseudouridine synthase (EC 5.4.99.-)	#N/A	#N/A	#N/A	#N/A	#N/A	#N/A	#N/A	#N/A	#N/A	#N/A	#N/A	#N/A	3	3	18.1288	3.14987	3.35774	3.22634
A0A0H3GST1	Ammonium transporter	#N/A	#N/A	#N/A	#N/A	#N/A	#N/A	#N/A	#N/A	#N/A	#N/A	#N/A	#N/A	3	3	19.0188	11.1993	12.7711	3.83761
A0A0H3GK98	DNA-binding transcriptional regulator OxyR	#N/A	#N/A	#N/A	#N/A	#N/A	#N/A	#N/A	#N/A	#N/A	#N/A	#N/A	#N/A	3	3	17.3824	5.12658	5.85374	7.80357
A0A0H3GL02	Dihydropteridine reductase/oxygen-insensitive NAD(P)H nitroreductase	#N/A	#N/A	#N/A	#N/A	#N/A	#N/A	#N/A	#N/A	#N/A	#N/A	#N/A	#N/A	3	3	17.0287	0.97448	1.74374	1.00358
A0A0H3GM80	Nucleotidase	#N/A	#N/A	#N/A	#N/A	#N/A	#N/A	#N/A	#N/A	#N/A	#N/A	#N/A	#N/A	3	3	18.3229	1.07491	2.15891	0.945797
A0A0H3GPC8	3-oxoadipate enol-lactonase II	#N/A	#N/A	#N/A	#N/A	#N/A	#N/A	#N/A	#N/A	#N/A	#N/A	#N/A	#N/A	5	3	28.3853	1.39846	2.06713	2.52724
A0A0H3GSV5	Acetyl-CoA acetyltransferase	#N/A	#N/A	#N/A	#N/A	#N/A	#N/A	#N/A	#N/A	#N/A	#N/A	#N/A	#N/A	4	3	22.5673	5.16944	4.40771	7.12393
A0A0H3GYX5	Transcriptional regulator SlyA	#N/A	#N/A	#N/A	#N/A	#N/A	#N/A	#N/A	#N/A	#N/A	#N/A	#N/A	#N/A	3	3	18.8782	0.228513	1.82639	1.12008
A0A0H3H1T7	Carboxymuconolactone decarboxylase-like domain-containing protein	#N/A	#N/A	#N/A	#N/A	#N/A	#N/A	#N/A	#N/A	#N/A	#N/A	#N/A	#N/A	4	3	31.4342	1.89932	1.55349	1.21776
A0A0H3GRW3	Carbonic anhydrase (EC 4.2.1.1) (Carbonate dehydratase)	4	3	23.035	5.12086	5.94727	4.75246	#N/A	#N/A	#N/A	#N/A	#N/A	#N/A	3	3	19.3756	2.57307	2.39208	3.07269
A0A0H3GSS7	MrkA fimbrial protein	2	2	14.0385	8.88868	14.5968	13.7414	#N/A	#N/A	#N/A	#N/A	#N/A	#N/A	3	3	19.9891	4.99189	4.04242	4.18708
A0A0H3GVU0	50S ribosomal protein L3 glutamine methyltransferase (L3 MTase) (EC 2.1.1.298) (N5-glutamine methyltransferase PrmB)	2	2	19.1814	26.2683	27.3589	27.5404	#N/A	#N/A	#N/A	#N/A	#N/A	#N/A	3	3	19.9471	13.649	14.7164	13.7331
A0A0H3GQ21	Ribosomal silencing factor RsfS	1	1	5.7395	0.608981	0.205576	0.882364	#N/A	#N/A	#N/A	#N/A	#N/A	#N/A	4	3	26.5466	2.7297	3.50319	1.60506
A0A0H3GT90	Aminotransferase	2	1	11.812	9.91208	8.90215	8.03838	#N/A	#N/A	#N/A	#N/A	#N/A	#N/A	4	3	18.328	1.92426	2.74235	1.43118
A0A0H3GTX6	Uncharacterized protein	1	1	6.6877	5.09691	4.84029	5.15609	#N/A	#N/A	#N/A	#N/A	#N/A	#N/A	3	3	28.8882	4.73077	6.70208	7.90273
A0A0H3GYJ0	High-affinity branched-chain amino acid transport ATP-binding protein	3	1	16.3216	2.90768	5.50744	5.48707	#N/A	#N/A	#N/A	#N/A	#N/A	#N/A	4	3	20.9408	1.05538	1.83165	1.2544
A0A0H3H0Y2	OmpK36 porin	2	1	12.748	52.576	38.9026	40.9578	#N/A	#N/A	#N/A	#N/A	#N/A	#N/A	3	3	20.6088	1.45627	4.25049	1.41122
A0A0H3GN17	Beta-lactamase (EC 3.5.2.6)	#N/A	#N/A	#N/A	#N/A	#N/A	#N/A	24	20	154.53	448.264	427.481	457.057	5	3	39.9263	12.0469	4.13431	1.51233
A0A0H3H3A3	1,3-propanediol oxidoreductase	23	18	124.377	1288.95	303.058	247.154	24	20	153.307	1403.08	12.8399	10.2652	4	3	22.7568	3.39479	3.57585	0.0823233
A0A0H3GKH2	3-octaprenyl-4-hydroxybenzoate carboxy-lyase (EC 4.1.1.98) (Polyprenyl p-hydroxybenzoate decarboxylase)	3	3	18.8249	11.3734	12.0005	10.3662	14	11	96.5857	23.1979	28.5231	27.7315	5	3	25.9897	4.79822	4.758	4.8547
A0A0H3GM68	L-allo-threonine aldolase	8	7	45.8741	12.9348	13.9636	14.2901	11	9	62.1301	43.4142	27.2064	27.3653	3	3	17.7523	8.29322	8.20262	2.39317
A0A0H3GW27	Outer membrane protein assembly factor BamB	9	5	55.144	9.4399	12.5545	15.1377	11	8	85.1131	76.1006	58.6116	54.7068	4	3	17.2316	4.43812	2.2082	1.45711
A0A0H3GPN0	Nitrate reductase 1, delta subunit, assembly function	9	7	66.676	26.6464	35.7184	25.4717	7	6	46.0963	22.884	22.8017	24.8592	3	3	18.0538	2.10532	2.22503	0.177795
A0A0H3GQ71	Integral membrane protein	#N/A	#N/A	#N/A	#N/A	#N/A	#N/A	5	5	30.6559	19.5632	15.3383	18.1803	3	3	14.7958	29.2503	27.3678	36.9033
A0A0H3GRR1	Phage shock protein PspA	9	6	51.0254	25.0296	22.7473	25.3189	5	5	31.7373	34.6839	32.1088	32.187	6	3	36.4096	8.3058	7.98358	7.01931
A0A0H3GWE5	50S ribosomal protein L19	8	6	39.3047	803.079	838.357	830.516	6	5	33.8572	564.098	566.818	489.356	5	3	32.502	169.522	165.826	233.753
A0A0H3GXX3	DUF883 domain-containing protein	5	5	35.5204	52.782	44.3937	36.3433	5	5	40.3438	117.917	87.2665	79.924	3	3	22.0251	7.28769	5.68789	3.14472
A0A0H3GJP1	Chaperone protein Skp	6	5	53.3013	201.142	191.507	196.634	6	5	48.2412	398.136	367.603	349.057	7	3	45.8258	50.6118	51.392	56.199
A0A0H3GVM1	Transcriptional regulatory protein RcsB	5	3	31.2711	19.5241	20.3869	15.9995	5	5	41.391	47.7428	39.9521	41.2594	3	3	26.0297	0.621938	2.96146	2.50625
A0A0H3GN42	Sigma factor-binding protein Crl	#N/A	#N/A	#N/A	#N/A	#N/A	#N/A	4	4	22.2823	40.5275	28.0344	31.6611	3	3	17.4334	3.26542	4.15833	4.14142
A0A0H3GNG0	Sec translocon accessory complex subunit YajC	4	4	15.4955	48.2721	62.1525	54.7637	4	4	15.3782	65.3925	75.152	84.1724	4	3	19.8212	13.9337	12.938	5.39397
A0A0H3GXB2	Phosphatase	5	4	49.2427	12.0267	10.5959	13.4869	5	4	40.9077	13.5307	23.4065	22.367	3	3	18.7587	7.00651	6.58183	4.26979
A0A0H3GPM4	Inhibitor of vertebrate lysozyme	4	4	32.018	51.4417	44.6297	36.1833	6	4	48.2409	32.9309	30.501	30.2441	4	3	29.8896	8.16201	7.45403	8.00136
A0A0H3GLQ7	Aspartate carbamoyltransferase regulatory chain	4	3	36.167	20.5935	15.3368	16.4807	4	4	27.2503	23.9896	25.8323	24.8291	3	3	21.031	11.304	10.6294	10.698
A0A0H3GX70	DUF3053 domain-containing protein	4	3	31.4498	204.756	247.175	201.742	4	4	33.0727	31.8331	44.2175	36.462	3	3	18.6082	1.86247	1.9208	0.642325
A0A0H3GYA9	Ribosomal RNA small subunit methyltransferase E (EC 2.1.1.193)	3	2	18.0087	3.76144	5.06367	5.60961	5	4	29.3247	71.753	84.0963	66.4814	4	3	24.5776	1.63552	1.78816	3.00065
A0A0H3GJW8	Enolase-phosphatase E1 (EC 3.1.3.77) (2,3-diketo-5-methylthio-1-phosphopentane phosphatase)	4	1	22.1698	10.3501	11.2375	2.25089	4	4	21.148	13.9144	15.6217	13.2163	3	3	19.5114	7.04665	7.66404	9.4167
A0A0H3GQ66	Enzyme	3	1	16.8352	0.82385	4.82138	0.744965	4	4	24.0087	8.23251	0.538018	3.22636	5	3	30.9473	1.67807	1.29761	1.24506
A0A0H3GYS8	50S ribosomal protein L33	1	1	8.6314	315.489	241.235	391.429	4	4	24.7078	128.899	247.253	139.159	3	3	16.4788	38.6564	37.5448	14.2376
A0A0H3GP72	Ribonuclease T (EC 3.1.13.-) (Exoribonuclease T) (RNase T)	2	1	19.8837	79.7781	97.9014	106.529	5	4	36.0023	48.5327	69.0782	66.67	4	3	31.0672	2.77967	3.41659	5.96907
A0A0H3H009	Uncharacterized protein YebO	1	1	8.4749	24.9459	23.4619	21.4359	5	4	41.5897	11.6767	21.7338	16.629	3	3	19.1082	2.34838	3.076	2.67386
A0A0H3GUI0	Glutaredoxin	6	5	61.4561	78.2361	80.8082	73.1214	3	3	30.9341	94.3857	124.429	115.901	4	3	39.6421	29.2734	34.1897	40.7452
A0A0H3GK86	Pectinesterase (EC 3.1.1.11)	5	5	31.7834	7.30042	6.51129	7.21448	4	3	23.9481	13.8455	12.5329	11.9091	3	3	19.1407	2.25708	1.76044	1.04099
A0A0H3GTB7	Phosphocarrier protein ptsH	6	5	57.4779	168.774	264.771	217.966	4	3	43.4246	182.81	236.08	184.493	3	3	23.8153	30.5007	26.6921	31.6666
A0A0H3GNH4	Geranyltranstransferase	4	4	24.4	11.1763	12.6305	13.4961	4	3	24.0831	16.4852	16.6962	15.847	3	3	17.7481	32.9911	36.9024	47.2025
A0A0H3GND3	Pyrimidine/purine nucleoside phosphorylase (EC 2.4.2.1) (EC 2.4.2.2) (Adenosine phosphorylase) (Cytidine phosphorylase) (Guanosine phosphorylase) (Inosine phosphorylase) (Thymidine phosphorylase) (Uridine phosphorylase) (Xanthosine phosphorylase)	3	3	22.2282	14.7624	14.0814	12.9578	4	3	34.1868	22.6221	19.4089	19.604	3	3	22.5791	6.80562	5.40999	7.00436
A0A0H3GWR0	Nitrite reductase small subunit	3	3	24.5866	44.6427	63.6606	47.1714	4	3	31.3786	82.1235	76.8879	61.5236	3	3	19.9358	4.45917	4.64897	1.95539
A0A0H3GMC8	Peptidyl-prolyl cis-trans isomerase (EC 5.2.1.8)	3	2	23.5168	20.826	20.9357	21.6704	4	3	31.0157	26.0075	31.1161	30.1675	5	3	46.5364	5.76375	7.49157	4.53115
A0A0H3GP63	Glutathionine S-transferase	3	2	20.2309	32.5304	18.0237	20.5512	5	3	40.796	36.7274	28.5561	31.3682	3	3	21.4003	7.7855	6.9022	7.63767
A0A0H3GSW3	Peptide chain release factor 2 (RF-2)	3	2	24.9551	22.1646	32.3541	34.0622	6	3	44.0683	42.9568	47.7927	45.2774	3	3	20.1259	4.09001	8.08561	11.9006
A0A0H3GT82	YdgH/BhsA/McbA-like domain-containing protein	3	2	18.2321	127.652	159.365	156.874	6	3	18.6866	160.4	169.185	160.389	3	3	22.9285	12.3954	11.0018	13.6701
A0A0H3GR76	HIT domain-containing protein	3	1	20.3707	81.0163	106.082	98.5069	3	3	26.9797	61.2803	50.4778	57.3165	3	3	28.0075	30.8167	27.7028	27.6883
A0A0H3GSH1	Imidazole glycerol phosphate synthase subunit HisH (EC 4.3.2.10) (IGP synthase glutaminase subunit) (EC 3.5.1.2) (IGP synthase subunit HisH) (ImGP synthase subunit HisH) (IGPS subunit HisH)	1	1	6.782	13.7656	12.2667	11.6707	5	3	34.3828	35.3079	31.0171	34.0776	3	3	18.3821	9.5676	8.39907	12.9446
A0A0H3GYG3	Nucleotidyl transferase AbiEii/AbiGii toxin family protein	#N/A	#N/A	#N/A	#N/A	#N/A	#N/A	2	2	11.9664	24.7401	25.8721	32.5166	3	3	17.2038	0.726448	3.30316	1.08136
A0A0H3GXG2	RNA polymerase sigma factor RpoS (Sigma S) (Sigma-38)	#N/A	#N/A	#N/A	#N/A	#N/A	#N/A	3	2	18.4876	5.25297	5.25692	5.76556	6	3	33.9038	2.71668	3.66268	1.95148
A0A0H3GHI2	2-iminobutanoate/2-iminopropanoate deaminase	4	4	28.9469	47.8717	44.7115	41.8361	2	2	13.6992	52.1286	52.4922	59.3734	3	3	22.1777	17.8514	14.4597	15.8766
A0A0H3H436	Fe/S biogenesis protein NfuA	4	4	32.8796	25.5097	16.6548	23.3391	3	2	22.9309	48.6131	56.0663	57.1954	3	3	21.008	10.0564	8.78004	18.5104
A0A0H3GR04	Pseudouridine synthase (EC 5.4.99.-)	3	2	17.7741	1.27244	1.67695	2.47037	2	2	11.7783	1.93568	2.19406	2.42923	3	3	16.8587	1.27035	1.24361	1.10144
A0A0H3GTU5	ClpXP protease specificity-enhancing factor	2	2	13.9132	18.1989	12.4501	16.8754	2	2	15.3427	40.9486	28.8011	43.5529	3	3	21.0401	5.10877	6.50514	9.31388
A0A0H3GX36	UPF0482 protein KPHS_24960	2	2	14.1983	5.60546	3.1249	4.29201	2	2	15.168	13.5201	11.8283	11.5088	3	3	18.2734	8.70302	8.80921	11.8804
A0A0H3GPW0	Iron-sulfur cluster assembly protein CyaY	2	2	14.5372	19.1031	7.31232	16.4056	3	2	21.691	11.647	13.0097	13.848	3	3	20.8662	5.02506	5.46317	4.24457
A0A0H3H1M1	Methyltransferase	2	2	11.8191	79.7718	43.3034	81.3032	4	2	23.3245	1.13272	5.94344	3.05975	3	3	19.8236	6.02935	6.72175	5.19232
A0A0H3GSN6	Aldo-keto reductase	2	1	10.4233	8.67449	0.253668	0.685916	2	2	12.3259	17.1854	15.4663	16.4086	3	3	19.1604	4.26855	3.82624	4.80072
A0A0H3GK09	Stress response kinase A (EC 2.7.11.1) (Serine/threonine-protein kinase SrkA)	1	1	6.5408	9.53146	11.0014	12.1391	3	2	18.4961	8.98905	8.89478	10.8271	4	3	24.0087	1.2985	3.13063	1.62839
A0A0H3GPG8	Flavodoxin	4	1	31.0327	21.4668	21.749	24.8688	3	2	19.2588	18.0761	28.9639	28.7642	4	3	28.0988	12.4691	12.9896	11.7774
A0A0H3GQ84	Osmotically inducible protein	#N/A	#N/A	#N/A	#N/A	#N/A	#N/A	3	1	17.5923	43.0473	26.3251	25.1088	3	3	17.1748	3.79906	3.34359	0.863395
A0A0H3GUC8	Cytoplasmic glycerophosphodiester phosphodiesterase	5	4	27.4432	7.60424	8.40728	9.35518	2	1	5.2095	0.32996	20.2403	2.60213	3	3	10.7658	13.8472	6.41476	10.3845
A0A0H3GV19	Peptide chain release factor 1 (RF-1)	6	4	34.0737	11.6892	12.1297	11.2832	2	1	12.4327	21.1957	20.609	18.5908	3	3	17.5694	3.77549	3.63978	2.12405
A0A0H3GVG6	UPF0502 protein KPHS_19560	5	4	30.5441	2.3402	4.67729	3.50142	2	1	11.8642	9.97381	11.3304	10.0233	5	3	33.0912	1.82334	2.20582	1.61605
A0A0H3GLA5	Glyoxylate/hydroxypyruvate reductase A (EC 1.1.1.79) (EC 1.1.1.81) (2-ketoacid reductase)	3	3	18.1269	6.20613	5.22879	4.09964	1	1	6.4368	12.7956	5.15081	5.30873	3	3	17.4282	2.6163	2.15684	3.01695
A0A0H3GXK3	Fe-S metabolism associated domain-containing protein	4	3	22.9279	9.27346	9.70825	6.82521	2	1	11.171	10.295	9.48794	10.8392	3	3	19.5402	1.58994	1.73605	1.71044
A0A0H3GU86	YciI domain protein	1	1	7.1429	23.7287	23.7882	22.7517	1	1	7.5291	32.5877	31.6538	30.1798	4	3	25.3163	6.98377	7.11477	7.71594
A0A0H3H0I2	Elongation factor G (EF-G)	16	8	89.0356	50.2456	58.9045	67.9553	5	0	30.9937	0	0	0	4	3	24.7651	7.71846	8.52626	14.453
A0A0H3GHZ3	Inosine/xanthosine triphosphatase (ITPase/XTPase) (EC 3.6.1.73) (Non-canonical purine NTP phosphatase) (Non-standard purine NTP phosphatase) (Nucleoside-triphosphate phosphatase) (NTPase)	#N/A	#N/A	#N/A	#N/A	#N/A	#N/A	#N/A	#N/A	#N/A	#N/A	#N/A	#N/A	4	2	21.5521	0.740766	0.986907	1.40066
A0A0H3GN55	L-lactate dehydrogenase (L-LDH) (EC 1.1.1.27)	#N/A	#N/A	#N/A	#N/A	#N/A	#N/A	#N/A	#N/A	#N/A	#N/A	#N/A	#N/A	4	2	22.159	1.90299	1.58827	1.32753
A0A0H3GQ62	Holliday junction branch migration complex subunit RuvA	#N/A	#N/A	#N/A	#N/A	#N/A	#N/A	#N/A	#N/A	#N/A	#N/A	#N/A	#N/A	2	2	11.6771	6.07604	6.29069	7.15694
A0A0H3GVF0	O-acetyl-ADP-ribose deacetylase (EC 3.1.1.106) (Regulator of RNase III activity)	#N/A	#N/A	#N/A	#N/A	#N/A	#N/A	#N/A	#N/A	#N/A	#N/A	#N/A	#N/A	3	2	18.0625	2.56793	1.95233	7.74991
A0A0H3GI53	3-isopropylmalate dehydratase small subunit (EC 4.2.1.33) (Alpha-IPM isomerase) (IPMI) (Isopropylmalate isomerase)	#N/A	#N/A	#N/A	#N/A	#N/A	#N/A	#N/A	#N/A	#N/A	#N/A	#N/A	#N/A	2	2	11.7279	42.3191	41.101	47.9859
A0A0H3GJA2	DNA polymerase III subunit gamma/tau (EC 2.7.7.7)	#N/A	#N/A	#N/A	#N/A	#N/A	#N/A	#N/A	#N/A	#N/A	#N/A	#N/A	#N/A	3	2	17.5308	0.726713	2.84376	1.97737
A0A0H3GLI1	Glutamate racemase (EC 5.1.1.3)	#N/A	#N/A	#N/A	#N/A	#N/A	#N/A	#N/A	#N/A	#N/A	#N/A	#N/A	#N/A	5	2	33.515	0.520742	0.894239	3.46497
A0A0H3GMA8	Homoserine kinase (HK) (HSK) (EC 2.7.1.39)	#N/A	#N/A	#N/A	#N/A	#N/A	#N/A	#N/A	#N/A	#N/A	#N/A	#N/A	#N/A	2	2	11.6707	9.63089	9.23812	10.2163
A0A0H3GND9	Phosphate regulon transcriptional regulatory protein PhoB	#N/A	#N/A	#N/A	#N/A	#N/A	#N/A	#N/A	#N/A	#N/A	#N/A	#N/A	#N/A	2	2	12.5329	0.901128	1.21697	1.83553
A0A0H3GPK1	Integration host factor subunit alpha (IHF-alpha)	#N/A	#N/A	#N/A	#N/A	#N/A	#N/A	#N/A	#N/A	#N/A	#N/A	#N/A	#N/A	2	2	14.8388	1.4463	9.45077	7.12082
A0A0H3GR61	7-methyl-GTP pyrophosphatase (m(7)GTP pyrophosphatase) (EC 3.6.1.-)	#N/A	#N/A	#N/A	#N/A	#N/A	#N/A	#N/A	#N/A	#N/A	#N/A	#N/A	#N/A	3	2	16.1517	17.2812	11.9465	29.669
A0A0H3GVT9	Peptide methionine sulfoxide reductase MsrB (EC 1.8.4.12) (Peptide-methionine (R)-S-oxide reductase)	#N/A	#N/A	#N/A	#N/A	#N/A	#N/A	#N/A	#N/A	#N/A	#N/A	#N/A	#N/A	2	2	13.2416	3.11515	2.03912	2.65532
A0A0H3GWG2	N-acetylmuramoyl-L-alanine amidase (EC 3.5.1.28)	#N/A	#N/A	#N/A	#N/A	#N/A	#N/A	#N/A	#N/A	#N/A	#N/A	#N/A	#N/A	3	2	17.1743	3.00605	2.29626	4.18048
A0A0H3GX11	Nickel-responsive regulator	#N/A	#N/A	#N/A	#N/A	#N/A	#N/A	#N/A	#N/A	#N/A	#N/A	#N/A	#N/A	2	2	12.5841	7.10192	6.70396	2.36905
A0A0H3GJU8	Carbon-nitrogen hydrolase	#N/A	#N/A	#N/A	#N/A	#N/A	#N/A	#N/A	#N/A	#N/A	#N/A	#N/A	#N/A	2	2	11.1599	10.8955	9.90685	13.9918
A0A0H3GMY2	Thermostable carboxypeptidase 1	#N/A	#N/A	#N/A	#N/A	#N/A	#N/A	#N/A	#N/A	#N/A	#N/A	#N/A	#N/A	3	2	16.8709	2.66784	2.78356	2.29169
A0A0H3GN14	YbaK/aminoacyl-tRNA synthetase-associated domain-containing protein	#N/A	#N/A	#N/A	#N/A	#N/A	#N/A	#N/A	#N/A	#N/A	#N/A	#N/A	#N/A	2	2	11.6013	9.79996	10.7516	13.0858
A0A0H3GN46	Oxidoreductase	#N/A	#N/A	#N/A	#N/A	#N/A	#N/A	#N/A	#N/A	#N/A	#N/A	#N/A	#N/A	3	2	16.3516	0.885714	1.02305	3.43382
A0A0H3GNC8	UPF0178 protein KPHS_10680	#N/A	#N/A	#N/A	#N/A	#N/A	#N/A	#N/A	#N/A	#N/A	#N/A	#N/A	#N/A	3	2	17.3161	0.97328	2.33942	0.947919
A0A0H3GNH3	Ferrichrome outer membrane transporter	#N/A	#N/A	#N/A	#N/A	#N/A	#N/A	#N/A	#N/A	#N/A	#N/A	#N/A	#N/A	2	2	11.4256	7.13943	5.18467	0.263909
A0A0H3GNQ8	DinI family protein	#N/A	#N/A	#N/A	#N/A	#N/A	#N/A	#N/A	#N/A	#N/A	#N/A	#N/A	#N/A	3	2	15.8298	62.7267	63.2191	64.1466
A0A0H3GNU1	ARAC-type regulatory protein	#N/A	#N/A	#N/A	#N/A	#N/A	#N/A	#N/A	#N/A	#N/A	#N/A	#N/A	#N/A	2	2	10.4587	4.27069	4.74878	21.7825
A0A0H3GPH6	Spermidine N1-acetyltransferase	#N/A	#N/A	#N/A	#N/A	#N/A	#N/A	#N/A	#N/A	#N/A	#N/A	#N/A	#N/A	2	2	17.3816	28.5016	22.2634	16.9121
A0A0H3GQ30	Isochorismatase hydrolase	#N/A	#N/A	#N/A	#N/A	#N/A	#N/A	#N/A	#N/A	#N/A	#N/A	#N/A	#N/A	2	2	10.3373	2.09159	3.67296	0.0775468
A0A0H3GR14	Amidase	#N/A	#N/A	#N/A	#N/A	#N/A	#N/A	#N/A	#N/A	#N/A	#N/A	#N/A	#N/A	3	2	17.6721	1.64943	2.427	1.86828
A0A0H3GRI3	Zinc-containing alcohol dehydrogenase superfamily protein	#N/A	#N/A	#N/A	#N/A	#N/A	#N/A	#N/A	#N/A	#N/A	#N/A	#N/A	#N/A	2	2	11.7743	1.6436	2.14739	1.56796
A0A0H3GRK1	Periplasmic protein	#N/A	#N/A	#N/A	#N/A	#N/A	#N/A	#N/A	#N/A	#N/A	#N/A	#N/A	#N/A	2	2	11.1274	1.34936	1.3197	1.53594
A0A0H3GS33	Transcriptional repressor MprA	#N/A	#N/A	#N/A	#N/A	#N/A	#N/A	#N/A	#N/A	#N/A	#N/A	#N/A	#N/A	3	2	17.3291	1.21639	1.85698	1.78677
A0A0H3GVM5	Thioredoxin-like fold domain-containing protein	#N/A	#N/A	#N/A	#N/A	#N/A	#N/A	#N/A	#N/A	#N/A	#N/A	#N/A	#N/A	2	2	11.9028	1.0304	0.790755	0.0298086
A0A0H3GVN4	Regulator	#N/A	#N/A	#N/A	#N/A	#N/A	#N/A	#N/A	#N/A	#N/A	#N/A	#N/A	#N/A	2	2	12.6966	1.79386	3.10857	16.1604
A0A0H3GZ52	DNA polymerase III	#N/A	#N/A	#N/A	#N/A	#N/A	#N/A	#N/A	#N/A	#N/A	#N/A	#N/A	#N/A	2	2	16.706	3.86455	3.57924	5.46139
A0A0H3GMU3	Fumarate and nitrate reduction regulatory protein	5	5	29.304	40.6404	40.6352	30.2491	#N/A	#N/A	#N/A	#N/A	#N/A	#N/A	5	2	29.288	0.589156	2.20978	2.3313
A0A0H3GQY5	Probable endonuclease 4 (EC 3.1.21.2) (Endodeoxyribonuclease IV) (Endonuclease IV)	4	4	23.6699	5.12268	7.67449	6.45555	#N/A	#N/A	#N/A	#N/A	#N/A	#N/A	3	2	17.4533	1.3555	1.20445	0.821071
A0A0H3GVS5	Histidinol-phosphate aminotransferase (EC 2.6.1.9) (Imidazole acetol-phosphate transaminase)	5	4	28.0048	11.2748	14.1828	10.9706	#N/A	#N/A	#N/A	#N/A	#N/A	#N/A	3	2	17.2689	1.81882	1.80333	2.61356
A0A0H3GHW9	TetR/AcrR-family trancriptional regulatory protein	4	3	23.2748	25.4309	20.6086	24.0591	#N/A	#N/A	#N/A	#N/A	#N/A	#N/A	2	2	13.5167	1.48477	1.4158	1.41212
A0A0H3GNC2	YrdC-like domain-containing protein	3	3	16.8296	13.6457	11.7728	13.1051	#N/A	#N/A	#N/A	#N/A	#N/A	#N/A	2	2	6.8002	0.384556	0.3118	0.334028
A0A0H3GRM3	Nucleoprotein/polynucleotide-associated enzyme	3	3	17.5053	7.66023	6.81787	7.45894	#N/A	#N/A	#N/A	#N/A	#N/A	#N/A	2	2	11.9236	1.80311	1.69117	1.45981
A0A0H3H2G9	MrkB fimbrial protein	4	3	34.8056	16.124	18.6097	14.5528	#N/A	#N/A	#N/A	#N/A	#N/A	#N/A	3	2	20.5936	3.95745	3.08797	4.89162
A0A0H3GQB2	Transcriptional regulator MntR (Manganese transport regulator)	3	2	18.2357	21.5458	24.5825	23.5946	#N/A	#N/A	#N/A	#N/A	#N/A	#N/A	3	2	19.7724	1.7458	2.92092	19.2568
A0A0H3GRM5	Thiamine-binding periplasmic protein	2	2	11.6236	0.355551	4.57112	2.14058	#N/A	#N/A	#N/A	#N/A	#N/A	#N/A	3	2	18.1095	3.2	3.10624	2.94134
A0A0H3GQD6	Molybdate transport system ATP-binding component	4	1	21.6516	0.0702197	7.41947	2.85807	#N/A	#N/A	#N/A	#N/A	#N/A	#N/A	2	2	13.9669	0.786684	2.82707	0.731435
A0A0H3GW44	HTH-type transcriptional regulator IscR	1	0	4.699	0	0	0	#N/A	#N/A	#N/A	#N/A	#N/A	#N/A	3	2	18.109	1.24895	2.23931	4.93805
A0A0H3GQZ3	Acetolactate synthase large subunit	16	12	105.872	46.2413	32.3294	29.4703	17	13	120.534	51.37	15.6508	19.0666	4	2	22.5472	1.53958	1.80822	0.18737
A0A0H3GP47	Acridine efflux pump	8	7	56.2455	30.27	41.9996	35.964	13	9	92.7408	19.33	23.657	25.0185	3	2	18.2459	9.40716	12.8811	2.9866
A0A0H3GT96	Glucokinase (EC 2.7.1.2) (Glucose kinase)	7	5	47.9881	39.8948	21.0853	23.3562	9	8	55.7613	213.059	168.683	153.979	3	2	26.8288	9.23802	9.67338	10.3126
A0A0H3H064	tRNA U34 carboxymethyltransferase (EC 2.5.1.-)	3	2	15.6562	1.31968	4.58765	8.50955	9	8	61.9346	37.6416	15.4337	24.7169	5	2	30.0456	2.11745	2.67227	2.83497
A0A0H3GRT7	GTPase Era	6	4	36.5974	10.715	11.762	10.421	8	7	61.9615	37.7278	37.0715	37.3548	4	2	24.231	1.99333	4.8657	2.2925
A0A0H3GHC3	Phosphoribosylamine--glycine ligase (EC 6.3.4.13) (GARS) (Glycinamide ribonucleotide synthetase) (Phosphoribosylglycinamide synthetase)	3	2	19.8985	12.4756	6.91168	7.83781	9	7	54.3906	60.1632	65.9994	70.2523	2	2	10.252	3.64092	4.17501	2.73481
A0A0H3GQU8	Carbonic anhydrase (EC 4.2.1.1) (Carbonate dehydratase)	9	7	74.9341	66.8539	57.4093	54.4925	6	6	64.647	40.7019	57.1963	54.4795	4	2	29.11	5.65271	5.78747	3.66014
A0A0H3GW77	Nitrogen regulatory protein P-II	7	7	23.0024	27.205	16.6694	19.3505	8	6	41.7219	34.2742	27.553	29.4565	2	2	11.9264	13.4995	15.185	12.1171
A0A0H3H3Q3	Biotin carboxyl carrier protein of acetyl-CoA carboxylase	5	5	26.5458	44.8586	58.9341	52.4977	7	6	37.8578	68.1578	56.1895	57.3608	5	2	25.1384	14.3258	14.5919	14.7516
A0A0H3GID9	Pantothenate synthetase (PS) (EC 6.3.2.1) (Pantoate--beta-alanine ligase) (Pantoate-activating enzyme)	8	5	50.6026	11.0444	12.969	10.9068	8	6	49.5051	21.5601	12.8654	21.9734	3	2	20.2476	6.35996	6.6692	7.73204
A0A0H3GX13	Universal stress protein	4	4	37.0477	354.983	303.144	256.647	6	6	48.5135	104.391	80.5233	80.3777	4	2	30.5358	33.8292	22.5989	17.7452
A0A0H3GIU5	Hyperosmotically inducible periplasmic protein	4	4	22.6046	34.2846	42.5322	28.1783	7	6	48.7139	85.4934	30.3043	47.3925	2	2	13.0143	4.37565	3.69412	2.44175
A0A0H3GW29	Periplasmic protein	4	4	35.9337	17.2884	20.3646	24.654	10	6	73.3975	26.9907	30.9384	25.0018	4	2	24.4842	2.15165	1.14104	2.80064
A0A0H3H038	ADP-heptose:LPS heptosyltransferase II	4	2	24.1279	8.36111	6.43508	11.533	9	6	50.3572	42.0255	69.8759	55.9415	3	2	16.9496	2.37853	4.00238	5.84094
A0A0H3GLX2	Sugar-phosphatase	#N/A	#N/A	#N/A	#N/A	#N/A	#N/A	6	5	43.3622	11.8461	12.7563	17.3961	3	2	10.7511	2.36513	1.91662	2.91398
A0A0H3GVD9	DUF1456 family protein	#N/A	#N/A	#N/A	#N/A	#N/A	#N/A	6	5	33.1122	9.50685	6.16669	6.02134	3	2	17.2839	2.08202	2.60749	2.91168
A0A0H3GXH6	GDP/GTP pyrophosphokinase	#N/A	#N/A	#N/A	#N/A	#N/A	#N/A	8	5	57.4572	20.6087	24.181	25.9608	2	2	12.6633	0.478554	3.16837	0.746054
A0A0H3GTT4	Pyridoxine 5'-phosphate synthase (PNP synthase) (EC 2.6.99.2)	7	6	45.773	13.5131	19.6639	14.4569	7	5	44.4177	25.96	24.2883	27.731	3	2	20.1865	8.6419	6.16157	9.79675
A0A0H3GTU9	Cytochrome d ubiquinol oxidase subunit III	8	6	66.7644	66.5909	51.6935	45.0028	9	5	73.2919	220.532	227.718	248.193	4	2	28.0911	1.54453	1.66825	0.624731
A0A0H3GVA3	Fatty acid metabolism regulator protein	7	5	57.3436	122.251	31.2267	135.206	7	5	43.2646	37.6719	52.5718	41.5284	3	2	23.0636	11.0212	11.6393	16.2913
A0A0H3GHI3	Zinc uptake transcriptional repressor	4	4	24.2026	25.713	27.4227	24.5928	6	5	34.7329	10.9523	5.90553	8.02748	4	2	25.219	24.3658	23.3267	2.30563
A0A0H3GVP5	Uncharacterized protein	1	1	4.5852	15.4371	7.69029	8.74836	8	5	58.8629	36.74	94.3306	90.8659	2	2	11.0127	13.9071	11.7721	11.8415
A0A0H3GRB7	Phosphofructokinase	8	7	48.0978	5.92685	4.75968	4.46717	4	4	24.7705	18.1792	11.0271	9.00129	4	2	22.0492	4.34914	3.99401	0.532459
A0A0H3H4X9	ATP synthase epsilon chain (ATP synthase F1 sector epsilon subunit) (F-ATPase epsilon subunit)	8	6	33.303	83.6809	61.8449	70.2269	6	4	32.7441	92.0474	95.463	109.485	4	2	29.9509	0.752099	0.635171	0.118714
A0A0H3H084	Ferritin (EC 1.16.3.2)	3	3	22.8077	55.1703	57.9089	33.8493	6	4	44.964	54.8384	32.1232	34.7856	2	2	16.1596	20.9472	20.701	19.3622
A0A0H3GH69	Elongation factor P (EF-P)	2	2	15.4293	334.796	369.678	325.399	4	4	22.5451	301.914	367.624	341.581	3	2	23.5273	144.487	139.177	210.478
A0A0H3GH75	Ubiquinone biosynthesis accessory factor UbiJ	3	2	18.4438	16.3491	9.50887	5.98773	4	4	27.8791	34.491	26.3199	29.7205	3	2	19.6449	2.07115	2.21488	2.47626
A0A0H3GZM7	Peptidyl-tRNA hydrolase (PTH) (EC 3.1.1.29)	2	2	13.0712	11.2803	10.573	8.63584	4	4	25.6765	25.2617	20.8057	28.4728	3	2	17.8194	5.01692	5.01277	4.32663
A0A0H3GVQ7	ADP-ribose pyrophosphatase (EC 3.6.1.13) (ADP-ribose diphosphatase) (ADP-ribose phosphohydrolase) (Adenosine diphosphoribose pyrophosphatase)	3	2	17.0566	0.120646	2.07992	1.89634	5	4	29.3117	74.3734	47.0229	58.5401	2	2	11.0488	1.70323	1.85903	1.465
A0A0H3GVD4	UPF0301 protein KPHS_44500	3	2	15.9747	5.73539	4.50111	3.75845	6	4	37.7133	3.91356	3.9674	4.11063	3	2	16.1459	4.62984	4.40076	4.48216
A0A0H3GMF1	Bis(5'-nucleosyl)-tetraphosphatase, symmetrical (EC 3.6.1.41) (Ap4A hydrolase) (Diadenosine 5',5'''-P1,P4-tetraphosphate pyrophosphohydrolase) (Diadenosine tetraphosphatase)	#N/A	#N/A	#N/A	#N/A	#N/A	#N/A	3	3	17.1368	24.7731	18.5856	24.6609	2	2	6.628	12.7805	11.5627	17.9755
A0A0H3GMW8	Acyl-[acyl-carrier-protein]--UDP-N-acetylglucosamine O-acyltransferase (UDP-N-acetylglucosamine acyltransferase) (EC 2.3.1.129)	#N/A	#N/A	#N/A	#N/A	#N/A	#N/A	3	3	26.4525	51.4496	46.7509	62.1157	2	2	21.4538	25.4527	23.8815	24.4355
A0A0H3GVG2	dihydroorotase (EC 3.5.2.3)	#N/A	#N/A	#N/A	#N/A	#N/A	#N/A	4	3	31.9815	17.9469	22.1118	15.1043	2	2	21.3865	10.0648	8.90194	9.84204
A0A0H3GY24	BolA family transcriptional regulator	#N/A	#N/A	#N/A	#N/A	#N/A	#N/A	4	3	20.6919	34.6708	43.6716	38.3247	2	2	14.574	11.5619	11.1059	14.9725
A0A0H3GUH2	Outer membrane lipoprotein	6	6	51.9295	28.1483	55.1144	36.7317	6	3	66.0968	77.8809	54.0299	76.139	3	2	26.9064	4.59256	4.50614	2.37539
A0A0H3GTK6	Ancillary SecYEG translocon subunit	4	4	24.4223	152.66	51.6923	116.881	3	3	21.1125	15.7452	21.4221	20.4652	2	2	13.2845	3.19619	2.71015	1.54493
A0A0H3H1R7	Ribosome maturation factor RimM	4	3	26.1815	58.1875	57.0799	55.4441	3	3	18.4711	39.4637	35.2634	38.1675	2	2	13.9771	3.41251	4.78849	5.49748
A0A0H3H403	Cell division protein DamX	6	3	46.0973	34.6113	36.1513	36.6679	3	3	22.7372	54.1218	92.4922	70.2252	3	2	19.26	4.55777	4.74128	2.65846
A0A0H3GUP5	Endoribonuclease L-PSP	3	3	22.3485	23.0892	47.6419	34.9442	4	3	28.8559	23.3769	17.5365	21.5507	4	2	28.0726	7.54578	7.58728	9.55912
A0A0H3GVK9	D-cysteine desulfhydrase (EC 4.4.1.15)	3	3	18.2083	15.1419	18.9193	19.9102	4	3	31.7401	16.4385	18.6863	16.8787	2	2	10.3838	8.82986	7.7431	10.5779
A0A0H3H4J2	Ribonuclease PH (RNase PH) (EC 2.7.7.56) (tRNA nucleotidyltransferase)	4	3	34.775	36.5142	30.5753	32.7667	5	3	50.4171	48.038	56.1096	57.2693	6	2	39.8555	11.1318	11.3428	15.1017
A0A0H3GL04	Single-stranded DNA-binding protein (SSB)	5	3	20.8876	14.1255	25.2812	22.7417	6	3	34.0121	44.2509	47.8139	53.891	5	2	30.5773	16.6602	10.4302	13.4588
A0A0H3GSG5	Enzyme	3	2	17.6872	24.2662	19.1123	10.0791	3	3	20.3101	42.6955	21.0193	25.3008	4	2	22.3382	1.01109	1.31876	0.406874
A0A0H3GSK5	ATP-dependent RNA helicase DbpA (EC 3.6.4.13)	2	2	11.0223	11.5398	13.4893	17.453	3	3	19.6207	3.85641	8.12452	5.74694	2	2	10.8269	2.667	2.92913	2.57683
A0A0H3GUR8	GAF domain-containing protein	3	2	19.1543	10.1144	11.7517	9.79463	3	3	20.0214	14.4997	14.3781	13.3953	2	2	12.1319	1.89108	1.6541	0.0342376
A0A0H3GWP7	2Fe-2S ferredoxin	3	2	31.9295	44.2508	54.2325	51.3597	3	3	33.1806	47.3688	70.434	79.2329	2	2	25.985	25.9955	20.8443	50.4497
A0A0H3GPS6	Peptidyl-prolyl cis-trans isomerase C (Rotamase C)	1	1	6.7828	8.45465	20.9088	19.9588	3	3	19.446	13.0144	16.208	14.317	2	2	12.8217	4.4193	8.90871	5.65764
A0A0H3GI83	Gamma-glutamylcyclotransferase AIG2-like domain-containing protein	1	1	8.0609	26.9981	30.1087	16.66	4	3	24.9189	21.5432	22.8743	21.158	3	2	21.6187	4.00804	4.02056	6.12985
A0A0H3GM61	Lipoprotein	1	1	6.2581	12.7261	14.3244	10.7237	4	3	22.7818	9.78491	7.61902	8.27609	3	2	15.9584	1.04257	1.51469	0.503765
A0A0H3H464	PanD regulatory factor	#N/A	#N/A	#N/A	#N/A	#N/A	#N/A	2	2	12.2442	5.67298	7.64813	8.53231	3	2	17.8479	0.731639	0.628728	0.690389
A0A0H3GTA0	DUF2543 family protein	#N/A	#N/A	#N/A	#N/A	#N/A	#N/A	2	2	10.2276	278.574	315.747	236.947	3	2	16.3008	86.4838	80.8664	139.971
A0A0H3GUS6	Sensory transduction regulator	#N/A	#N/A	#N/A	#N/A	#N/A	#N/A	2	2	11.462	14.5853	17.5193	19.0138	2	2	6.3863	1.01902	1.17889	1.06891
A0A0H3GRK2	4-hydroxythreonine-4-phosphate dehydrogenase (EC 1.1.1.262) (4-(phosphohydroxy)-L-threonine dehydrogenase)	#N/A	#N/A	#N/A	#N/A	#N/A	#N/A	3	2	18.5776	16.4178	13.5431	15.0811	3	2	17.5659	0.453856	0.565429	0.780761
A0A0H3GK59	Cysteine transport system periplasmic binding component	#N/A	#N/A	#N/A	#N/A	#N/A	#N/A	4	2	28.8743	82.7819	18.9265	19.3811	2	2	11.2021	0.850163	0.953477	1.05176
A0A0H3GZP4	Single-stranded DNA-binding protein (SSB)	#N/A	#N/A	#N/A	#N/A	#N/A	#N/A	6	2	35.3145	4.93464	6.47128	6.32766	3	2	19.1912	7.46701	6.48819	6.34715
A0A0H3GR03	Oxidoreductase component	4	4	26.0123	20.2095	29.6783	20.2184	2	2	23.9847	28.7559	32.6151	31.6788	2	2	16.2414	18.7134	18.3324	10.7567
A0A0H3GTI1	Arsenate reductase (EC 1.20.4.1)	3	3	20.291	2.65159	6.03139	3.50798	2	2	12.0719	15.9242	11.2505	11.6961	2	2	13.9028	2.68412	2.70926	3.24399
A0A0H3GZ03	Sugar-specific enzyme IIA component of PTS	3	3	25.1661	17.9539	14.834	14.3668	2	2	13.5074	21.1107	21.0525	20.4729	2	2	11.2038	4.34775	3.86548	6.50627
A0A0H3GQ85	DUF2766 domain-containing protein	2	2	20.6359	10.0865	8.23127	9.54091	2	2	15.4585	18.6088	24.3085	24.038	2	2	13.151	2.75931	4.22854	3.28593
A0A0H3GS73	Rof protein	2	2	11.7713	11.1002	9.89475	9.4503	2	2	13.0432	14.7635	11.5829	11.9674	2	2	12.7991	7.09061	5.98335	4.37991
A0A0H3GXR4	Modulator of drug activity B	4	2	23.8684	156.673	154.898	162.14	2	2	12.3111	176.082	129.563	129.802	3	2	17.3988	1.68701	1.6186	1.12346
A0A0H3H3N7	Arginine repressor	2	2	13.0391	6.58777	7.67164	6.41557	2	2	13.6281	9.40886	8.63096	5.27215	3	2	19.0106	1.17105	1.14186	1.4047
A0A0H3GV61	Methylglyoxal synthase (MGS) (EC 4.2.3.3)	3	2	17.9163	14.7976	17.1398	16.951	3	2	19.546	57.9133	24.017	27.9495	3	2	27.2305	7.63406	7.40032	9.77735
A0A0H3GV75	UPF0149 protein KPHS_44100	2	2	12.0828	35.5802	33.3632	32.1616	3	2	19.5799	57.9052	54.5204	64.4167	2	2	12.8951	9.34574	8.8742	10.3169
A0A0H3H440	DNA-binding transcriptional repressor GlpR	2	2	10.7035	48.4509	44.0575	34.3587	3	2	17.3439	26.3593	19.5414	22.5216	2	2	11.7057	2.23	1.67571	2.49582
A0A0H3GRV0	Thioredoxin 2	1	1	7.2402	13.819	7.84277	9.34332	2	2	13.6305	4.09415	12.0381	12.4808	2	2	10.9861	3.04465	2.8203	2.23949
A0A0H3GUH6	Flavodoxin	1	1	6.9104	3.18998	1.79243	1.52191	2	2	12.0602	9.1304	6.66906	8.09101	2	2	14.0345	0.79027	1.20851	1.63059
A0A0H3GRZ4	Phosphogluconate dehydratase	1	1	7.0907	18.0519	27.2148	18.0653	3	2	20.5538	36.3651	46.0574	49.9614	2	2	22.3145	8.3236	8.00576	8.43914
A0A0H3GTW1	dTTP/UTP pyrophosphatase (dTTPase/UTPase) (EC 3.6.1.9) (Nucleoside triphosphate pyrophosphatase) (Nucleotide pyrophosphatase) (Nucleotide PPase)	#N/A	#N/A	#N/A	#N/A	#N/A	#N/A	1	1	4.9157	29.8908	40.9099	30.7628	2	2	14.6927	8.78941	8.07998	9.372
A0A0H3GI82	DNA gyrase inhibitor YacG	#N/A	#N/A	#N/A	#N/A	#N/A	#N/A	1	1	5.0038	0.608364	0.790624	1.41043	2	2	20.2279	4.68343	4.22489	6.09053
A0A0H3GP02	Exodeoxyribonuclease 7 small subunit (EC 3.1.11.6) (Exodeoxyribonuclease VII small subunit) (Exonuclease VII small subunit)	#N/A	#N/A	#N/A	#N/A	#N/A	#N/A	2	1	12.559	2.1936	2.79093	3.64451	4	2	28.114	6.96526	7.13239	9.45605
A0A0H3GWZ6	Sulfur carrier protein TusA (Sulfur mediator TusA) (Sulfur transfer protein TusA) (tRNA 2-thiouridine synthesizing protein A)	#N/A	#N/A	#N/A	#N/A	#N/A	#N/A	2	1	12.3796	0.895697	0.919389	1.8803	5	2	32.3529	1.13411	1.52847	1.09652
A0A0H3GLX0	UPF0337 protein YjbJ	#N/A	#N/A	#N/A	#N/A	#N/A	#N/A	2	1	17.1134	41.5625	79.921	92.868	2	2	11.3599	2.26072	1.79179	1.97581
A0A0H3GUX8	YecA family protein	4	4	32.1282	18.3444	17.6691	14.5516	2	1	13.9467	16.3894	24.3367	23.4282	2	2	12.9028	0.658992	1.2975	3.57998
A0A0H3GPX7	Endoribonuclease YbeY (EC 3.1.-.-)	3	3	17.9388	30.5962	23.5891	26.8195	1	1	6.3563	3.14696	3.01934	7.13668	3	2	21.3789	4.24605	3.92926	1.86993
A0A0H3GNC1	6-phosphogluconate dehydrogenase	3	3	20.4923	7.03228	8.13536	5.65487	2	1	11.3112	13.0625	7.67203	7.80016	2	2	18.5724	0.569553	0.990384	1.98973
A0A0H3GL47	3-hydroxydecanoyl-[acyl-carrier-protein] dehydratase (EC 4.2.1.59) (3-hydroxyacyl-[acyl-carrier-protein] dehydratase FabA) (Beta-hydroxydecanoyl thioester dehydrase) (Trans-2-decenoyl-[acyl-carrier-protein] isomerase) (EC 5.3.3.14)	2	2	13.7228	34.857	43.0622	43.8805	2	1	12.9954	38.6709	55.8003	54.3603	4	2	24.3254	12.2314	12.0498	9.59917
A0A0H3GRN9	Protein IscX	2	2	12.5771	8.07311	4.22434	11.162	2	1	13.3329	15.4493	26.0602	21.6217	2	2	13.5341	2.24969	2.04214	4.59231
A0A0H3GSC4	Nucleoside triphosphate pyrophosphohydrolase	2	1	10.3214	0.485524	2.59198	2.14998	1	1	5.0291	4.08765	3.2947	2.91463	2	2	12.0672	2.08769	1.80757	0.243575
A0A0H3GUB3	Phosphatase	1	1	7.3204	13.3236	11.194	7.54054	1	1	14.0603	58.0802	25.6262	34.3923	2	2	12.6426	4.93584	4.5346	2.46087
A0A0H3H2V9	DUF469 domain-containing protein	1	1	15.5498	71.0815	55.9273	50.9849	1	1	14.8974	190.28	139.556	96.5282	2	2	12.6812	12.7411	14.1638	23.3129
A0A0H3GTH8	Glycerol dehydratase small subunit	3	1	30.1608	226.294	80.8973	66.9005	2	1	15.5855	461.782	13.8528	11.6542	2	2	10.7009	6.85865	6.62614	7.52403
A0A0H3GTW9	DNA-binding protein Fis	3	1	22.4962	103.513	104.996	110.392	2	1	24.6044	8.92171	8.56939	12.2763	5	2	22.166	16.1758	27.3152	33.5113
A0A0H3GVU9	Oxidoreductase	1	0	5.2197	0	0	0	2	1	11.1613	3.09059	7.65215	4.50092	2	2	11.0581	10.3676	9.85815	11.0037
A0A0H3GJM2	Iron-sulfur cluster insertion protein ErpA	#N/A	#N/A	#N/A	#N/A	#N/A	#N/A	1	0	6.9655	0	0	0	2	2	14.1674	5.31759	5.47686	8.86736
A0A0H3GVB6	Choline dehydrogenase	#N/A	#N/A	#N/A	#N/A	#N/A	#N/A	1	0	5.2566	0	0	0	3	2	16.3459	1.47655	1.17865	0.688542
A0A0H3GSX0	UPF0352 protein KPHS_36900	3	2	24.7384	54.3401	47.4353	54.8904	1	0	7.534	0	0	0	2	2	15.4388	4.65241	9.35463	6.86448
A0A0H3GNA4	Dephospho-CoA kinase (EC 2.7.1.24) (Dephosphocoenzyme A kinase)	#N/A	#N/A	#N/A	#N/A	#N/A	#N/A	#N/A	#N/A	#N/A	#N/A	#N/A	#N/A	2	1	11.1752	0	0.474006	0.657644
A0A0H3GRN8	Corrinoid adenosyltransferase (EC 2.5.1.17) (Cob(II)alamin adenosyltransferase) (Cob(II)yrinic acid a,c-diamide adenosyltransferase)	#N/A	#N/A	#N/A	#N/A	#N/A	#N/A	#N/A	#N/A	#N/A	#N/A	#N/A	#N/A	1	1	6.2055	2.93938	3.68057	3.82024
A0A0H3GTU3	Acireductone dioxygenase (1,2-dihydroxy-3-keto-5-methylthiopentene dioxygenase) (DHK-MTPene dioxygenase) (Acireductone dioxygenase (Fe(2+)-requiring)) (ARD') (Fe-ARD) (EC 1.13.11.54) (Acireductone dioxygenase (Ni(2+)-requiring)) (ARD) (Ni-ARD) (EC 1.13.11.53)	#N/A	#N/A	#N/A	#N/A	#N/A	#N/A	#N/A	#N/A	#N/A	#N/A	#N/A	#N/A	2	1	11.2027	1.23486	1.43975	1.48642
A0A0H3GW36	Multifunctional fusion protein [Includes: Indole-3-glycerol phosphate synthase (IGPS) (EC 4.1.1.48); N-(5'-phosphoribosyl)anthranilate isomerase (PRAI) (EC 5.3.1.24)]	#N/A	#N/A	#N/A	#N/A	#N/A	#N/A	#N/A	#N/A	#N/A	#N/A	#N/A	#N/A	1	1	6.4233	2.58792	2.1767	2.07272
A0A0H3GI76	UDP-3-O-acyl-N-acetylglucosamine deacetylase (EC 3.5.1.108)	#N/A	#N/A	#N/A	#N/A	#N/A	#N/A	#N/A	#N/A	#N/A	#N/A	#N/A	#N/A	1	1	6.3663	1.17088	1.18795	1.24853
A0A0H3GLI0	Pyrrolidone-carboxylate peptidase (EC 3.4.19.3) (5-oxoprolyl-peptidase) (Pyroglutamyl-peptidase I) (PGP-I) (Pyrase)	#N/A	#N/A	#N/A	#N/A	#N/A	#N/A	#N/A	#N/A	#N/A	#N/A	#N/A	#N/A	1	1	5.428	3.61026	3.77358	4.42584
A0A0H3GQE8	L,D-transpeptidase	#N/A	#N/A	#N/A	#N/A	#N/A	#N/A	#N/A	#N/A	#N/A	#N/A	#N/A	#N/A	2	1	12.3958	5.80429	5.65985	10.4121
A0A0H3GRU5	tRNA1(Val) (adenine(37)-N6)-methyltransferase (EC 2.1.1.223) (tRNA m6A37 methyltransferase)	#N/A	#N/A	#N/A	#N/A	#N/A	#N/A	#N/A	#N/A	#N/A	#N/A	#N/A	#N/A	1	1	4.9389	3.06633	2.36592	2.17621
A0A0H3GRX7	Glutamyl-Q tRNA(Asp) synthetase (Glu-Q-RSs) (EC 6.1.1.-)	#N/A	#N/A	#N/A	#N/A	#N/A	#N/A	#N/A	#N/A	#N/A	#N/A	#N/A	#N/A	2	1	11.4951	0.56591	0.596128	1.7927
A0A0H3GXT2	Phosphate-binding protein PstS	#N/A	#N/A	#N/A	#N/A	#N/A	#N/A	#N/A	#N/A	#N/A	#N/A	#N/A	#N/A	3	1	22.547	1.04683	0.733832	0.496008
A0A0H3GXZ7	DnaA initiator-associating protein DiaA	#N/A	#N/A	#N/A	#N/A	#N/A	#N/A	#N/A	#N/A	#N/A	#N/A	#N/A	#N/A	1	1	5.7957	0.236948	0.358424	0
A0A0H3GYJ6	3',5'-cyclic adenosine monophosphate phosphodiesterase CpdA (3',5'-cyclic AMP phosphodiesterase) (cAMP phosphodiesterase) (EC 3.1.4.53)	#N/A	#N/A	#N/A	#N/A	#N/A	#N/A	#N/A	#N/A	#N/A	#N/A	#N/A	#N/A	1	1	6.0555	1.39179	1.03265	0.122143
A0A0H3GYM2	Ribonuclease VapC (RNase VapC) (EC 3.1.-.-) (Toxin VapC)	#N/A	#N/A	#N/A	#N/A	#N/A	#N/A	#N/A	#N/A	#N/A	#N/A	#N/A	#N/A	1	1	6.2049	1.15267	1.10143	0.586162
A0A0H3H1H5	Iron-binding protein IscA (Iron-sulfur cluster assembly protein)	#N/A	#N/A	#N/A	#N/A	#N/A	#N/A	#N/A	#N/A	#N/A	#N/A	#N/A	#N/A	1	1	7.2265	1.91082	2.49896	8.07102
A0A0H3GHJ5	DNA polymerase III subunit chi	#N/A	#N/A	#N/A	#N/A	#N/A	#N/A	#N/A	#N/A	#N/A	#N/A	#N/A	#N/A	1	1	5.7936	1.34901	0.695515	0.414057
A0A0H3GHL1	Prepilin peptidase dependent protein C	#N/A	#N/A	#N/A	#N/A	#N/A	#N/A	#N/A	#N/A	#N/A	#N/A	#N/A	#N/A	2	1	10.6116	6.34018	6.80273	10.1802
A0A0H3GIW8	Protein CreA (Catabolite regulation protein A)	#N/A	#N/A	#N/A	#N/A	#N/A	#N/A	#N/A	#N/A	#N/A	#N/A	#N/A	#N/A	2	1	12.1333	0.632338	0.691458	0.0131531
A0A0H3GJN8	Uncharacterized protein	#N/A	#N/A	#N/A	#N/A	#N/A	#N/A	#N/A	#N/A	#N/A	#N/A	#N/A	#N/A	1	1	6.234	2.19514	1.76615	3.77691
A0A0H3GL81	Iron-enterobactin transporter periplasmic binding protein	#N/A	#N/A	#N/A	#N/A	#N/A	#N/A	#N/A	#N/A	#N/A	#N/A	#N/A	#N/A	1	1	5.1916	0.294814	0.692265	0.536809
A0A0H3GLG3	LexA regulated protein	#N/A	#N/A	#N/A	#N/A	#N/A	#N/A	#N/A	#N/A	#N/A	#N/A	#N/A	#N/A	1	1	5.8766	0.798308	1.49401	1.42432
A0A0H3GLL1	ArsR family transcriptional regulator	#N/A	#N/A	#N/A	#N/A	#N/A	#N/A	#N/A	#N/A	#N/A	#N/A	#N/A	#N/A	1	1	5.8069	2.90963	2.883	0.24623
A0A0H3GLL7	DUF484 domain-containing protein	#N/A	#N/A	#N/A	#N/A	#N/A	#N/A	#N/A	#N/A	#N/A	#N/A	#N/A	#N/A	3	1	21.9372	0.420884	0.390692	0
A0A0H3GLP5	HTH rpiR-type domain-containing protein	#N/A	#N/A	#N/A	#N/A	#N/A	#N/A	#N/A	#N/A	#N/A	#N/A	#N/A	#N/A	2	1	17.5533	3.26251	3.42497	0.585361
A0A0H3GM46	Transcriptional regulator	#N/A	#N/A	#N/A	#N/A	#N/A	#N/A	#N/A	#N/A	#N/A	#N/A	#N/A	#N/A	2	1	10.6655	2.59881	2.57911	4.47395
A0A0H3GN96	2-deoxy-D-gluconate 3-dehydrogenase	#N/A	#N/A	#N/A	#N/A	#N/A	#N/A	#N/A	#N/A	#N/A	#N/A	#N/A	#N/A	1	1	5.2172	0.178652	1.35267	3.22401
A0A0H3GNE7	UPF0509 protein KPHS_21900	#N/A	#N/A	#N/A	#N/A	#N/A	#N/A	#N/A	#N/A	#N/A	#N/A	#N/A	#N/A	1	1	6.5167	0.00797022	0.0940313	1.69074
A0A0H3GNF2	HutD family protein	#N/A	#N/A	#N/A	#N/A	#N/A	#N/A	#N/A	#N/A	#N/A	#N/A	#N/A	#N/A	3	1	17.0685	0.243673	0.241768	0.308939
A0A0H3GNH5	Cell envelope integrity inner membrane protein	#N/A	#N/A	#N/A	#N/A	#N/A	#N/A	#N/A	#N/A	#N/A	#N/A	#N/A	#N/A	1	1	5.4326	3.02032	2.83838	5.47278
A0A0H3GNK3	Uncharacterized protein	#N/A	#N/A	#N/A	#N/A	#N/A	#N/A	#N/A	#N/A	#N/A	#N/A	#N/A	#N/A	2	1	11.5434	16.9696	20.8626	0.193164
A0A0H3GPX5	Dienelactone hydrolase	#N/A	#N/A	#N/A	#N/A	#N/A	#N/A	#N/A	#N/A	#N/A	#N/A	#N/A	#N/A	1	1	5.9717	6.97602	6.7659	4.98057
A0A0H3GQ70	PF03932 family protein CutC	#N/A	#N/A	#N/A	#N/A	#N/A	#N/A	#N/A	#N/A	#N/A	#N/A	#N/A	#N/A	2	1	10.7491	0.0138684	0.0916427	0.267648
A0A0H3GQI4	Oxygen-insensitive NADPH nitroreductase	#N/A	#N/A	#N/A	#N/A	#N/A	#N/A	#N/A	#N/A	#N/A	#N/A	#N/A	#N/A	1	1	6.0984	2.35901	1.51817	0.998924
A0A0H3GQN9	3-dehydro-L-gulonate-6-phosphate decarboxylase	#N/A	#N/A	#N/A	#N/A	#N/A	#N/A	#N/A	#N/A	#N/A	#N/A	#N/A	#N/A	3	1	16.0508	0.856652	0.88643	0.785421
A0A0H3GR08	MutT-like protein	#N/A	#N/A	#N/A	#N/A	#N/A	#N/A	#N/A	#N/A	#N/A	#N/A	#N/A	#N/A	1	1	5.5002	1.44101	1.13528	1.35793
A0A0H3GRF9	Ethanolamine utilization protein	#N/A	#N/A	#N/A	#N/A	#N/A	#N/A	#N/A	#N/A	#N/A	#N/A	#N/A	#N/A	1	1	5.7402	0.176002	0.205598	0.428702
A0A0H3GRT3	An aldehyde reductase	#N/A	#N/A	#N/A	#N/A	#N/A	#N/A	#N/A	#N/A	#N/A	#N/A	#N/A	#N/A	3	1	17.5136	2.89218	2.92929	2.67341
A0A0H3GS72	NAD-linked aldehyde dehydrogenase A	#N/A	#N/A	#N/A	#N/A	#N/A	#N/A	#N/A	#N/A	#N/A	#N/A	#N/A	#N/A	2	1	5.1613	0.00757636	0.0365193	1.52664
A0A0H3GSR6	DUF2132 domain-containing protein	#N/A	#N/A	#N/A	#N/A	#N/A	#N/A	#N/A	#N/A	#N/A	#N/A	#N/A	#N/A	1	1	5.4436	0.306622	0.346943	0.697593
A0A0H3GTG7	ArsC family reductase	#N/A	#N/A	#N/A	#N/A	#N/A	#N/A	#N/A	#N/A	#N/A	#N/A	#N/A	#N/A	1	1	11.8934	2.12498	2.12598	1.17376
A0A0H3GTG8	Receptor	#N/A	#N/A	#N/A	#N/A	#N/A	#N/A	#N/A	#N/A	#N/A	#N/A	#N/A	#N/A	1	1	6.6999	1.03383	2.86653	7.63987
A0A0H3GUM2	Acetyl-CoA acetyltransferase	#N/A	#N/A	#N/A	#N/A	#N/A	#N/A	#N/A	#N/A	#N/A	#N/A	#N/A	#N/A	2	1	11.8812	0.620036	1.20459	2.66758
A0A0H3GUZ0	AraC family transcriptional regulator	#N/A	#N/A	#N/A	#N/A	#N/A	#N/A	#N/A	#N/A	#N/A	#N/A	#N/A	#N/A	2	1	10.9476	0.883752	1.18071	1.57894
A0A0H3GVE9	Acetyltransferase	#N/A	#N/A	#N/A	#N/A	#N/A	#N/A	#N/A	#N/A	#N/A	#N/A	#N/A	#N/A	1	1	6.4042	2.36499	1.29317	0.813286
A0A0H3GVT4	YfcL family protein	#N/A	#N/A	#N/A	#N/A	#N/A	#N/A	#N/A	#N/A	#N/A	#N/A	#N/A	#N/A	2	1	11.4594	0.765802	3.73124	3.04238
A0A0H3GVY5	Nickel/cobalt homeostasis protein RcnB	#N/A	#N/A	#N/A	#N/A	#N/A	#N/A	#N/A	#N/A	#N/A	#N/A	#N/A	#N/A	1	1	6.4945	5.05718	4.02581	4.50277
A0A0H3GWH7	Bacteriophage protein	#N/A	#N/A	#N/A	#N/A	#N/A	#N/A	#N/A	#N/A	#N/A	#N/A	#N/A	#N/A	1	1	5.7943	1.31365	15.1541	2.35597
A0A0H3GX91	Divergent 4Fe-4S mono-cluster domain-containing protein	#N/A	#N/A	#N/A	#N/A	#N/A	#N/A	#N/A	#N/A	#N/A	#N/A	#N/A	#N/A	1	1	5.8989	0.0832821	0.0808521	0.632262
A0A0H3GXB4	GNAT family acetyltransferase	#N/A	#N/A	#N/A	#N/A	#N/A	#N/A	#N/A	#N/A	#N/A	#N/A	#N/A	#N/A	1	1	6.2886	2.41931	4.64914	3.4654
A0A0H3H059	ABC-type multidrug transport system, ATPase component	#N/A	#N/A	#N/A	#N/A	#N/A	#N/A	#N/A	#N/A	#N/A	#N/A	#N/A	#N/A	4	1	21.4659	1.40864	0.94476	1.71361
A0A0H3H1N0	SMP-30/Gluconolactonase/LRE-like region domain-containing protein	#N/A	#N/A	#N/A	#N/A	#N/A	#N/A	#N/A	#N/A	#N/A	#N/A	#N/A	#N/A	2	1	10.7349	6.6888	7.62496	14.9425
A0A0H3H5Z1	Uncharacterized protein	#N/A	#N/A	#N/A	#N/A	#N/A	#N/A	#N/A	#N/A	#N/A	#N/A	#N/A	#N/A	1	1	9.8238	1.76868	1.65925	2.84215
A0A0H3GPR7	2,3-dihydro-2,3-dihydroxybenzoate dehydrogenase	3	3	18.8678	3.54381	4.52625	4.60584	#N/A	#N/A	#N/A	#N/A	#N/A	#N/A	2	1	12.8442	0.686403	1.94259	0
A0A0H3GQI3	Uncharacterized protein	2	2	10.9803	81.5769	70.8732	79.431	#N/A	#N/A	#N/A	#N/A	#N/A	#N/A	2	1	9.4143	0.703283	0.752382	0
A0A0H3GR85	tRNA pseudouridine synthase A (EC 5.4.99.12) (tRNA pseudouridine(38-40) synthase) (tRNA pseudouridylate synthase I) (tRNA-uridine isomerase I)	2	2	10.6628	5.65193	8.4878	8.65209	#N/A	#N/A	#N/A	#N/A	#N/A	#N/A	1	1	6.1099	0.54977	0.591381	0.782409
A0A0H3GRR5	Nucleoside triphosphate pyrophosphohydrolase	2	2	12.9641	13.4367	11.4076	13.7022	#N/A	#N/A	#N/A	#N/A	#N/A	#N/A	1	1	6.6821	1.83108	1.60916	0.398377
A0A0H3GTU4	RNA polymerase sigma factor RpoE	4	2	22.8714	1.48695	1.15968	1.67457	#N/A	#N/A	#N/A	#N/A	#N/A	#N/A	2	1	10.3029	0.171952	0.111945	0
A0A0H3H3A8	Enzyme, ferredoxin reductase-like, FAD-linked, NADP-linked	2	2	10.1505	11.0854	13.1346	20.7304	#N/A	#N/A	#N/A	#N/A	#N/A	#N/A	3	1	16.7867	4.18707	2.48592	5.65154
A0A0H3GK68	Molybdate transport system ATP-binding component	1	1	6.4503	33.549	30.2214	27.0474	#N/A	#N/A	#N/A	#N/A	#N/A	#N/A	2	1	12.6252	0.753609	4.82172	1.13783
A0A0H3GPD6	Metal-dependent amidase/aminoacylase/carboxypeptidase	2	1	10.8665	13.9006	4.73336	12.5753	#N/A	#N/A	#N/A	#N/A	#N/A	#N/A	2	1	18.9599	4.43229	14.3465	3.53509
A0A0H3GQN5	Integration host factor subunit beta (IHF-beta)	1	1	6.7449	5.80225	1.64194	1.25168	#N/A	#N/A	#N/A	#N/A	#N/A	#N/A	1	1	7.0152	0.0481166	3.42622	0.53274
A0A0H3GRI0	MutT-like protein	1	1	5.6192	9.94094	7.78797	7.84388	#N/A	#N/A	#N/A	#N/A	#N/A	#N/A	1	1	5.7333	0.598849	0.587259	0.0799542
A0A0H3GUI1	HTH-type transcriptional repressor PurR (Pur regulon repressor) (Purine nucleotide synthesis repressor)	2	1	11.1417	4.10667	4.11597	5.36737	#N/A	#N/A	#N/A	#N/A	#N/A	#N/A	4	1	16.5678	2.68879	2.61252	3.3971
A0A0H3GVJ1	Penicillin-binding protein activator LpoB (PBP activator LpoB)	2	1	12.6771	8.12252	6.47413	6.75396	#N/A	#N/A	#N/A	#N/A	#N/A	#N/A	1	1	6.1386	3.1608	2.86431	0.785276
A0A0H3GXL4	Conserved uncharacterized protein	2	1	10.9786	52.9657	28.8416	37.0451	#N/A	#N/A	#N/A	#N/A	#N/A	#N/A	1	1	6.298	17.382	18.536	17.6368
A0A0H3GY41	FAD assembly factor SdhE	1	1	6.3285	9.92287	17.619	11.7203	#N/A	#N/A	#N/A	#N/A	#N/A	#N/A	1	1	14.5074	2.31051	2.72615	3.00576
A0A0H3H036	SOS regulon DNA damage-inducible protein	2	1	11.445	1.77308	2.13293	0.10655	#N/A	#N/A	#N/A	#N/A	#N/A	#N/A	1	1	7.075	0.0110757	0.0727715	4.60992
A0A0H3GSP2	FMN dependent NADH:quinone oxidoreductase (EC 1.6.5.-) (Azo-dye reductase) (FMN-dependent NADH-azo compound oxidoreductase) (FMN-dependent NADH-azoreductase) (EC 1.7.1.17)	1	0	5.6115	0	0	0	#N/A	#N/A	#N/A	#N/A	#N/A	#N/A	1	1	6.1954	0.871258	1.14993	1.07979
A0A0H3GQU2	Anaerobic ribonucleoside triphosphate reductase	#N/A	#N/A	#N/A	#N/A	#N/A	#N/A	10	8	60.4462	26.0412	24.528	27.4851	1	1	5.4562	7.38586	7.16087	15.0143
A0A0H3GR39	endopeptidase La (EC 3.4.21.53)	6	4	47.5563	9.34105	10.2609	6.29292	7	7	44.4887	148.704	165.207	132.532	2	1	12.1446	1.06237	2.70393	0.0500041
A0A0H3GMH8	Trehalose(Maltose)-specific PTS system components IIBC	6	4	47.8524	92.0614	20.2325	45.4244	6	6	53.7844	82.8749	18.2413	18.5851	1	1	4.5968	0.645023	0.669378	0.739147
A0A0H3GWJ5	Outer membrane protein assembly factor BamC	4	3	30.4484	4.11324	3.64004	3.76668	7	6	35.7086	11.8141	11.946	12.8554	3	1	17.9573	2.90229	2.04659	3.61475
A0A0H3GTN4	Ubiquinone biosynthesis accessory factor UbiT	#N/A	#N/A	#N/A	#N/A	#N/A	#N/A	11	5	63.1778	6.7272	4.04328	3.20758	2	1	11.9603	0.75148	0.980208	0.00397245
A0A0H3GVQ5	NADH-quinone oxidoreductase subunit B (EC 7.1.1.-) (NADH dehydrogenase I subunit B) (NDH-1 subunit B)	7	6	40.0705	35.797	36.1828	31.7387	5	5	36.3603	14.8177	14.1537	17.6573	2	1	9.9517	2.30748	2.59671	3.79735
A0A0H3GXD1	Proline aminopeptidase P II	8	6	40.8741	11.2773	12.7003	12.8859	7	5	45.781	44.3344	49.4487	41.503	2	1	11.8519	1.38704	1.05132	1.93222
A0A0H3GKD2	Protein-export membrane protein SecF	2	1	13.2139	3.35821	15.8175	8.17076	6	5	35.9003	17.514	5.89866	9.10875	2	1	12.5127	8.16233	7.44171	5.32406
A0A0H3GQB7	Tol-Pal system protein TolQ	3	2	19.0605	5.71652	7.41176	5.84314	6	4	39.6273	18.4646	22.7592	29.953	1	1	6.8514	8.25187	8.35117	2.68589
A0A0H3GZ82	Ribosomal RNA small subunit methyltransferase B (EC 2.1.1.176) (16S rRNA m5C967 methyltransferase) (rRNA (cytosine-C(5)-)-methyltransferase RsmB)	#N/A	#N/A	#N/A	#N/A	#N/A	#N/A	7	3	42.2767	36.9602	41.868	39.8653	3	1	17.3331	0.458791	2.86782	0.173858
A0A0H3GSR0	Lipoprotein YajG	5	5	33.075	27.1993	23.8097	24.6849	6	3	57.9178	64.789	81.4443	77.5433	2	1	18.7047	2.73272	2.23623	0.198999
A0A0H3GTM3	tRNA (cytidine/uridine-2'-O-)-methyltransferase TrmJ (EC 2.1.1.200) (tRNA (cytidine(32)/uridine(32)-2'-O)-methyltransferase) (tRNA Cm32/Um32 methyltransferase)	4	3	22.0771	3.32905	3.27148	2.43436	3	3	17.9824	13.4106	27.1446	22.0842	2	1	12.9739	1.15025	2.58122	0.144422
A0A0H3H2V3	Integral membrane protein YggT	3	3	19.7948	30.9567	28.293	23.5974	3	3	21.0003	48.2031	42.8801	46.6113	1	1	6.8938	11.0568	10.2548	4.97894
A0A0H3GTL6	2-hydroxy-3-oxopropionate reductase (EC 1.1.1.60) (Tartronate semialdehyde reductase) (TSAR)	4	3	23.153	9.36921	6.34437	9.21196	5	3	30.1425	31.0987	17.5994	20.8464	1	1	5.2548	2.12291	2.02753	2.00053
A0A0H3GIK1	3-hydroxyacyl-[acyl-carrier-protein] dehydratase FabZ (EC 4.2.1.59) ((3R)-hydroxymyristoyl-[acyl-carrier-protein] dehydratase) ((3R)-hydroxymyristoyl-ACP dehydrase) (Beta-hydroxyacyl-ACP dehydratase)	1	1	6.3668	14.7199	17.3983	20.2621	3	3	21.0847	18.4882	39.3674	28.8935	1	1	6.7882	5.12942	4.71693	4.06849
A0A0H3GN50	asparaginase (EC 3.5.1.1)	2	1	10.7316	112.231	37.949	27.486	3	3	17.3325	17.3011	22.9802	18.8402	2	1	18.8833	3.02608	2.64722	2.80084
A0A0H3GIZ4	Pyrroline-5-carboxylate reductase (P5C reductase) (P5CR) (EC 1.5.1.2) (PCA reductase)	1	1	5.6595	38.9995	45.853	43.9345	4	3	23.8661	54.511	61.6056	50.8629	4	1	24.9395	1.53647	4.30563	1.34352
A0A0H3GKM0	Cys-tRNA(Pro)/Cys-tRNA(Cys) deacylase (EC 4.2.-.-)	2	1	10.7955	24.3204	25.1244	20.5308	4	3	31.0889	15.7729	5.57631	9.30318	2	1	22.9086	4.36416	7.59557	11.3039
A0A0H3GSZ2	Fumarate hydratase class I (EC 4.2.1.2)	9	1	63.7977	1.311	0.658362	0.656562	11	3	79.9645	26.1592	11.7296	11.4578	7	1	46.6251	0.804904	0.49113	0.648098
A0A0H3GK15	5-oxoprolinase subunit A (5-OPase subunit A) (EC 3.5.2.9) (5-oxoprolinase (ATP-hydrolyzing) subunit A)	#N/A	#N/A	#N/A	#N/A	#N/A	#N/A	2	2	12.0086	44.6397	47.8955	53.5233	1	1	13.0914	0.0222593	0.0183968	1.67166
A0A0H3GX19	Outer membrane protein assembly factor BamE	#N/A	#N/A	#N/A	#N/A	#N/A	#N/A	2	2	11.9998	5.23671	5.93218	7.1394	1	1	6.4217	81.9506	68.9255	75.9625
A0A0H3GJ55	Transcriptional regulator BolA	#N/A	#N/A	#N/A	#N/A	#N/A	#N/A	2	2	13.9571	23.6166	9.61645	24.3841	2	1	15.0538	3.50683	4.70125	5.5398
A0A0H3GWX0	Regulator of gluconate (Gnt) operon	#N/A	#N/A	#N/A	#N/A	#N/A	#N/A	2	2	11.8237	7.37474	8.44217	7.34706	1	1	13.0264	3.5129	2.83701	4.50729
A0A0H3GWT7	2-C-methyl-D-erythritol 4-phosphate cytidylyltransferase (EC 2.7.7.60) (4-diphosphocytidyl-2C-methyl-D-erythritol synthase) (MEP cytidylyltransferase) (MCT)	#N/A	#N/A	#N/A	#N/A	#N/A	#N/A	3	2	30.0035	1.53553	2.85381	2.44452	1	1	5.4147	1.30837	1.24343	0.0674005
A0A0H3GTY3	Alpha-acetolactate decarboxylase (EC 4.1.1.5)	9	7	56.7804	47.0355	23.325	23.612	3	2	21.8961	37.5493	0.430096	2.53837	2	1	11.2042	1.6548	1.32105	0.325017
A0A0H3GJ97	UDP-N-acetylglucosamine--N-acetylmuramyl-(pentapeptide) pyrophosphoryl-undecaprenol N-acetylglucosamine transferase (EC 2.4.1.227) (Undecaprenyl-PP-MurNAc-pentapeptide-UDPGlcNAc GlcNAc transferase)	5	4	27.9195	9.85926	9.88748	10.0102	2	2	12.9491	11.3909	14.8119	14.8679	2	1	11.5099	0.392781	0.375355	0.124427
A0A0H3GYY9	Ribosomal RNA large subunit methyltransferase E (EC 2.1.1.166) (23S rRNA Um2552 methyltransferase) (rRNA (uridine-2'-O-)-methyltransferase)	4	4	25.1732	7.97789	5.69058	6.48501	3	2	21.1677	6.85243	16.4607	10.5012	1	1	6.664	2.99901	6.56484	0.849912
A0A0H3GNC7	Short chain dehydrogenase	6	3	35.7415	5.07203	3.51828	3.71982	2	2	12.8543	4.86859	5.19886	6.14383	1	1	5.728	0.226416	1.10183	0.106165
A0A0H3GUU7	Probable transcriptional regulatory protein KPHS_33990	3	3	20.718	29.5742	29.7588	27.4003	6	2	30.2485	27.8148	35.199	35.823	3	1	20.0965	11.4834	9.89614	16.3473
A0A0H3GQP1	Condesin subunit F	3	2	18.7437	15.1498	9.60102	6.64213	2	2	12.2646	16.3955	5.91572	4.58006	1	1	6.1564	0.0836377	0.323752	0.340961
A0A0H3GSQ4	ATP-binding protein	2	2	12.815	0.990072	4.75125	7.20319	2	2	12.1876	3.93237	4.74179	7.7711	1	1	6.1357	1.25181	1.5887	0.975059
A0A0H3GZC2	Protein SlyX	2	2	6.4946	39.4291	33.5314	37.7926	2	2	7.0642	22.8038	38.9725	32.989	1	1	7.0427	12.2406	11.921	14.8667
A0A0H3GHE5	Peptide methionine sulfoxide reductase MsrA (Protein-methionine-S-oxide reductase) (EC 1.8.4.11) (Peptide-methionine (S)-S-oxide reductase) (Peptide Met(O) reductase)	3	2	18.5711	5.47119	3.1351	5.11176	4	2	38.5004	12.0029	10.487	10.0951	3	1	29.3867	6.3856	6.08103	9.63991
A0A0H3GG57	YihD family protein	1	1	6.2416	19.4885	9.57941	5.8676	2	2	12.4865	25.3839	10.2162	5.80157	1	1	5.1311	4.46305	3.91138	3.08885
A0A0H3GI29	Dihydrofolate reductase (EC 1.5.1.3)	1	1	7.6076	14.2604	14.2031	13.7305	2	2	19.9087	7.50897	14.4832	14.083	1	1	13.3611	6.87119	6.47552	10.4057
A0A0H3GPK8	Ribonuclease VapC (RNase VapC) (EC 3.1.-.-) (Toxin VapC)	3	1	17.9626	1.12734	0.790054	1.15863	2	2	11.1403	10.8713	15.9262	10.8089	1	1	5.3448	2.28681	2.95105	3.64571
A0A0H3H1M7	Purine nucleoside phosphorylase	2	1	11.4436	1.62908	1.09405	1.87224	2	2	11.1569	1.74638	1.91	1.75624	1	1	6.1057	1.04179	1.46841	1.71354
A0A0H3GYT1	Nucleoid occlusion factor SlmA	1	1	5.331	1.51412	1.04143	0.956513	3	2	18.1037	31.857	14.1727	14.4712	1	1	7.3024	0.121914	0.990194	0.0226099
A0A0H3GJY1	UPF0250 protein KPHS_15020	1	0	6.8823	0	0	0	2	2	22.8542	37.7207	74.3238	83.5076	1	1	7.7695	2.73809	11.3548	4.07932
A0A0H3H386	Urease subunit gamma (EC 3.5.1.5) (Urea amidohydrolase subunit gamma)	1	0	5.1547	0	0	0	2	2	10.7582	16.3396	21.8097	20.3885	2	1	16.5518	1.45529	2.12105	1.97922
A0A0H3GMI7	Hydroxylase for synthesis of 2-methylthio-cis-ribozeatin in tRNA	#N/A	#N/A	#N/A	#N/A	#N/A	#N/A	1	1	4.861	1.98396	0.380412	3.30758	1	1	6.2775	0.0415776	0.530543	0.125918
A0A0H3GQR5	MarR family transcriptional regulator, transcriptional regulator for hemolysin	#N/A	#N/A	#N/A	#N/A	#N/A	#N/A	1	1	6.1439	16.9291	17.6132	15.3065	1	1	7.0211	2.68485	5.02628	5.6188
A0A0H3H2L8	Flavodoxin	#N/A	#N/A	#N/A	#N/A	#N/A	#N/A	1	1	6.5063	8.89928	8.94506	8.94347	1	1	6.5554	2.08471	3.82065	4.57804
A0A0H3GLQ1	YeaC family protein	#N/A	#N/A	#N/A	#N/A	#N/A	#N/A	2	1	10.9168	10.96	11.5314	15.2489	2	1	11.9958	1.45618	2.03478	3.35929
A0A0H3GHT7	Alkylphosphonate uptake protein in phosphonate metabolism	3	3	17.0026	7.38538	5.36227	8.21483	1	1	7.1336	8.17869	7.471	8.87262	2	1	10.8301	0.194164	0.147416	0.0282574
A0A0H3GYY2	Lactoylglutathione lyase (EC 4.4.1.5) (Glyoxalase I)	4	3	26.0065	24.4094	25.0688	25.3431	1	1	8.1977	111.138	88.579	92.8704	1	1	7.0168	34.9123	33.8023	41.4092
A0A0H3GIA3	Periplasmic protein	2	2	9.905	12.0321	24.5302	15.0506	1	1	4.8708	23.1615	31.656	23.3261	2	1	10.4027	6.27349	5.79224	6.41464
A0A0H3GLR8	Regulator of ribonuclease activity B	1	1	5.383	10.2309	5.30914	7.78766	1	1	8.8814	42.4263	45.4107	43.77	2	1	13.7321	1.41978	2.60654	3.66141
A0A0H3GQF0	Tautomerase PptA (EC 5.3.2.-)	1	1	6.2809	4.28168	0.67316	5.02541	1	1	6.7593	15.0857	9.41458	9.52918	1	1	6.928	1.7264	1.85163	2.03591
A0A0H3GVQ3	ABM domain-containing protein	1	1	6.8277	41.1001	53.1719	34.9301	1	1	6.8347	33.9079	16.6666	25.3472	1	1	6.92	14.663	13.2095	12.8518
A0A0H3GQS6	Soluble cytochrome b562	1	1	7.2701	53.4575	47.3173	56.6608	2	1	12.0605	66.9195	61.38	72.6033	2	1	7.2959	0.889776	0.658276	0.736581
A0A0H3GVU3	DUF406 family protein	1	0	8.4764	0	0	0	1	1	8.2621	272.894	181.311	192.844	2	1	14.6842	1.17622	0.733398	0.0383982
A0A0H3GRG1	YceB protein	5	4	28.208	70.5954	56.4693	63.5352	1	0	12.0988	0	0	0	2	1	11.3785	70.8918	68.4191	74.0886
A0A0H3GY13	Protein-export membrane protein SecG	1	1	8.458	142.906	140.163	116.306	1	0	8.565	0	0	0	1	1	7.8988	18.0239	18.4528	9.26936
A0A0H3H3Y0	Regulator	3	1	17.5604	3.65504	5.15173	6.72062	1	0	6.6523	0	0	0	2	1	13.712	2.11595	3.06175	1.25955
A0A0H3GKC6	UDP-N-acetylglucosamine 2-epimerase (EC 5.1.3.14) (UDP-GlcNAc-2-epimerase)	#N/A	#N/A	#N/A	#N/A	#N/A	#N/A	#N/A	#N/A	#N/A	#N/A	#N/A	#N/A	1	0	5.7323	0	0	0
A0A0H3GKV4	23S rRNA (uracil(747)-C(5))-methyltransferase RlmC (EC 2.1.1.189) (23S rRNA(m5U747)-methyltransferase)	#N/A	#N/A	#N/A	#N/A	#N/A	#N/A	#N/A	#N/A	#N/A	#N/A	#N/A	#N/A	1	0	5.6134	0	0	0
A0A0H3GYP0	Corrinoid adenosyltransferase (EC 2.5.1.17) (Cob(II)alamin adenosyltransferase) (Cob(II)yrinic acid a,c-diamide adenosyltransferase) (Cobinamide/cobalamin adenosyltransferase)	#N/A	#N/A	#N/A	#N/A	#N/A	#N/A	#N/A	#N/A	#N/A	#N/A	#N/A	#N/A	1	0	5.9482	0	0	0
A0A0H3H4X1	Phosphate-specific transport system accessory protein PhoU	#N/A	#N/A	#N/A	#N/A	#N/A	#N/A	#N/A	#N/A	#N/A	#N/A	#N/A	#N/A	1	0	5.3621	0	0	0
A0A0H3GIP9	UbiE/COQ5 family methyltransferase	#N/A	#N/A	#N/A	#N/A	#N/A	#N/A	#N/A	#N/A	#N/A	#N/A	#N/A	#N/A	1	0	5.4467	0	0	0
A0A0H3GJ27	DeoR-family transcriptional regulator	#N/A	#N/A	#N/A	#N/A	#N/A	#N/A	#N/A	#N/A	#N/A	#N/A	#N/A	#N/A	1	0	5.6363	0	0	0
A0A0H3GK08	Esterase YbfF	#N/A	#N/A	#N/A	#N/A	#N/A	#N/A	#N/A	#N/A	#N/A	#N/A	#N/A	#N/A	1	0	5.7133	0	0	0
A0A0H3GLY8	Uncharacterized protein	#N/A	#N/A	#N/A	#N/A	#N/A	#N/A	#N/A	#N/A	#N/A	#N/A	#N/A	#N/A	1	0	5.7397	0	0	0
A0A0H3GMD0	Asparaginyl-tRNA synthetase	#N/A	#N/A	#N/A	#N/A	#N/A	#N/A	#N/A	#N/A	#N/A	#N/A	#N/A	#N/A	1	0	7.1737	0	0	0
A0A0H3GNP5	Bacteriophage protein	#N/A	#N/A	#N/A	#N/A	#N/A	#N/A	#N/A	#N/A	#N/A	#N/A	#N/A	#N/A	1	0	4.8417	0	0	0
A0A0H3GNV1	Glutamate/aspartate transport system ATP-binding component	#N/A	#N/A	#N/A	#N/A	#N/A	#N/A	#N/A	#N/A	#N/A	#N/A	#N/A	#N/A	1	0	5.6978	0	0	0
A0A0H3GPM1	GCN5-related N-acetyltransferase	#N/A	#N/A	#N/A	#N/A	#N/A	#N/A	#N/A	#N/A	#N/A	#N/A	#N/A	#N/A	2	0	10.7127	0	0	0
A0A0H3GRS7	N-acetyl-anhydromuramyl-L-alanine amidase	#N/A	#N/A	#N/A	#N/A	#N/A	#N/A	#N/A	#N/A	#N/A	#N/A	#N/A	#N/A	2	0	10.398	0	0	0
A0A0H3GTJ9	Uncharacterized protein	#N/A	#N/A	#N/A	#N/A	#N/A	#N/A	#N/A	#N/A	#N/A	#N/A	#N/A	#N/A	1	0	5.2047	0	0	0
A0A0H3GXV8	Uncharacterized protein	#N/A	#N/A	#N/A	#N/A	#N/A	#N/A	#N/A	#N/A	#N/A	#N/A	#N/A	#N/A	1	0	5.1016	0	0	0
A0A0H3GZM4	Antitoxin	#N/A	#N/A	#N/A	#N/A	#N/A	#N/A	#N/A	#N/A	#N/A	#N/A	#N/A	#N/A	1	0	6.1027	0	0	0
A0A0H3H4A8	Uncharacterized protein	#N/A	#N/A	#N/A	#N/A	#N/A	#N/A	#N/A	#N/A	#N/A	#N/A	#N/A	#N/A	1	0	6.7188	0	0	0
A0A0H3GRX2	Bacteriophage protein	5	2	28.7128	4.57314	3.09876	4.70645	#N/A	#N/A	#N/A	#N/A	#N/A	#N/A	1	0	6.4434	0	0	0
A0A0H3GVJ8	TetR/AcrR-family trancriptional regulatory protein	2	2	10.7963	24.0093	26.4503	27.6088	#N/A	#N/A	#N/A	#N/A	#N/A	#N/A	1	0	5.4719	0	0	0
A0A0H3GLS7	Molybdopterin synthase sulfur carrier subunit	1	1	6.1135	0.637088	0.167429	0.917063	#N/A	#N/A	#N/A	#N/A	#N/A	#N/A	1	0	5.9993	0	0	0
A0A0H3GS12	dATP pyrophosphohydrolase	1	1	0	0.391898	22.2791	17.1949	#N/A	#N/A	#N/A	#N/A	#N/A	#N/A	1	0	6.253	0	0	0
A0A0H3H120	Uncharacterized Nudix hydrolase YfcD	1	1	5.2688	1.428	2.01297	0.250521	#N/A	#N/A	#N/A	#N/A	#N/A	#N/A	2	0	11.2024	0	0	0
A0A0H3GU40	YgdI/YgdR family lipoprotein	1	0	6.3315	0	0	0	#N/A	#N/A	#N/A	#N/A	#N/A	#N/A	1	0	0	0	0	0
A0A0H3GVW9	Probable lipid kinase YegS-like (EC 2.7.1.-)	1	1	5.6611	12.8212	0.272249	0.402008	5	4	31.1356	24.1383	19.4113	17.9219	1	0	5.5337	0	0	0
A0A0H3GLJ4	3'(2'),5'-bisphosphate nucleotidase CysQ (EC 3.1.3.7) (3'(2'),5-bisphosphonucleoside 3'(2')-phosphohydrolase) (3'-phosphoadenosine 5'-phosphate phosphatase) (PAP phosphatase)	2	1	11.8349	18.1227	13.5392	11.7549	3	3	19.2205	12.6877	12.1513	11.9711	1	0	6.5795	0	0	0
A0A0H3GWI1	Large-conductance mechanosensitive channel	3	3	20.5888	7.09786	7.46543	6.19656	3	2	19.4969	129.621	140.441	113.144	1	0	5.2409	0	0	0
A0A0H3GYV4	Nudix hydrolase domain-containing protein	2	2	12.0894	3.77761	11.1525	5.48867	3	2	18.2122	6.11928	4.57443	5.25514	1	0	5.3647	0	0	0
A0A0H3GVE3	DUF2511 domain-containing protein	#N/A	#N/A	#N/A	#N/A	#N/A	#N/A	1	1	6.7758	7.17324	5.5749	7.91242	1	0	7.0634	0	0	0
A0A0H3GZ63	Uncharacterized protein	#N/A	#N/A	#N/A	#N/A	#N/A	#N/A	1	1	4.7999	35.7915	33.1964	35.01	1	0	5.554	0	0	0
A0A0H3GR02	Bacteriophage protein	#N/A	#N/A	#N/A	#N/A	#N/A	#N/A	2	1	10.6669	24.653	2.91115	3.47585	1	0	5.1933	0	0	0
A0A0H3GND7	GTP cyclohydrolase-2 (EC 3.5.4.25) (GTP cyclohydrolase II)	5	3	28.9433	32.33	8.40614	20.6146	1	1	6.6454	22.1697	25.1172	27.7742	1	0	6.2557	0	0	0
A0A0H3GG77	Protein FdhE homolog	2	1	11.4563	49.3108	41.7799	46.0474	1	1	6.5911	32.3879	28.8396	31.1785	3	0	16.4365	0	0	0
